# Supplementary material for: Genome Analysis of Sable Fur Color Links a Lightened Pigmentation Phenotype to a Frameshift Variant in the Tyrosinase-Related Protein 1 Gene
Source: Genes (Basel). 2021 Jan 25;12(2):157. doi: 10.3390/genes12020157 (PMC7911072; doi:10.3390/genes12020157)
Supplement: Supplementary file 1 [file genes-12-00157-s001.zip]

Archive with 4 entries (4 files):
- Sable_TYRP1_SM_v2.pdf
- TableS4.vcf
- TableS5.vcf
- TableS6.vcf
