# Supplementary material for: Genome Analysis of Sable Fur Color Links a Lightened Pigmentation Phenotype to a Frameshift Variant in the Tyrosinase-Related Protein 1 Gene
Source: Genes (Basel). 2021 Jan 25;12(2):157. doi: 10.3390/genes12020157 (PMC7911072; doi:10.3390/genes12020157)
Supplement: Supplementary file 1 [file genes-12-00157-s001.zip › TableS5.vcf]

##fileformat=VCFv4.2
##SnpEffVersion="5.0c (build 2020-11-25 14:23), by Pablo Cingolani"
##SnpEffCmd="SnpEff  MusPutFur1.0.99 ../Sables_3_b.vcf "
##INFO=<ID=ANN,Number=.,Type=String,Description="Functional annotations: 'Allele | Annotation | Annotation_Impact | Gene_Name | Gene_ID | Feature_Type | Feature_ID | Transcript_BioType | Rank | HGVS.c | HGVS.p | cDNA.pos / cDNA.length | CDS.pos / CDS.length | AA.pos / AA.length | Distance | ERRORS / WARNINGS / INFO' ">
##INFO=<ID=LOF,Number=.,Type=String,Description="Predicted loss of function effects for this variant. Format: 'Gene_Name | Gene_ID | Number_of_transcripts_in_gene | Percent_of_transcripts_affected'">
##INFO=<ID=NMD,Number=.,Type=String,Description="Predicted nonsense mediated decay effects for this variant. Format: 'Gene_Name | Gene_ID | Number_of_transcripts_in_gene | Percent_of_transcripts_affected'">
#CHROM	POS	ID	REF	ALT	QUAL	FILTER	INFO	FORMAT	sable_2506	sable_8056	sable_8078
GL896898.1	1236024	.	A	G	241.11	.	AC=4;AF=0.667;AN=6;DP=15;ExcessHet=1.0474;FS=0.000;MLEAC=5;MLEAF=0.833;MQ=27.36;QD=28.69;SOR=2.303;ANN=G|missense_variant|MODERATE|ENSMPUG00000019311|ENSMPUG00000019311|transcript|ENSMPUT00000019463.1|protein_coding|1/1|c.1241T>C|p.Ile414Thr|1295/2254|1241/1932|414/643||	GT:AD:DP:GQ:PGT:PID:PL	0/0:9,0:9:0:.:.:0,0,292	1/1:0,2:2:6:1|1:1236024_A_G:90,6,0	1/1:0,4:4:12:1|1:1236024_A_G:180,12,0
GL896898.1	2034714	.	T	A	1034.13	.	AC=5;AF=0.833;AN=6;BaseQRankSum=-2.365e+00;ClippingRankSum=0.00;DP=46;ExcessHet=3.0103;FS=1.178;MLEAC=5;MLEAF=0.833;MQ=60.00;MQRankSum=0.00;QD=22.48;ReadPosRankSum=-2.020e+00;SOR=0.471;ANN=A|missense_variant|MODERATE|MINAR2|ENSMPUG00000011679|transcript|ENSMPUT00000011777.1|protein_coding|3/3|c.511A>T|p.Ile171Phe|511/640|511/573|171/190||	GT:AD:DP:GQ:PL	0/1:17,6:23:99:147,0,641	1/1:0,12:12:36:473,36,0	1/1:0,11:11:33:445,33,0
GL896898.1	5962862	.	T	TGTGGCATGTCTCCTGGCAAGC	920.18	.	AC=5;AF=0.833;AN=6;BaseQRankSum=-8.490e-01;ClippingRankSum=0.00;DP=34;ExcessHet=3.0103;FS=0.000;MLEAC=5;MLEAF=0.833;MQ=60.00;MQRankSum=0.00;QD=32.79;ReadPosRankSum=0.713;SOR=0.512;ANN=TGTGGCATGTCTCCTGGCAAGC|conservative_inframe_insertion|MODERATE|SIMC1|ENSMPUG00000012583|transcript|ENSMPUT00000012691.1|protein_coding|3/11|c.902_922dupGCTTGCCAGGAGACATGCCAC|p.Pro307_His308insArgLeuProGlyAspMetPro|922/2535|922/2535|308/844||WARNING_TRANSCRIPT_NO_START_CODON	GT:AD:DP:GQ:PL	0/1:5,9:14:99:333,0,167	1/1:0,7:7:23:359,23,0	1/1:0,5:5:17:268,17,0
GL896898.1	6393668	.	A	G	927.19	.	AC=5;AF=0.833;AN=6;BaseQRankSum=0.00;ClippingRankSum=0.00;DP=27;ExcessHet=3.0103;FS=4.312;MLEAC=5;MLEAF=0.833;MQ=60.00;MQRankSum=0.00;QD=34.34;ReadPosRankSum=-4.940e-01;SOR=1.206;ANN=G|splice_acceptor_variant&intron_variant|HIGH|ENSMPUG00000027707|ENSMPUG00000027707|transcript|ENSMPUT00000029753.1|lincRNA|1/1|n.834-2A>G||||||	GT:AD:DP:GQ:PGT:PID:PL	0/1:5,8:13:99:.:.:291,0,170	1/1:0,8:8:27:1|1:6393668_A_G:397,27,0	1/1:0,6:6:18:1|1:6393668_A_G:270,18,0
GL896898.1	7451086	.	G	T	973.46	.	AC=5;AF=0.833;AN=6;BaseQRankSum=-9.840e-01;ClippingRankSum=0.00;DP=29;ExcessHet=3.0103;FS=4.316;MLEAC=5;MLEAF=0.833;MQ=60.00;MQRankSum=0.00;QD=33.57;ReadPosRankSum=0.874;SOR=0.197;ANN=T|missense_variant|MODERATE|C5orf47|ENSMPUG00000012685|transcript|ENSMPUT00000012794.1|protein_coding|1/5|c.133C>A|p.Arg45Ser|602/1650|133/483|45/160||	GT:AD:DP:GQ:PGT:PID:PL	0/1:5,15:20:99:0|1:7451086_G_T:599,0,165	1/1:0,4:4:12:1|1:7451078_C_G:180,12,0	1/1:0,5:5:15:1|1:7451078_C_G:225,15,0
GL896898.1	7451088	.	C	A	973.46	.	AC=5;AF=0.833;AN=6;BaseQRankSum=-1.234e+00;ClippingRankSum=0.00;DP=28;ExcessHet=3.0103;FS=4.494;MLEAC=5;MLEAF=0.833;MQ=60.00;MQRankSum=0.00;QD=34.77;ReadPosRankSum=1.21;SOR=0.172;ANN=A|missense_variant|MODERATE|C5orf47|ENSMPUG00000012685|transcript|ENSMPUT00000012794.1|protein_coding|1/5|c.131G>T|p.Arg44Met|600/1650|131/483|44/160||	GT:AD:DP:GQ:PGT:PID:PL	0/1:5,14:19:99:0|1:7451086_G_T:599,0,165	1/1:0,4:4:12:1|1:7451078_C_G:180,12,0	1/1:0,5:5:15:1|1:7451078_C_G:225,15,0
GL896898.1	7451100	.	C	G	974.4	.	AC=5;AF=0.833;AN=6;BaseQRankSum=-1.021e+00;ClippingRankSum=0.00;DP=28;ExcessHet=3.0103;FS=0.000;MLEAC=5;MLEAF=0.833;MQ=60.00;MQRankSum=0.00;QD=34.80;ReadPosRankSum=1.53;SOR=0.552;ANN=G|missense_variant|MODERATE|C5orf47|ENSMPUG00000012685|transcript|ENSMPUT00000012794.1|protein_coding|1/5|c.119G>C|p.Arg40Pro|588/1650|119/483|40/160||	GT:AD:DP:GQ:PGT:PID:PL	0/1:5,14:19:99:0|1:7451086_G_T:570,0,207	1/1:0,5:5:18:1|1:7451078_C_G:255,18,0	1/1:0,4:4:12:1|1:7451078_C_G:180,12,0
GL896898.1	17926520	.	G	A	982.16	.	AC=5;AF=0.833;AN=6;BaseQRankSum=0.00;ClippingRankSum=0.00;DP=27;ExcessHet=3.0103;FS=0.000;MLEAC=5;MLEAF=0.833;MQ=60.00;MQRankSum=0.00;QD=30.00;ReadPosRankSum=0.00;SOR=0.368;ANN=A|missense_variant|MODERATE|ENSMPUG00000013216|ENSMPUG00000013216|transcript|ENSMPUT00000013329.1|protein_coding|1/2|c.17G>A|p.Arg6Gln|17/1099|17/264|6/87||	GT:AD:DP:GQ:PGT:PID:PL	0/1:3,8:11:92:.:.:301,0,92	1/1:0,8:8:24:1|1:17926520_G_A:360,24,0	1/1:0,8:8:24:1|1:17926520_G_A:352,24,0
GL896898.1	19310619	.	C	T	278.41	.	AC=4;AF=0.667;AN=6;DP=16;ExcessHet=0.4576;FS=0.000;MLEAC=4;MLEAF=0.667;MQ=60.00;QD=28.25;SOR=0.941;ANN=T|missense_variant|MODERATE|ATP10B|ENSMPUG00000013226|transcript|ENSMPUT00000013339.1|protein_coding|14/25|c.2333C>T|p.Thr778Ile|2950/7498|2333/4446|778/1481||	GT:AD:DP:GQ:PGT:PID:PL	0/0:9,0:9:24:.:.:0,24,360	1/1:0,3:3:9:1|1:19310616_A_G:135,9,0	1/1:0,4:4:12:1|1:19310616_A_G:180,12,0
GL896898.1	20380869	.	G	A	935.16	.	AC=5;AF=0.833;AN=6;BaseQRankSum=-8.870e-01;ClippingRankSum=0.00;DP=27;ExcessHet=3.0103;FS=8.930;MLEAC=5;MLEAF=0.833;MQ=60.00;MQRankSum=0.00;QD=29.41;ReadPosRankSum=0.674;SOR=1.302;ANN=A|splice_donor_variant&intron_variant|HIGH|ENSMPUG00000027996|ENSMPUG00000027996|transcript|ENSMPUT00000028277.1|lincRNA|1/1|n.402+1G>A||||||	GT:AD:DP:GQ:PGT:PID:PL	0/1:5,3:8:99:0|1:20380865_C_T:111,0,201	1/1:0,6:6:21:1|1:20380838_T_C:315,21,0	1/1:0,12:12:36:1|1:20380838_T_C:540,36,0
GL896898.1	21833805	.	A	G	234.04	.	AC=4;AF=0.667;AN=6;DP=16;ExcessHet=0.4576;FS=0.000;MLEAC=4;MLEAF=0.667;MQ=60.00;QD=31.45;SOR=0.693;ANN=G|missense_variant|MODERATE|SOX30|ENSMPUG00000013465|transcript|ENSMPUT00000013578.1|protein_coding|4/5|c.1534A>G|p.Ile512Val|1534/5171|1534/2307|512/768||	GT:AD:DP:GQ:PGT:PID:PL	0/0:10,0:10:27:.:.:0,27,405	1/1:0,4:4:12:1|1:21833805_A_G:180,12,0	1/1:0,2:2:6:1|1:21833805_A_G:90,6,0
GL896898.1	22274702	.	T	C	834.36	.	AC=5;AF=0.833;AN=6;BaseQRankSum=0.00;ClippingRankSum=0.00;DP=31;ExcessHet=3.0103;FS=3.638;MLEAC=5;MLEAF=0.833;MQ=59.94;MQRankSum=0.00;QD=28.77;ReadPosRankSum=1.09;SOR=1.508;ANN=C|missense_variant|MODERATE|HAVCR2|ENSMPUG00000013496|transcript|ENSMPUT00000013609.1|protein_coding|5/7|c.572T>C|p.Met191Thr|851/1122|572/843|191/280||	GT:AD:DP:GQ:PGT:PID:PL	0/1:8,9:17:99:.:.:325,0,283	1/1:0,4:4:12:1|1:22274697_T_C:180,12,0	1/1:0,8:8:24:1|1:22274697_T_C:360,24,0
GL896898.1	27716011	.	A	G	913.16	.	AC=5;AF=0.833;AN=6;BaseQRankSum=-1.434e+00;ClippingRankSum=0.00;DP=33;ExcessHet=3.0103;FS=3.952;MLEAC=5;MLEAF=0.833;MQ=60.00;MQRankSum=0.00;QD=28.54;ReadPosRankSum=0.00;SOR=0.343;ANN=G|missense_variant|MODERATE|ENSMPUG00000013720|ENSMPUG00000013720|transcript|ENSMPUT00000013834.1|protein_coding|3/3|c.401T>C|p.Met134Thr|581/4326|401/666|134/221||	GT:AD:DP:GQ:PL	0/1:7,5:12:99:129,0,257	1/1:0,13:13:39:537,39,0	1/1:0,7:7:21:278,21,0
GL896898.1	28140093	.	T	C	645.37	.	AC=5;AF=0.833;AN=6;BaseQRankSum=0.00;ClippingRankSum=0.00;DP=19;ExcessHet=3.0103;FS=0.000;MLEAC=5;MLEAF=0.833;MQ=58.17;MQRankSum=0.765;QD=33.97;ReadPosRankSum=-2.100e-01;SOR=1.112;ANN=C|missense_variant|MODERATE|ENSMPUG00000013791|ENSMPUG00000013791|transcript|ENSMPUT00000013905.1|protein_coding|23/25|c.3427A>G|p.Thr1143Ala|3427/3905|3427/3888|1143/1295||	GT:AD:DP:GQ:PGT:PID:PL	0/1:4,5:9:99:.:.:181,0,140	1/1:0,6:6:21:1|1:28140090_C_T:315,21,0	1/1:0,4:4:12:1|1:28140090_C_T:180,12,0
GL896898.1	28147401	.	G	GGTGGTA	946.52	.	AC=5;AF=0.833;AN=6;BaseQRankSum=-5.390e-01;ClippingRankSum=0.00;DP=30;ExcessHet=3.0103;FS=0.000;MLEAC=5;MLEAF=0.833;MQ=51.84;MQRankSum=-6.920e-01;QD=33.80;ReadPosRankSum=0.057;SOR=0.552;ANN=GGTGGTA|disruptive_inframe_insertion|MODERATE|ENSMPUG00000013791|ENSMPUG00000013791|transcript|ENSMPUT00000013905.1|protein_coding|17/25|c.2459_2460insTACCAC|p.Ala820_Thr821insThrThr|2459/3905|2459/3888|820/1295||	GT:AD:DP:GQ:PGT:PID:PL	0/1:5,11:16:99:.:.:446,0,169	1/1:0,3:3:9:1|1:28147374_T_C:135,9,0	1/1:0,9:9:27:1|1:28147356_C_T:405,27,0
GL896898.1	28147403	.	C	CAGCTGGGCCGTGCGTGGT,T	1355.05	.	AC=5,1;AF=0.833,0.167;AN=6;DP=29;ExcessHet=3.0103;FS=0.000;MLEAC=5,1;MLEAF=0.833,0.167;MQ=51.96;QD=33.05;SOR=0.765;ANN=T|missense_variant|MODERATE|ENSMPUG00000013791|ENSMPUG00000013791|transcript|ENSMPUT00000013905.1|protein_coding|17/25|c.2458G>A|p.Ala820Thr|2458/3905|2458/3888|820/1295||	GT:AD:DP:GQ:PGT:PID:PL	1/2:0,11,5:16:99:.:.:726,184,169,467,0,446	1/1:0,2,0:2:9:1|1:28147374_T_C:135,9,0,135,9,135	1/1:0,9,0:9:36:1|1:28147356_C_T:519,36,0,519,36,519
GL896898.1	28147403	.	C	CAGCTGGGCCGTGCGTGGT,T	1355.05	.	AC=5,1;AF=0.833,0.167;AN=6;DP=29;ExcessHet=3.0103;FS=0.000;MLEAC=5,1;MLEAF=0.833,0.167;MQ=51.96;QD=33.05;SOR=0.765;ANN=CAGCTGGGCCGTGCGTGGT|conservative_inframe_insertion|MODERATE|ENSMPUG00000013791|ENSMPUG00000013791|transcript|ENSMPUT00000013905.1|protein_coding|17/25|c.2457_2458insACCACGCACGGCCCAGCT|p.Thr819_Ala820insThrThrHisGlyProAla|2457/3905|2457/3888|819/1295||	GT:AD:DP:GQ:PGT:PID:PL	1/2:0,11,5:16:99:.:.:726,184,169,467,0,446	1/1:0,2,0:2:9:1|1:28147374_T_C:135,9,0,135,9,135	1/1:0,9,0:9:36:1|1:28147356_C_T:519,36,0,519,36,519
GL896898.1	28283548	.	G	T	1129.14	.	AC=5;AF=0.833;AN=6;BaseQRankSum=-5.240e-01;ClippingRankSum=0.00;DP=31;ExcessHet=3.0103;FS=9.209;MLEAC=5;MLEAF=0.833;MQ=60.00;MQRankSum=0.00;QD=28.91;ReadPosRankSum=-1.242e+00;SOR=0.045;ANN=T|missense_variant|MODERATE|CAMK2A|ENSMPUG00000013844|transcript|ENSMPUT00000013958.1|protein_coding|19/25|c.1331G>T|p.Gly444Val|1759/2468|1331/2040|444/679||	GT:AD:DP:GQ:PGT:PID:PL	0/1:4,6:10:99:0|1:28283545_A_C:237,0,150	1/1:0,11:11:33:1|1:28283542_T_C:484,33,0	1/1:0,10:10:30:1|1:28283542_T_C:439,30,0
GL896898.1	28503871	.	T	C	756.37	.	AC=5;AF=0.833;AN=6;BaseQRankSum=0.00;ClippingRankSum=0.00;DP=25;ExcessHet=3.0103;FS=4.222;MLEAC=5;MLEAF=0.833;MQ=60.00;MQRankSum=0.00;QD=30.25;ReadPosRankSum=2.46;SOR=0.760;ANN=C|missense_variant|MODERATE|SLC26A2|ENSMPUG00000014113|transcript|ENSMPUT00000014228.1|protein_coding|3/5|c.577A>G|p.Met193Val|1047/2750|577/2280|193/759||	GT:AD:DP:GQ:PGT:PID:PL	0/1:6,8:14:99:.:.:292,0,207	1/1:0,7:7:21:1|1:28503870_A_G:315,21,0	1/1:0,4:4:12:1|1:28503870_A_G:180,12,0
GL896898.1	28811021	.	T	C	1147.35	.	AC=5;AF=0.833;AN=6;BaseQRankSum=-7.090e-01;ClippingRankSum=0.00;DP=32;ExcessHet=3.0103;FS=0.000;MLEAC=5;MLEAF=0.833;MQ=60.00;MQRankSum=0.00;QD=29.77;ReadPosRankSum=0.228;SOR=0.836;ANN=C|missense_variant|MODERATE|ARHGEF37|ENSMPUG00000014249|transcript|ENSMPUT00000014366.1|protein_coding|2/13|c.49A>G|p.Asn17Asp|902/2939|49/2028|17/675||	GT:AD:DP:GQ:PGT:PID:PL	0/1:4,13:17:99:.:.:458,0,116	1/1:0,4:4:12:1|1:28811018_C_T:180,12,0	1/1:0,11:11:36:1|1:28811018_C_T:540,36,0
GL896898.1	29272347	.	G	A	670.21	.	AC=5;AF=0.833;AN=6;BaseQRankSum=-1.423e+00;ClippingRankSum=0.00;DP=27;ExcessHet=3.0103;FS=1.510;MLEAC=5;MLEAF=0.833;MQ=60.00;MQRankSum=0.00;QD=24.82;ReadPosRankSum=-2.860e-01;SOR=1.061;ANN=A|missense_variant|MODERATE|SH3TC2|ENSMPUG00000014283|transcript|ENSMPUT00000014402.1|protein_coding|8/17|c.901G>A|p.Val301Ile|1116/4788|901/3870|301/1289||	GT:AD:DP:GQ:PGT:PID:PL	0/1:10,4:14:99:.:.:119,0,405	1/1:0,6:6:18:1|1:29272347_G_A:270,18,0	1/1:0,7:7:21:1|1:29272347_G_A:312,21,0
GL896898.1	29834480	.	T	G	909.21	.	AC=5;AF=0.833;AN=6;BaseQRankSum=0.00;ClippingRankSum=0.00;DP=27;ExcessHet=3.0103;FS=2.020;MLEAC=5;MLEAF=0.833;MQ=60.00;MQRankSum=0.00;QD=33.67;ReadPosRankSum=-3.070e-01;SOR=0.925;ANN=G|missense_variant&splice_region_variant|MODERATE|ENSMPUG00000014304|ENSMPUG00000014304|transcript|ENSMPUT00000014423.1|protein_coding|2/4|c.70A>C|p.Lys24Gln|173/504|70/279|24/92||	GT:AD:DP:GQ:PGT:PID:PL	0/1:5,10:15:99:.:.:369,0,164	1/1:0,7:7:21:1|1:29834480_T_G:301,21,0	1/1:0,5:5:18:1|1:29834480_T_G:270,18,0
GL896898.1	30093144	.	C	T	981.14	.	AC=5;AF=0.833;AN=6;BaseQRankSum=0.00;ClippingRankSum=0.00;DP=30;ExcessHet=3.0103;FS=3.174;MLEAC=5;MLEAF=0.833;MQ=60.00;MQRankSum=0.00;QD=32.18;ReadPosRankSum=0.719;SOR=0.366;ANN=T|missense_variant&splice_region_variant|MODERATE|ENSMPUG00000014315|ENSMPUG00000014315|transcript|ENSMPUT00000014434.1|protein_coding|6/12|c.4598C>T|p.Thr1533Met|4598/6909|4598/6909|1533/2302||	GT:AD:DP:GQ:PL	0/1:2,7:9:56:265,0,56	1/1:0,10:10:30:363,30,0	1/1:0,9:9:27:384,27,0
GL896898.1	31598598	.	C	T	1307.16	.	AC=5;AF=0.833;AN=6;BaseQRankSum=-5.410e-01;ClippingRankSum=0.00;DP=34;ExcessHet=3.0103;FS=6.698;MLEAC=5;MLEAF=0.833;MQ=60.00;MQRankSum=0.00;QD=33.24;ReadPosRankSum=1.77;SOR=0.540;ANN=T|missense_variant|MODERATE|ITGA2|ENSMPUG00000014358|transcript|ENSMPUT00000014477.1|protein_coding|24/30|c.2869G>A|p.Val957Ile|2869/3537|2869/3537|957/1178||	GT:AD:DP:GQ:PGT:PID:PL	0/1:2,16:18:30:.:.:539,0,30	1/1:0,8:8:24:1|1:31598598_C_T:360,24,0	1/1:0,8:8:30:1|1:31598587_A_G:439,30,0
GL896898.1	33859396	.	A	G	943.24	.	AC=5;AF=0.833;AN=6;BaseQRankSum=0.610;ClippingRankSum=0.00;DP=28;ExcessHet=3.0103;FS=0.000;MLEAC=5;MLEAF=0.833;MQ=60.00;MQRankSum=0.00;QD=33.69;ReadPosRankSum=-3.850e-01;SOR=1.022;ANN=G|missense_variant|MODERATE|EMB|ENSMPUG00000014400|transcript|ENSMPUT00000014521.1|protein_coding|5/10|c.571A>G|p.Arg191Gly|1032/3582|571/1089|191/362||	GT:AD:DP:GQ:PL	0/1:3,7:10:63:239,0,63	1/1:0,13:13:39:550,39,0	1/1:0,5:5:15:185,15,0
GL896898.1	35815378	.	T	C	344.05	.	AC=5;AF=0.833;AN=6;BaseQRankSum=0.00;ClippingRankSum=0.00;DP=16;ExcessHet=3.0103;FS=0.000;MLEAC=5;MLEAF=0.833;MQ=60.00;MQRankSum=0.00;QD=21.50;ReadPosRankSum=0.140;SOR=0.569;ANN=C|missense_variant&splice_region_variant|MODERATE|NNT|ENSMPUG00000014411|transcript|ENSMPUT00000014532.1|protein_coding|9/22|c.1292A>G|p.Lys431Arg|1801/6108|1292/3264|431/1087||	GT:AD:DP:GQ:PGT:PID:PL	0/1:7,2:9:59:0|1:35815338_T_C:59,0,285	1/1:0,5:5:15:1|1:35815329_A_G:225,15,0	1/1:0,2:2:6:1|1:35815329_A_G:90,6,0
GL896898.1	37743977	.	G	T	676.95	.	AC=4;AF=0.667;AN=6;DP=26;ExcessHet=1.0474;FS=0.000;MLEAC=5;MLEAF=0.833;MQ=60.00;QD=32.37;SOR=1.371;ANN=T|missense_variant|MODERATE|MROH2B|ENSMPUG00000014663|transcript|ENSMPUT00000014787.1|protein_coding|20/42|c.1991G>T|p.Ser664Ile|1991/4764|1991/4764|664/1587||	GT:AD:DP:GQ:PL	0/0:9,0:9:0:0,0,266	1/1:0,9:9:27:371,27,0	1/1:0,8:8:24:336,24,0
GL896898.1	37790513	.	C	T	626.25	.	AC=5;AF=0.833;AN=6;BaseQRankSum=0.00;ClippingRankSum=0.00;DP=28;ExcessHet=3.0103;FS=0.000;MLEAC=5;MLEAF=0.833;MQ=59.70;MQRankSum=0.00;QD=22.37;ReadPosRankSum=-2.170e-01;SOR=0.693;ANN=T|missense_variant|MODERATE|C7|ENSMPUG00000014744|transcript|ENSMPUT00000014868.1|protein_coding|17/18|c.2182G>A|p.Val728Ile|2491/7417|2182/2535|728/844||	GT:AD:DP:GQ:PGT:PID:PL	0/1:12,3:15:80:.:.:80,0,456	1/1:0,5:5:15:1|1:37790455_C_T:225,15,0	1/1:0,8:8:24:1|1:37790503_T_C:352,24,0
GL896898.1	37871653	.	A	G	725.19	.	AC=5;AF=0.833;AN=6;BaseQRankSum=0.00;ClippingRankSum=0.00;DP=25;ExcessHet=3.0103;FS=0.000;MLEAC=5;MLEAF=0.833;MQ=60.00;MQRankSum=0.00;QD=29.01;ReadPosRankSum=0.210;SOR=0.892;ANN=G|missense_variant|MODERATE|CARD6|ENSMPUG00000014751|transcript|ENSMPUT00000014875.1|protein_coding|3/4|c.1373T>C|p.Leu458Pro|1387/3191|1373/3177|458/1058||	GT:AD:DP:GQ:PL	0/1:6,4:10:99:137,0,221	1/1:0,6:6:18:249,18,0	1/1:0,9:9:27:370,27,0
GL896898.1	39070297	.	A	C	547.19	.	AC=4;AF=0.667;AN=6;DP=22;ExcessHet=3.0103;FS=0.000;MLEAC=5;MLEAF=0.833;MQ=60.00;QD=27.57;SOR=0.836;ANN=C|missense_variant|MODERATE|C9|ENSMPUG00000014793|transcript|ENSMPUT00000014917.1|protein_coding|8/11|c.1150A>C|p.Lys384Gln|1609/3291|1150/1659|384/552||	GT:AD:DP:GQ:PGT:PID:PL	0/0:9,0:9:0:.:.:0,0,9	1/1:0,7:7:21:1|1:39070265_T_C:315,21,0	1/1:0,6:6:18:1|1:39070265_T_C:261,18,0
GL896898.1	40942094	.	A	C,T	764.02	.	AC=5,1;AF=0.833,0.167;AN=6;DP=20;ExcessHet=3.0103;FS=0.000;MLEAC=5,1;MLEAF=0.833,0.167;MQ=60.00;QD=32.52;SOR=0.693;ANN=C|missense_variant|MODERATE|ENSMPUG00000014900|ENSMPUG00000014900|transcript|ENSMPUT00000015024.1|protein_coding|50/55|c.3129A>C|p.Lys1043Asn|9841/10660|3129/3912|1043/1303||	GT:AD:DP:GQ:PL	1/2:0,5,5:10:99:384,194,179,192,0,179	1/1:0,4,0:4:12:169,12,0,169,12,169	1/1:0,6,0:6:18:237,18,0,237,18,237
GL896898.1	40942094	.	A	C,T	764.02	.	AC=5,1;AF=0.833,0.167;AN=6;DP=20;ExcessHet=3.0103;FS=0.000;MLEAC=5,1;MLEAF=0.833,0.167;MQ=60.00;QD=32.52;SOR=0.693;ANN=T|missense_variant|MODERATE|ENSMPUG00000014900|ENSMPUG00000014900|transcript|ENSMPUT00000015024.1|protein_coding|50/55|c.3129A>T|p.Lys1043Asn|9841/10660|3129/3912|1043/1303||	GT:AD:DP:GQ:PL	1/2:0,5,5:10:99:384,194,179,192,0,179	1/1:0,4,0:4:12:169,12,0,169,12,169	1/1:0,6,0:6:18:237,18,0,237,18,237
GL896898.1	42071503	.	T	C	1156.15	.	AC=5;AF=0.833;AN=6;BaseQRankSum=-1.092e+00;ClippingRankSum=0.00;DP=33;ExcessHet=3.0103;FS=0.000;MLEAC=5;MLEAF=0.833;MQ=60.00;MQRankSum=0.00;QD=32.51;ReadPosRankSum=-1.203e+00;SOR=0.906;ANN=C|missense_variant|MODERATE|IL7R|ENSMPUG00000015064|transcript|ENSMPUT00000015190.1|protein_coding|8/8|c.1117A>G|p.Ser373Gly|1269/5706|1117/1374|373/457||	GT:AD:DP:GQ:PGT:PID:PL	0/1:4,10:14:99:.:.:332,0,125	1/1:0,8:8:24:1|1:42071503_T_C:360,24,0	1/1:0,11:11:33:1|1:42071503_T_C:495,33,0
GL896898.1	42071590	.	C	A	956.19	.	AC=5;AF=0.833;AN=6;BaseQRankSum=0.366;ClippingRankSum=0.00;DP=28;ExcessHet=3.0103;FS=0.000;MLEAC=5;MLEAF=0.833;MQ=60.00;MQRankSum=0.00;QD=34.15;ReadPosRankSum=-1.910e-01;SOR=0.648;ANN=A|missense_variant|MODERATE|IL7R|ENSMPUG00000015064|transcript|ENSMPUT00000015190.1|protein_coding|8/8|c.1030G>T|p.Gly344Cys|1182/5706|1030/1374|344/457||	GT:AD:DP:GQ:PGT:PID:PL	0/1:5,9:14:99:.:.:322,0,155	1/1:0,8:8:27:1|1:42071584_T_C:402,27,0	1/1:0,6:6:18:1|1:42071584_T_C:263,18,0
GL896899.1	2692973	.	A	G	818.4	.	AC=5;AF=0.833;AN=6;BaseQRankSum=0.00;ClippingRankSum=0.00;DP=23;ExcessHet=3.0103;FS=3.424;MLEAC=5;MLEAF=0.833;MQ=60.00;MQRankSum=0.00;QD=25.51;ReadPosRankSum=-1.534e+00;SOR=0.663;ANN=G|missense_variant|MODERATE|NISCH|ENSMPUG00000016775|transcript|ENSMPUT00000016919.1|protein_coding|6/18|c.589A>G|p.Thr197Ala|589/3870|589/3870|197/1289||	GT:AD:DP:GQ:PL	0/1:1,7:8:18:284,0,18	1/1:0,6:6:18:263,18,0	1/1:0,8:8:24:302,24,0
GL896899.1	2960988	.	G	T	711.2	.	AC=4;AF=0.667;AN=6;DP=33;ExcessHet=0.4576;FS=0.000;MLEAC=4;MLEAF=0.667;MQ=60.00;QD=31.38;SOR=0.941;ANN=T|missense_variant|MODERATE|ITIH1|ENSMPUG00000016782|transcript|ENSMPUT00000016926.1|protein_coding|19/22|c.2203G>T|p.Ala735Ser|2763/3636|2203/2733|735/910||	GT:AD:DP:GQ:PGT:PID:PL	0/0:17,0:17:45:.:.:0,45,675	1/1:0,10:10:30:1|1:2960978_T_G:450,30,0	1/1:0,6:6:21:1|1:2960978_T_G:299,21,0
GL896899.1	2978092	.	C	T	608.28	.	AC=4;AF=0.667;AN=6;DP=24;ExcessHet=0.4576;FS=0.000;MLEAC=4;MLEAF=0.667;MQ=60.00;QD=34.36;SOR=0.693;ANN=T|missense_variant|MODERATE|ITIH3|ENSMPUG00000016784|transcript|ENSMPUT00000016928.1|protein_coding|18/21|c.2467C>T|p.Arg823Trp|2714/4167|2467/2976|823/991||	GT:AD:DP:GQ:PL	0/0:8,0:8:24:0,24,296	1/1:0,8:8:24:306,24,0	1/1:0,8:8:24:340,24,0
GL896899.1	2987556	.	T	C	648.25	.	AC=5;AF=0.833;AN=6;BaseQRankSum=-3.660e-01;ClippingRankSum=0.00;DP=27;ExcessHet=3.0103;FS=1.657;MLEAC=5;MLEAF=0.833;MQ=60.00;MQRankSum=0.00;QD=24.01;ReadPosRankSum=-1.243e+00;SOR=0.283;ANN=C|missense_variant|MODERATE|ITIH4|ENSMPUG00000016785|transcript|ENSMPUT00000016929.1|protein_coding|18/22|c.2107A>G|p.Arg703Gly|2107/3777|2107/2793|703/930||	GT:AD:DP:GQ:PGT:PID:PL	0/1:9,5:14:99:.:.:128,0,300	1/1:0,8:8:24:1|1:2987491_G_A:342,24,0	1/1:0,5:5:15:.:.:209,15,0
GL896899.1	2999270	.	C	CAGGGGG,CGGGGGG	1326.87	.	AC=1,5;AF=0.167,0.833;AN=6;DP=25;ExcessHet=3.0103;FS=0.000;MLEAC=1,5;MLEAF=0.167,0.833;MQ=59.18;QD=25.59;SOR=1.893;ANN=CAGGGGG|conservative_inframe_insertion|MODERATE|ITIH4|ENSMPUG00000016785|transcript|ENSMPUT00000016929.1|protein_coding|1/22|c.13_14insCCCCCT|p.Gly5delinsAlaProCys|13/3777|13/2793|5/930||	GT:AD:DP:GQ:PGT:PID:PL	1/2:0,5,6:11:99:.:.:552,226,193,206,0,176	2/2:0,0,8:8:27:1|1:2999263_GGT_G:405,405,405,27,27,0	2/2:0,0,6:6:27:1|1:2999263_GGT_G:405,405,405,27,27,0
GL896899.1	2999270	.	C	CAGGGGG,CGGGGGG	1326.87	.	AC=1,5;AF=0.167,0.833;AN=6;DP=25;ExcessHet=3.0103;FS=0.000;MLEAC=1,5;MLEAF=0.167,0.833;MQ=59.18;QD=25.59;SOR=1.893;ANN=CGGGGGG|conservative_inframe_insertion|MODERATE|ITIH4|ENSMPUG00000016785|transcript|ENSMPUT00000016929.1|protein_coding|1/22|c.13_14insCCCCCC|p.Gly5delinsAlaProArg|13/3777|13/2793|5/930||	GT:AD:DP:GQ:PGT:PID:PL	1/2:0,5,6:11:99:.:.:552,226,193,206,0,176	2/2:0,0,8:8:27:1|1:2999263_GGT_G:405,405,405,27,27,0	2/2:0,0,6:6:27:1|1:2999263_GGT_G:405,405,405,27,27,0
GL896899.1	3379766	.	T	C	952.35	.	AC=5;AF=0.833;AN=6;BaseQRankSum=0.908;ClippingRankSum=0.00;DP=28;ExcessHet=3.0103;FS=0.000;MLEAC=5;MLEAF=0.833;MQ=60.00;MQRankSum=0.00;QD=34.01;ReadPosRankSum=-6.600e-01;SOR=1.022;ANN=C|missense_variant|MODERATE|DCP1A|ENSMPUG00000016817|transcript|ENSMPUT00000016961.1|protein_coding|7/10|c.1285A>G|p.Thr429Ala|2150/2668|1285/1803|429/600||	GT:AD:DP:GQ:PL	0/1:2,9:11:38:331,0,38	1/1:0,4:4:12:149,12,0	1/1:0,13:13:39:503,39,0
GL896899.1	3851826	.	C	CAT,T	1505.91	.	AC=1,5;AF=0.167,0.833;AN=6;DP=33;ExcessHet=3.0103;FS=0.000;MLEAC=1,5;MLEAF=0.167,0.833;MQ=59.83;QD=26.32;SOR=0.752;ANN=CAT|frameshift_variant|HIGH|CHDH|ENSMPUG00000016823|transcript|ENSMPUT00000016967.1|protein_coding|2/8|c.84_85insAT|p.Ala29fs|715/2456|84/1785|28/594||	GT:AD:DP:GQ:PGT:PID:PL	1/2:0,4,10:14:93:.:.:588,401,375,130,0,93	2/2:0,0,8:8:27:1|1:3851824_T_C:405,405,405,27,27,0	2/2:0,0,11:11:36:1|1:3851824_T_C:539,539,539,36,36,0
GL896899.1	3851826	.	C	CAT,T	1505.91	.	AC=1,5;AF=0.167,0.833;AN=6;DP=33;ExcessHet=3.0103;FS=0.000;MLEAC=1,5;MLEAF=0.167,0.833;MQ=59.83;QD=26.32;SOR=0.752;ANN=T|missense_variant|MODERATE|CHDH|ENSMPUG00000016823|transcript|ENSMPUT00000016967.1|protein_coding|2/8|c.85G>A|p.Ala29Thr|716/2456|85/1785|29/594||	GT:AD:DP:GQ:PGT:PID:PL	1/2:0,4,10:14:93:.:.:588,401,375,130,0,93	2/2:0,0,8:8:27:1|1:3851824_T_C:405,405,405,27,27,0	2/2:0,0,11:11:36:1|1:3851824_T_C:539,539,539,36,36,0
GL896899.1	4831677	.	T	C	678.58	.	AC=5;AF=0.833;AN=6;BaseQRankSum=-7.400e-02;ClippingRankSum=0.00;DP=27;ExcessHet=3.0103;FS=3.867;MLEAC=5;MLEAF=0.833;MQ=60.00;MQRankSum=0.00;QD=25.13;ReadPosRankSum=-1.245e+00;SOR=1.422;ANN=C|missense_variant|MODERATE|LRTM1|ENSMPUG00000016837|transcript|ENSMPUT00000016981.1|protein_coding|2/3|c.58A>G|p.Ser20Gly|603/4920|58/1038|20/345||	GT:AD:DP:GQ:PGT:PID:PL	0/1:9,8:17:99:.:.:271,0,313	1/1:0,3:3:9:1|1:4831677_T_C:126,9,0	1/1:0,7:7:21:1|1:4831677_T_C:312,21,0
GL896899.1	13119020	.	G	A	1136.16	.	AC=5;AF=0.833;AN=6;BaseQRankSum=-2.040e-01;ClippingRankSum=0.00;DP=30;ExcessHet=3.0103;FS=8.189;MLEAC=5;MLEAF=0.833;MQ=60.00;MQRankSum=0.00;QD=24.26;ReadPosRankSum=0.640;SOR=1.130;ANN=A|missense_variant|MODERATE|PSMD6|ENSMPUG00000016933|transcript|ENSMPUT00000017078.1|protein_coding|1/8|c.83C>T|p.Ser28Leu|83/2496|83/1506|28/501||	GT:AD:DP:GQ:PGT:PID:PL	0/1:2,12:14:41:.:.:447,0,41	1/1:0,8:8:24:1|1:13119020_G_A:360,24,0	1/1:0,8:8:24:1|1:13119020_G_A:360,24,0
GL896899.1	13666702	.	C	T	733.35	.	AC=5;AF=0.833;AN=6;BaseQRankSum=0.674;ClippingRankSum=0.00;DP=25;ExcessHet=3.0103;FS=0.000;MLEAC=5;MLEAF=0.833;MQ=60.00;MQRankSum=0.00;QD=29.33;ReadPosRankSum=0.906;SOR=1.002;ANN=T|missense_variant|MODERATE|ADAMTS9|ENSMPUG00000016936|transcript|ENSMPUT00000017081.1|protein_coding|19/40|c.2776G>A|p.Gly926Ser|2776/7678|2776/5793|926/1930||	GT:AD:DP:GQ:PL	0/1:5,5:10:99:179,0,147	1/1:0,4:4:12:151,12,0	1/1:0,11:11:33:434,33,0
GL896899.1	15316312	.	G	A	595.37	.	AC=5;AF=0.833;AN=6;BaseQRankSum=0.00;ClippingRankSum=0.00;DP=23;ExcessHet=3.0103;FS=0.000;MLEAC=5;MLEAF=0.833;MQ=60.00;MQRankSum=0.00;QD=25.89;ReadPosRankSum=-8.400e-02;SOR=0.646;ANN=A|missense_variant|MODERATE|LRIG1|ENSMPUG00000016945|transcript|ENSMPUT00000017090.1|protein_coding|19/19|c.3109C>T|p.Pro1037Ser|3776/6683|3109/3309|1037/1102||	GT:AD:DP:GQ:PGT:PID:PL	0/1:8,4:12:99:.:.:131,0,298	1/1:0,7:7:21:1|1:15316286_G_A:315,21,0	1/1:0,4:4:12:1|1:15316286_G_A:180,12,0
GL896899.1	15316714	.	C	T	428.61	.	AC=5;AF=0.833;AN=6;BaseQRankSum=1.16;ClippingRankSum=0.00;DP=21;ExcessHet=3.0103;FS=7.384;MLEAC=5;MLEAF=0.833;MQ=59.27;MQRankSum=0.00;QD=20.41;ReadPosRankSum=1.32;SOR=2.494;ANN=T|missense_variant|MODERATE|LRIG1|ENSMPUG00000016945|transcript|ENSMPUT00000017090.1|protein_coding|18/19|c.2804G>A|p.Gly935Asp|3471/6683|2804/3309|935/1102||	GT:AD:DP:GQ:PGT:PID:PL	0/1:10,2:12:54:0|1:15316714_C_T:54,0,395	1/1:0,3:3:9:1|1:15316714_C_T:135,9,0	1/1:0,6:6:18:1|1:15316714_C_T:270,18,0
GL896899.1	15316745	.	T	C	836.56	.	AC=5;AF=0.833;AN=6;BaseQRankSum=-2.530e-01;ClippingRankSum=0.00;DP=23;ExcessHet=3.0103;FS=0.000;MLEAC=5;MLEAF=0.833;MQ=59.29;MQRankSum=0.00;QD=26.36;ReadPosRankSum=0.00;SOR=1.721;ANN=C|missense_variant|MODERATE|LRIG1|ENSMPUG00000016945|transcript|ENSMPUT00000017090.1|protein_coding|18/19|c.2773A>G|p.Ser925Gly|3440/6683|2773/3309|925/1102||	GT:AD:DP:GQ:PGT:PID:PL	0/1:2,8:10:60:.:.:327,0,60	1/1:0,3:3:9:1|1:15316714_C_T:135,9,0	1/1:0,9:9:27:1|1:15316714_C_T:405,27,0
GL896899.1	21698823	.	C	T	815.2	.	AC=5;AF=0.833;AN=6;BaseQRankSum=1.59;ClippingRankSum=0.00;DP=33;ExcessHet=3.0103;FS=3.329;MLEAC=5;MLEAF=0.833;MQ=60.00;MQRankSum=0.00;QD=24.70;ReadPosRankSum=-5.890e-01;SOR=0.756;ANN=T|missense_variant|MODERATE|PDZRN3|ENSMPUG00000017009|transcript|ENSMPUT00000017154.1|protein_coding|10/10|c.2617G>A|p.Ala873Thr|2617/5736|2617/3108|873/1035||	GT:AD:DP:GQ:PL	0/1:9,3:12:89:89,0,338	1/1:1,8:9:17:304,17,0	1/1:0,12:12:36:453,36,0
GL896899.1	21698894	.	T	TGCC	963.11	.	AC=5;AF=0.833;AN=6;BaseQRankSum=0.00;ClippingRankSum=0.00;DP=36;ExcessHet=3.0103;FS=5.506;MLEAC=5;MLEAF=0.833;MQ=60.00;MQRankSum=0.00;QD=27.52;ReadPosRankSum=-9.100e-02;SOR=0.180;ANN=TGCC|conservative_inframe_insertion|MODERATE|PDZRN3|ENSMPUG00000017009|transcript|ENSMPUT00000017154.1|protein_coding|10/10|c.2543_2545dupGGC|p.Arg848dup|2545/5736|2545/3108|849/1035||	GT:AD:DP:GQ:PGT:PID:PL	0/1:11,7:18:99:.:.:238,0,357	1/1:0,9:9:27:1|1:21698888_C_T:405,27,0	1/1:0,8:8:24:1|1:21698888_C_T:360,24,0
GL896899.1	26402164	.	C	T	836.03	.	AC=5;AF=0.833;AN=6;DP=22;ExcessHet=3.0103;FS=0.000;MLEAC=5;MLEAF=0.833;MQ=60.00;QD=32.85;SOR=0.892;ANN=T|missense_variant|MODERATE|IL5RA|ENSMPUG00000017016|transcript|ENSMPUT00000017161.1|protein_coding|6/12|c.408G>A|p.Met136Ile|840/3138|408/1254|136/417||	GT:AD:DP:GQ:PGT:PID:PL	0/1:0,9:9:12:0|1:26402164_C_T:371,0,12	1/1:0,5:5:15:1|1:26402164_C_T:225,15,0	1/1:0,6:6:18:1|1:26402164_C_T:270,18,0
GL896899.1	26402165	.	A	G	836.03	.	AC=5;AF=0.833;AN=6;DP=21;ExcessHet=3.0103;FS=0.000;MLEAC=5;MLEAF=0.833;MQ=60.00;QD=33.46;SOR=0.892;ANN=G|missense_variant|MODERATE|IL5RA|ENSMPUG00000017016|transcript|ENSMPUT00000017161.1|protein_coding|6/12|c.407T>C|p.Met136Thr|839/3138|407/1254|136/417||	GT:AD:DP:GQ:PGT:PID:PL	0/1:0,9:9:12:0|1:26402164_C_T:371,0,12	1/1:0,5:5:15:1|1:26402164_C_T:225,15,0	1/1:0,6:6:18:1|1:26402164_C_T:270,18,0
GL896899.1	28274792	.	T	C	991.24	.	AC=5;AF=0.833;AN=6;BaseQRankSum=-3.650e-01;ClippingRankSum=0.00;DP=27;ExcessHet=3.0103;FS=6.368;MLEAC=5;MLEAF=0.833;MQ=60.00;MQRankSum=0.00;QD=27.41;ReadPosRankSum=-1.014e+00;SOR=0.061;ANN=C|missense_variant|MODERATE|ENSMPUG00000017030|ENSMPUG00000017030|transcript|ENSMPUT00000017175.1|protein_coding|10/14|c.1570T>C|p.Trp524Arg|1570/1962|1570/1962|524/653||WARNING_TRANSCRIPT_NO_START_CODON	GT:AD:DP:GQ:PGT:PID:PL	0/1:3,10:13:87:.:.:347,0,87	1/1:0,10:10:30:1|1:28274756_A_G:450,30,0	1/1:0,4:4:15:1|1:28274756_A_G:225,15,0
GL896899.1	29876380	.	G	T	460.38	.	AC=5;AF=0.833;AN=6;BaseQRankSum=-2.530e-01;ClippingRankSum=0.00;DP=15;ExcessHet=3.0103;FS=3.310;MLEAC=5;MLEAF=0.833;MQ=60.00;MQRankSum=0.00;QD=30.69;ReadPosRankSum=-1.282e+00;SOR=0.643;ANN=T|missense_variant|MODERATE|ENSMPUG00000017055|ENSMPUG00000017055|transcript|ENSMPUT00000017200.1|protein_coding|2/8|c.549C>A|p.Asn183Lys|549/1305|549/1305|183/434||WARNING_TRANSCRIPT_NO_START_CODON	GT:AD:DP:GQ:PL	0/1:1,4:5:27:120,0,27	1/1:0,5:5:15:194,15,0	1/1:0,5:5:15:177,15,0
GL896899.1	37500939	.	G	C	753.27	.	AC=5;AF=0.833;AN=6;BaseQRankSum=0.579;ClippingRankSum=0.00;DP=27;ExcessHet=3.0103;FS=9.864;MLEAC=5;MLEAF=0.833;MQ=60.00;MQRankSum=0.00;QD=27.90;ReadPosRankSum=0.880;SOR=0.872;ANN=C|missense_variant|MODERATE|FBLN2|ENSMPUG00000017267|transcript|ENSMPUT00000017413.1|protein_coding|2/18|c.1069C>G|p.Leu357Val|1374/4654|1069/3681|357/1226||	GT:AD:DP:GQ:PGT:PID:PL	0/1:9,7:16:99:.:.:244,0,316	1/1:0,5:5:15:1|1:37500924_T_C:225,15,0	1/1:0,6:6:21:1|1:37500924_T_C:315,21,0
GL896899.1	37501980	.	C	CTG	943.13	.	AC=4;AF=0.667;AN=6;DP=45;ExcessHet=0.4576;FS=0.000;MLEAC=4;MLEAF=0.667;MQ=58.37;QD=28.01;SOR=0.693;ANN=CTG|frameshift_variant|HIGH|FBLN2|ENSMPUG00000017267|transcript|ENSMPUT00000017413.1|protein_coding|2/18|c.27_28insCA|p.Ala10fs|332/4654|27/3681|9/1226||	GT:AD:DP:GQ:PGT:PID:PL	0/0:23,0:23:63:.:.:0,63,896	1/1:0,14:14:42:1|1:37501980_C_CTG:630,42,0	1/1:0,8:8:24:1|1:37501980_C_CTG:360,24,0
GL896900.1	6667079	.	ACAG	A	660.36	.	AC=5;AF=0.833;AN=6;BaseQRankSum=-2.040e-01;ClippingRankSum=0.00;DP=27;ExcessHet=3.0103;FS=0.000;MLEAC=5;MLEAF=0.833;MQ=57.97;MQRankSum=2.65;QD=34.76;SOR=0.191;ANN=A|conservative_inframe_deletion|MODERATE|NID2|ENSMPUG00000005320|transcript|ENSMPUT00000005370.1|protein_coding|1/21|c.289_291delCTG|p.Leu97del|848/5498|289/4401|97/1466||	GT:AD:DP:GQ:PL	0/1:2,12:14:48:474,0,48	1/1:0,3:3:9:135,9,0	1/1:0,2:2:6:90,6,0
GL896900.1	10093196	.	G	T	560.05	.	AC=5;AF=0.833;AN=6;BaseQRankSum=0.00;ClippingRankSum=0.00;DP=18;ExcessHet=3.0103;FS=6.990;MLEAC=5;MLEAF=0.833;MQ=40.23;MQRankSum=0.789;QD=31.11;ReadPosRankSum=2.74;SOR=1.231;ANN=T|missense_variant|MODERATE|ENSMPUG00000005878|ENSMPUG00000005878|transcript|ENSMPUT00000005931.1|protein_coding|3/3|c.755G>T|p.Ser252Ile|755/960|755/960|252/319||WARNING_TRANSCRIPT_NO_START_CODON	GT:AD:DP:GQ:PL	0/1:3,8:11:99:291,0,102	1/1:0,5:5:15:212,15,0	1/1:0,2:2:6:87,6,0
GL896900.1	12346814	.	T	C	854.24	.	AC=5;AF=0.833;AN=6;BaseQRankSum=0.00;ClippingRankSum=0.00;DP=33;ExcessHet=3.0103;FS=1.764;MLEAC=5;MLEAF=0.833;MQ=60.00;MQRankSum=0.00;QD=28.47;ReadPosRankSum=-4.640e-01;SOR=1.287;ANN=C|missense_variant|MODERATE|DACT1|ENSMPUG00000006171|transcript|ENSMPUT00000006226.1|protein_coding|4/5|c.670T>C|p.Cys224Arg|1325/2935|670/2280|224/759||	GT:AD:DP:GQ:PL	0/1:8,4:12:99:130,0,298	1/1:0,5:5:15:211,15,0	1/1:0,13:13:39:544,39,0
GL896900.1	13798907	.	T	A	865.24	.	AC=5;AF=0.833;AN=6;BaseQRankSum=0.00;ClippingRankSum=0.00;DP=26;ExcessHet=3.0103;FS=0.000;MLEAC=5;MLEAF=0.833;MQ=60.00;MQRankSum=0.00;QD=32.80;ReadPosRankSum=0.00;SOR=0.491;ANN=A|missense_variant|MODERATE|ENSMPUG00000006319|ENSMPUG00000006319|transcript|ENSMPUT00000006374.1|protein_coding|1/3|c.206T>A|p.Leu69Gln|515/5205|206/393|69/130||	GT:AD:DP:GQ:PGT:PID:PL	0/1:3,6:9:98:0|1:13798907_T_A:224,0,98	1/1:0,5:5:15:1|1:13798907_T_A:225,15,0	1/1:0,10:10:30:1|1:13798907_T_A:447,30,0
GL896900.1	17059432	.	G	A	378.17	.	AC=5;AF=0.833;AN=6;BaseQRankSum=-1.221e+00;ClippingRankSum=0.00;DP=16;ExcessHet=3.0103;FS=5.756;MLEAC=5;MLEAF=0.833;MQ=60.00;MQRankSum=0.00;QD=23.64;ReadPosRankSum=-6.010e-01;SOR=2.457;ANN=A|missense_variant&splice_region_variant|MODERATE|SYNE2|ENSMPUG00000006624|transcript|ENSMPUT00000006683.1|protein_coding|26/115|c.3479G>A|p.Arg1160Gln|3530/20751|3479/20700|1160/6899||	GT:AD:DP:GQ:PL	0/1:5,5:10:99:155,0,179	1/1:0,4:4:12:173,12,0	1/1:0,2:2:6:80,6,0
GL896900.1	17063417	.	C	G	847.19	.	AC=5;AF=0.833;AN=6;BaseQRankSum=0.00;ClippingRankSum=0.00;DP=24;ExcessHet=3.0103;FS=0.000;MLEAC=5;MLEAF=0.833;MQ=60.00;MQRankSum=0.00;QD=31.36;ReadPosRankSum=0.366;SOR=1.329;ANN=G|missense_variant|MODERATE|SYNE2|ENSMPUG00000006624|transcript|ENSMPUT00000006683.1|protein_coding|29/115|c.3962C>G|p.Ala1321Gly|4013/20751|3962/20700|1321/6899||	GT:AD:DP:GQ:PL	0/1:2,5:7:62:188,0,62	1/1:0,11:11:33:451,33,0	1/1:0,6:6:18:239,18,0
GL896900.1	17110539	.	T	C	836.35	.	AC=5;AF=0.833;AN=6;BaseQRankSum=0.00;ClippingRankSum=0.00;DP=27;ExcessHet=3.0103;FS=0.000;MLEAC=5;MLEAF=0.833;MQ=60.00;MQRankSum=0.00;QD=30.98;ReadPosRankSum=1.43;SOR=0.446;ANN=C|missense_variant|MODERATE|SYNE2|ENSMPUG00000006624|transcript|ENSMPUT00000006683.1|protein_coding|47/115|c.9095T>C|p.Ile3032Thr|9146/20751|9095/20700|3032/6899||	GT:AD:DP:GQ:PL	0/1:5,7:12:99:256,0,173	1/1:0,11:11:33:439,33,0	1/1:0,4:4:12:172,12,0
GL896900.1	17163884	.	C	T	462.2	.	AC=4;AF=0.667;AN=6;DP=19;ExcessHet=3.0103;FS=0.000;MLEAC=5;MLEAF=0.833;MQ=60.00;QD=32.39;SOR=1.085;ANN=T|missense_variant|MODERATE|SYNE2|ENSMPUG00000006624|transcript|ENSMPUT00000006683.1|protein_coding|67/115|c.13030C>T|p.Pro4344Ser|13081/20751|13030/20700|4344/6899||	GT:AD:DP:GQ:PGT:PID:PL	0/0:9,0:9:0:.:.:0,0,82	1/1:0,3:3:12:1|1:17163874_C_T:177,12,0	1/1:0,7:7:21:1|1:17163874_C_T:315,21,0
GL896900.1	17193342	.	C	T	857.25	.	AC=5;AF=0.833;AN=6;BaseQRankSum=-3.960e-01;ClippingRankSum=0.00;DP=28;ExcessHet=3.0103;FS=0.000;MLEAC=5;MLEAF=0.833;MQ=60.00;MQRankSum=0.00;QD=32.97;ReadPosRankSum=-4.630e-01;SOR=0.693;ANN=T|missense_variant|MODERATE|SYNE2|ENSMPUG00000006624|transcript|ENSMPUT00000006683.1|protein_coding|85/115|c.15821C>T|p.Thr5274Met|15872/20751|15821/20700|5274/6899||	GT:AD:DP:GQ:PGT:PID:PL	0/1:4,9:13:99:.:.:303,0,128	1/1:0,5:5:15:1|1:17193337_G_A:225,15,0	1/1:0,8:8:24:1|1:17193337_G_A:360,24,0
GL896900.1	17251712	.	T	C	870.55	.	AC=5;AF=0.833;AN=6;BaseQRankSum=3.35;ClippingRankSum=0.00;DP=30;ExcessHet=3.0103;FS=0.000;MLEAC=5;MLEAF=0.833;MQ=60.00;MQRankSum=0.00;QD=29.02;ReadPosRankSum=-3.400e-01;SOR=1.179;ANN=C|missense_variant|MODERATE|SYNE2|ENSMPUG00000006624|transcript|ENSMPUT00000006683.1|protein_coding|109/115|c.19757T>C|p.Met6586Thr|19808/20751|19757/20700|6586/6899||	GT:AD:DP:GQ:PL	0/1:5,11:16:83:412,0,83	1/1:0,11:11:32:365,32,0	1/1:0,3:3:9:124,9,0
GL896900.1	17364279	.	G	A	406.29	.	AC=4;AF=0.667;AN=6;BaseQRankSum=0.00;ClippingRankSum=0.00;DP=28;ExcessHet=1.0474;FS=0.000;MLEAC=5;MLEAF=0.833;MQ=60.00;MQRankSum=0.00;QD=29.54;ReadPosRankSum=-5.240e-01;SOR=0.223;ANN=A|missense_variant|MODERATE|ENSMPUG00000006697|ENSMPUG00000006697|transcript|ENSMPUT00000006756.1|protein_coding|1/2|c.391G>A|p.Ala131Thr|391/501|391/501|131/166||WARNING_TRANSCRIPT_NO_START_CODON	GT:AD:DP:GQ:PGT:PID:PL	0/0:17,0:17:0:.:.:0,0,182	1/1:1,4:5:11:1|1:17364265_G_GTCCGTCC:170,11,0	1/1:0,6:6:18:1|1:17364265_G_GTCCGTCC:266,18,0
GL896900.1	17724912	.	A	G	824.93	.	AC=4;AF=0.667;AN=6;DP=31;ExcessHet=1.0474;FS=0.000;MLEAC=5;MLEAF=0.833;MQ=60.00;QD=30.80;SOR=0.914;ANN=G|missense_variant|MODERATE|PLEKHG3|ENSMPUG00000006767|transcript|ENSMPUT00000006826.1|protein_coding|17/18|c.1681A>G|p.Met561Val|2528/4495|1681/3648|561/1215||	GT:AD:DP:GQ:PGT:PID:PL	0/0:13,0:13:0:.:.:0,0,435	1/1:0,8:8:27:1|1:17724870_G_A:405,27,0	1/1:0,10:10:30:1|1:17724870_G_A:450,30,0
GL896900.1	20250227	.	G	A	432.77	.	AC=4;AF=0.667;AN=6;DP=19;ExcessHet=0.4576;FS=0.000;MLEAC=4;MLEAF=0.667;MQ=60.00;QD=29.25;SOR=1.802;ANN=A|missense_variant|MODERATE|ENSMPUG00000007200|ENSMPUG00000007200|transcript|ENSMPUT00000007261.1|protein_coding|3/7|c.259C>T|p.Leu87Phe|259/1924|259/957|87/318||	GT:AD:DP:GQ:PL	0/0:6,0:6:18:0,18,227	1/1:0,5:5:15:214,15,0	1/1:0,6:6:18:256,18,0
GL896900.1	20345050	.	T	C	487.4	.	AC=5;AF=0.833;AN=6;BaseQRankSum=0.00;ClippingRankSum=0.00;DP=23;ExcessHet=3.0103;FS=2.869;MLEAC=5;MLEAF=0.833;MQ=60.00;MQRankSum=0.00;QD=32.49;ReadPosRankSum=-8.420e-01;SOR=0.184;ANN=C|missense_variant|MODERATE|ZFYVE26|ENSMPUG00000007223|transcript|ENSMPUT00000007284.1|protein_coding|10/42|c.1604A>G|p.Glu535Gly|1765/9798|1604/7620|535/2539||	GT:AD:DP:GQ:PGT:PID:PL	0/1:3,2:5:68:.:.:68,0,110	1/1:0,4:4:12:1|1:20345050_T_C:180,12,0	1/1:0,6:6:18:1|1:20345050_T_C:270,18,0
GL896900.1	21541205	.	C	T	664.24	.	AC=5;AF=0.833;AN=6;BaseQRankSum=0.00;ClippingRankSum=0.00;DP=22;ExcessHet=3.0103;FS=5.328;MLEAC=5;MLEAF=0.833;MQ=60.00;MQRankSum=0.00;QD=30.19;ReadPosRankSum=0.652;SOR=0.916;ANN=T|missense_variant|MODERATE|ENSMPUG00000007359|ENSMPUG00000007359|transcript|ENSMPUT00000007421.1|protein_coding|1/3|c.226C>T|p.His76Tyr|414/1021|226/423|76/140||WARNING_TRANSCRIPT_NO_START_CODON	GT:AD:DP:GQ:PGT:PID:PL	0/1:4,3:7:99:.:.:104,0,146	1/1:0,5:5:15:.:.:174,15,0	1/1:0,10:10:30:1|1:21541201_T_C:417,30,0
GL896900.1	22120756	.	C	T	457.61	.	AC=4;AF=0.667;AN=6;DP=22;ExcessHet=0.4576;FS=0.000;MLEAC=4;MLEAF=0.667;MQ=60.00;QD=30.37;SOR=2.494;ANN=T|missense_variant|MODERATE|SLC10A1|ENSMPUG00000007467|transcript|ENSMPUT00000007531.1|protein_coding|1/5|c.251G>A|p.Arg84Gln|890/1758|251/1119|84/372||	GT:AD:DP:GQ:PGT:PID:PL	0/0:10,0:10:30:.:.:0,30,406	1/1:0,4:4:12:1|1:22120752_G_T:180,12,0	1/1:0,7:7:21:1|1:22120752_G_T:315,21,0
GL896900.1	22758631	.	T	C	323.27	.	AC=4;AF=0.667;AN=6;DP=17;ExcessHet=0.4576;FS=0.000;MLEAC=4;MLEAF=0.667;MQ=60.00;QD=29.87;SOR=1.179;ANN=C|missense_variant|MODERATE|ENSMPUG00000007511|ENSMPUG00000007511|transcript|ENSMPUT00000007575.1|protein_coding|6/11|c.592A>G|p.Arg198Gly|592/2967|592/2967|198/988||	GT:AD:DP:GQ:PGT:PID:PL	0/0:8,0:8:21:.:.:0,21,315	1/1:0,3:3:9:1|1:22758631_T_C:135,9,0	1/1:0,5:5:15:1|1:22758631_T_C:225,15,0
GL896900.1	23217953	.	C	T	826.17	.	AC=5;AF=0.833;AN=6;BaseQRankSum=0.765;ClippingRankSum=0.00;DP=25;ExcessHet=3.0103;FS=0.000;MLEAC=5;MLEAF=0.833;MQ=60.00;MQRankSum=0.00;QD=34.42;ReadPosRankSum=-2.310e-01;SOR=0.420;ANN=T|missense_variant|MODERATE|ENSMPUG00000007626|ENSMPUG00000007626|transcript|ENSMPUT00000007692.1|protein_coding|8/13|c.794C>T|p.Ser265Leu|794/1134|794/1134|265/377||WARNING_TRANSCRIPT_NO_START_CODON	GT:AD:DP:GQ:PGT:PID:PL	0/1:4,5:9:99:.:.:182,0,128	1/1:0,8:8:24:1|1:23217947_A_C:360,24,0	1/1:0,7:7:21:1|1:23217947_A_C:315,21,0
GL896900.1	23794974	.	T	C	1233.16	.	AC=5;AF=0.833;AN=6;BaseQRankSum=-3.650e-01;ClippingRankSum=0.00;DP=32;ExcessHet=3.0103;FS=6.405;MLEAC=5;MLEAF=0.833;MQ=59.69;MQRankSum=-3.650e-01;QD=33.12;ReadPosRankSum=0.254;SOR=0.183;ANN=C|missense_variant|MODERATE|ENSMPUG00000008027|ENSMPUG00000008027|transcript|ENSMPUT00000008094.1|protein_coding|2/2|c.520A>G|p.Arg174Gly|938/2249|520/678|174/225||WARNING_TRANSCRIPT_NO_START_CODON	GT:AD:DP:GQ:PGT:PID:PL	0/1:3,10:13:86:.:.:367,0,86	1/1:0,7:7:21:1|1:23794957_T_C:315,21,0	1/1:0,12:12:39:1|1:23794957_T_C:582,39,0
GL896900.1	23855229	.	G	T,*	1683.9	.	AC=4,2;AF=0.667,0.333;AN=6;DP=38;ExcessHet=3.0103;FS=0.000;MLEAC=4,2;MLEAF=0.667,0.333;MQ=45.65;QD=32.28;SOR=0.693;ANN=T|missense_variant|MODERATE|CCDC88C|ENSMPUG00000007871|transcript|ENSMPUT00000007938.1|protein_coding|27/36|c.3724G>T|p.Gly1242Cys|3724/6093|3724/6093|1242/2030||	GT:AD:DP:GQ:PGT:PID:PL	2/2:0,0,16:16:48:1|1:23855224_T_TCC:720,720,720,48,48,0	1/1:0,11,0:11:33:1|1:23855226_G_C:495,33,0,495,33,495	1/1:0,11,0:11:33:1|1:23855226_G_C:495,33,0,495,33,495
GL896900.1	28209478	.	A	C	855.4	.	AC=5;AF=0.833;AN=6;BaseQRankSum=0.00;ClippingRankSum=0.00;DP=28;ExcessHet=3.0103;FS=1.882;MLEAC=5;MLEAF=0.833;MQ=60.00;MQRankSum=0.00;QD=30.55;ReadPosRankSum=0.188;SOR=0.563;LOF=(ENSMPUG00000008556|ENSMPUG00000008556|1|1.00);ANN=C|splice_acceptor_variant&intron_variant|HIGH|ENSMPUG00000008556|ENSMPUG00000008556|transcript|ENSMPUT00000008627.1|protein_coding|2/4|c.195-2T>G||||||WARNING_TRANSCRIPT_NO_START_CODON	GT:AD:DP:GQ:PGT:PID:PL	0/1:6,12:18:99:.:.:436,0,197	1/1:0,6:6:18:1|1:28209468_G_A:270,18,0	1/1:0,4:4:12:1|1:28209468_G_A:180,12,0
GL896900.1	28209532	.	C	T	798.27	.	AC=5;AF=0.833;AN=6;BaseQRankSum=1.28;ClippingRankSum=0.00;DP=29;ExcessHet=3.0103;FS=0.000;MLEAC=5;MLEAF=0.833;MQ=60.00;MQRankSum=0.00;QD=29.57;ReadPosRankSum=0.00;SOR=1.085;LOF=(ENSMPUG00000008556|ENSMPUG00000008556|1|1.00);NMD=(ENSMPUG00000008556|ENSMPUG00000008556|1|1.00);ANN=T|stop_gained&splice_region_variant|HIGH|ENSMPUG00000008556|ENSMPUG00000008556|transcript|ENSMPUT00000008627.1|protein_coding|1/5|c.156G>A|p.Trp52*|156/468|156/468|52/155||WARNING_TRANSCRIPT_NO_START_CODON	GT:AD:DP:GQ:PGT:PID:PL	0/1:7,8:15:99:.:.:289,0,209	1/1:0,7:7:21:1|1:28209530_C_CT:315,21,0	1/1:0,5:5:15:1|1:28209530_C_CT:225,15,0
GL896900.1	28734307	.	C	A	745.27	.	AC=5;AF=0.833;AN=6;BaseQRankSum=0.00;ClippingRankSum=0.00;DP=20;ExcessHet=3.0103;FS=2.831;MLEAC=5;MLEAF=0.833;MQ=60.00;MQRankSum=0.00;QD=23.99;ReadPosRankSum=0.330;SOR=0.112;ANN=A|missense_variant|MODERATE|FLRT2|ENSMPUG00000019660|transcript|ENSMPUT00000019812.1|protein_coding|1/1|c.1383G>T|p.Leu461Phe|1383/1983|1383/1983|461/660||	GT:AD:DP:GQ:PGT:PID:PL	0/1:3,7:10:95:.:.:262,0,95	1/1:0,4:4:15:1|1:28734301_A_G:212,15,0	1/1:0,6:6:21:1|1:28734301_A_G:302,21,0
GL896900.1	35896689	.	C	G	703.21	.	AC=5;AF=0.833;AN=6;BaseQRankSum=0.00;ClippingRankSum=0.00;DP=20;ExcessHet=3.0103;FS=0.000;MLEAC=5;MLEAF=0.833;MQ=58.04;MQRankSum=0.00;QD=28.68;ReadPosRankSum=0.253;SOR=1.061;ANN=G|missense_variant|MODERATE|ENSMPUG00000008785|ENSMPUG00000008785|transcript|ENSMPUT00000008858.1|protein_coding|2/6|c.159C>G|p.Asn53Lys|220/3939|159/1101|53/366||WARNING_TRANSCRIPT_NO_START_CODON	GT:AD:DP:GQ:PGT:PID:PL	0/1:2,4:6:65:.:.:149,0,65	1/1:0,6:6:18:1|1:35896658_T_C:270,18,0	1/1:0,7:7:21:1|1:35896658_T_C:315,21,0
GL896900.1	35949581	.	A	T	554.78	.	AC=5;AF=0.833;AN=6;BaseQRankSum=-2.820e-01;ClippingRankSum=0.00;DP=15;ExcessHet=3.0103;FS=0.000;MLEAC=5;MLEAF=0.833;MQ=60.00;MQRankSum=0.00;QD=30.96;ReadPosRankSum=0.00;SOR=1.179;ANN=T|missense_variant|MODERATE|NOXRED1|ENSMPUG00000008819|transcript|ENSMPUT00000008892.1|protein_coding|4/6|c.594A>T|p.Glu198Asp|594/2603|594/1086|198/361||	GT:AD:DP:GQ:PGT:PID:PL	0/1:2,7:9:53:0|1:35949581_A_T:270,0,53	1/1:0,4:4:12:1|1:35949580_A_T:180,12,0	1/1:0,2:2:9:1|1:35949580_A_T:135,9,0
GL896900.1	35949583	.	G	C	596.66	.	AC=5;AF=0.833;AN=6;BaseQRankSum=-4.930e-01;ClippingRankSum=0.00;DP=17;ExcessHet=3.0103;FS=0.000;MLEAC=5;MLEAF=0.833;MQ=60.00;MQRankSum=0.00;QD=29.07;ReadPosRankSum=-2.530e-01;SOR=1.112;ANN=C|missense_variant|MODERATE|NOXRED1|ENSMPUG00000008819|transcript|ENSMPUT00000008892.1|protein_coding|4/6|c.596G>C|p.Trp199Ser|596/2603|596/1086|199/361||	GT:AD:DP:GQ:PGT:PID:PL	0/1:2,8:10:53:0|1:35949581_A_T:270,0,53	1/1:0,4:4:15:1|1:35949580_A_T:222,15,0	1/1:0,3:3:9:1|1:35949580_A_T:135,9,0
GL896900.1	35978746	.	T	C	1054.14	.	AC=5;AF=0.833;AN=6;BaseQRankSum=0.00;ClippingRankSum=0.00;DP=35;ExcessHet=3.0103;FS=3.274;MLEAC=5;MLEAF=0.833;MQ=60.00;MQRankSum=0.00;QD=30.12;ReadPosRankSum=-5.250e-01;SOR=0.729;ANN=C|missense_variant|MODERATE|ENSMPUG00000008836|ENSMPUG00000008836|transcript|ENSMPUT00000008910.1|protein_coding|1/4|c.1256A>G|p.Gln419Arg|1539/2296|1256/2013|419/670||	GT:AD:DP:GQ:PGT:PID:PL	0/1:10,7:17:99:.:.:241,0,367	1/1:0,9:9:27:1|1:35978742_T_C:405,27,0	1/1:0,9:9:30:1|1:35978742_T_C:439,30,0
GL896900.1	35979382	.	G	A	824.16	.	AC=5;AF=0.833;AN=6;BaseQRankSum=0.00;ClippingRankSum=0.00;DP=23;ExcessHet=3.0103;FS=2.291;MLEAC=5;MLEAF=0.833;MQ=60.00;MQRankSum=0.00;QD=29.19;ReadPosRankSum=0.792;SOR=0.634;ANN=A|missense_variant|MODERATE|ENSMPUG00000008836|ENSMPUG00000008836|transcript|ENSMPUT00000008910.1|protein_coding|1/4|c.620C>T|p.Thr207Ile|903/2296|620/2013|207/670||	GT:AD:DP:GQ:PGT:PID:PL	0/1:3,4:7:99:.:.:146,0,104	1/1:0,8:8:24:1|1:35979382_G_A:349,24,0	1/1:0,8:8:24:1|1:35979382_G_A:360,24,0
GL896900.1	36004213	.	T	C	1029.19	.	AC=5;AF=0.833;AN=6;BaseQRankSum=1.52;ClippingRankSum=0.00;DP=29;ExcessHet=3.0103;FS=0.000;MLEAC=5;MLEAF=0.833;MQ=60.00;MQRankSum=0.00;QD=34.74;ReadPosRankSum=0.423;SOR=0.569;ANN=C|missense_variant|MODERATE|TMED8|ENSMPUG00000008839|transcript|ENSMPUT00000008913.1|protein_coding|1/5|c.38T>C|p.Val13Ala|38/987|38/987|13/328||	GT:AD:DP:GQ:PGT:PID:PL	0/1:5,8:13:99:.:.:318,0,151	1/1:0,6:6:18:1|1:36004213_T_C:250,18,0	1/1:0,10:10:33:1|1:36004213_T_C:492,33,0
GL896900.1	36004237	.	T	A,TA	1302.04	.	AC=5,1;AF=0.833,0.167;AN=6;DP=28;ExcessHet=3.0103;FS=0.000;MLEAC=5,1;MLEAF=0.833,0.167;MQ=60.00;QD=30.64;SOR=0.770;LOF=(TMED8|ENSMPUG00000008839|1|1.00);NMD=(TMED8|ENSMPUG00000008839|1|1.00);ANN=TA|frameshift_variant|HIGH|TMED8|ENSMPUG00000008839|transcript|ENSMPUT00000008913.1|protein_coding|1/5|c.64dupA|p.Ile22fs|65/987|65/987|22/328||INFO_REALIGN_3_PRIME	GT:AD:DP:GQ:PGT:PID:PL	1/2:0,7,4:11:99:.:.:613,180,147,306,0,282	1/1:0,3,0:3:9:1|1:36004213_T_C:135,9,0,135,9,135	1/1:0,11,0:11:39:1|1:36004213_T_C:579,39,0,579,39,579
GL896900.1	36004237	.	T	A,TA	1302.04	.	AC=5,1;AF=0.833,0.167;AN=6;DP=28;ExcessHet=3.0103;FS=0.000;MLEAC=5,1;MLEAF=0.833,0.167;MQ=60.00;QD=30.64;SOR=0.770;LOF=(TMED8|ENSMPUG00000008839|1|1.00);NMD=(TMED8|ENSMPUG00000008839|1|1.00);ANN=A|stop_gained|HIGH|TMED8|ENSMPUG00000008839|transcript|ENSMPUT00000008913.1|protein_coding|1/5|c.62T>A|p.Leu21*|62/987|62/987|21/328||	GT:AD:DP:GQ:PGT:PID:PL	1/2:0,7,4:11:99:.:.:613,180,147,306,0,282	1/1:0,3,0:3:9:1|1:36004213_T_C:135,9,0,135,9,135	1/1:0,11,0:11:39:1|1:36004213_T_C:579,39,0,579,39,579
GL896900.1	37553048	.	T	C	1062.91	.	AC=5;AF=0.833;AN=6;BaseQRankSum=0.00;ClippingRankSum=0.00;DP=27;ExcessHet=3.0103;FS=0.000;MLEAC=5;MLEAF=0.833;MQ=60.00;MQRankSum=0.00;QD=34.76;ReadPosRankSum=-6.740e-01;SOR=0.223;ANN=C|missense_variant|MODERATE|FLVCR2|ENSMPUG00000009132|transcript|ENSMPUT00000009208.1|protein_coding|1/9|c.157A>G|p.Thr53Ala|157/2639|157/1701|53/566||	GT:AD:DP:GQ:PGT:PID:PL	0/1:1,9:10:12:.:.:346,0,12	1/1:0,7:7:21:1|1:37553015_T_C:315,21,0	1/1:0,10:10:30:1|1:37553015_T_C:432,30,0
GL896900.1	37956519	.	TAC	GAC,T	1155.93	.	AC=5,1;AF=0.833,0.167;AN=6;DP=27;ExcessHet=3.0103;FS=0.000;MLEAC=5,1;MLEAF=0.833,0.167;MQ=60.00;QD=32.03;SOR=0.765;LOF=(NEK9|ENSMPUG00000009195|1|1.00);ANN=T|frameshift_variant|HIGH|NEK9|ENSMPUG00000009195|transcript|ENSMPUT00000009271.1|protein_coding|21/22|c.2639_2640delCA|p.Thr880fs|3224/3516|2639/2931|880/976||INFO_REALIGN_3_PRIME	GT:AD:DP:GQ:PGT:PID:PL	1/2:0,7,4:11:99:.:.:462,150,122,280,0,259	1/1:0,10,0:10:30:1|1:37956510_C_T:450,30,0,450,30,450	1/1:0,6,0:6:18:1|1:37956510_C_T:270,18,0,270,18,270
GL896900.1	37956519	.	TAC	GAC,T	1155.93	.	AC=5,1;AF=0.833,0.167;AN=6;DP=27;ExcessHet=3.0103;FS=0.000;MLEAC=5,1;MLEAF=0.833,0.167;MQ=60.00;QD=32.03;SOR=0.765;LOF=(NEK9|ENSMPUG00000009195|1|1.00);ANN=GAC|missense_variant|MODERATE|NEK9|ENSMPUG00000009195|transcript|ENSMPUT00000009271.1|protein_coding|21/22|c.2637T>G|p.Asn879Lys|3222/3516|2637/2931|879/976||	GT:AD:DP:GQ:PGT:PID:PL	1/2:0,7,4:11:99:.:.:462,150,122,280,0,259	1/1:0,10,0:10:30:1|1:37956510_C_T:450,30,0,450,30,450	1/1:0,6,0:6:18:1|1:37956510_C_T:270,18,0,270,18,270
GL896900.1	37956520	.	A	G	948.19	.	AC=5;AF=0.833;AN=6;BaseQRankSum=0.00;ClippingRankSum=0.00;DP=27;ExcessHet=3.0103;FS=2.251;MLEAC=5;MLEAF=0.833;MQ=60.00;MQRankSum=0.00;QD=26.08;ReadPosRankSum=0.632;SOR=0.353;ANN=G|missense_variant|MODERATE|NEK9|ENSMPUG00000009195|transcript|ENSMPUT00000009271.1|protein_coding|21/22|c.2638A>G|p.Thr880Ala|3223/3516|2638/2931|880/976||	GT:AD:DP:GQ:PGT:PID:PL	0/1:4,7:11:99:.:.:259,0,122	1/1:0,10:10:30:1|1:37956510_C_T:450,30,0	1/1:0,6:6:18:1|1:37956510_C_T:270,18,0
GL896900.1	38154111	.	A	G	339.47	.	AC=5;AF=0.833;AN=6;BaseQRankSum=-9.670e-01;ClippingRankSum=0.00;DP=14;ExcessHet=3.0103;FS=0.000;MLEAC=5;MLEAF=0.833;MQ=60.00;MQRankSum=0.00;QD=26.28;ReadPosRankSum=0.967;SOR=1.609;ANN=G|missense_variant|MODERATE|PROX2|ENSMPUG00000009289|transcript|ENSMPUT00000009368.1|protein_coding|1/4|c.38A>G|p.Gln13Arg|38/1815|38/1815|13/604||	GT:AD:DP:GQ:PL	0/1:2,1:3:21:21,0,75	1/1:0,5:5:15:187,15,0	1/1:0,4:4:12:162,12,0
GL896900.1	38154111	.	A	G	339.47	.	AC=5;AF=0.833;AN=6;BaseQRankSum=-9.670e-01;ClippingRankSum=0.00;DP=14;ExcessHet=3.0103;FS=0.000;MLEAC=5;MLEAF=0.833;MQ=60.00;MQRankSum=0.00;QD=26.28;ReadPosRankSum=0.967;SOR=1.609;ANN=G|missense_variant|MODERATE|PROX2|ENSMPUG00000009289|transcript|ENSMPUT00000009367.1|protein_coding|1/5|c.38A>G|p.Gln13Arg|38/1131|38/1131|13/376||WARNING_TRANSCRIPT_NO_STOP_CODON	GT:AD:DP:GQ:PL	0/1:2,1:3:21:21,0,75	1/1:0,5:5:15:187,15,0	1/1:0,4:4:12:162,12,0
GL896900.1	38154917	.	C	G	540.96	.	AC=5;AF=0.833;AN=6;BaseQRankSum=-1.162e+00;ClippingRankSum=0.00;DP=25;ExcessHet=3.0103;FS=0.000;MLEAC=5;MLEAF=0.833;MQ=60.00;MQRankSum=0.00;QD=21.64;ReadPosRankSum=-1.531e+00;SOR=0.275;ANN=G|missense_variant|MODERATE|PROX2|ENSMPUG00000009289|transcript|ENSMPUT00000009368.1|protein_coding|1/4|c.844C>G|p.Pro282Ala|844/1815|844/1815|282/604||	GT:AD:DP:GQ:PGT:PID:PL	0/1:10,6:16:99:.:.:190,0,370	1/1:0,2:2:6:1|1:38154847_A_G:90,6,0	1/1:0,7:7:21:.:.:291,21,0
GL896900.1	38568867	.	G	A	510.08	.	AC=4;AF=0.667;AN=6;DP=23;ExcessHet=1.0474;FS=0.000;MLEAC=5;MLEAF=0.833;MQ=60.00;QD=28.01;SOR=1.445;ANN=A|missense_variant|MODERATE|SYNDIG1L|ENSMPUG00000009458|transcript|ENSMPUT00000009537.1|protein_coding|3/5|c.284G>A|p.Arg95Lys|799/2858|284/717|95/238||	GT:AD:DP:GQ:PGT:PID:PL	0/0:11,0:11:0:.:.:0,0,376	1/1:0,5:5:15:1|1:38568847_G_A:225,15,0	1/1:0,7:7:21:1|1:38568847_G_A:315,21,0
GL896901.1	3479115	.	C	T	1246.14	.	AC=5;AF=0.833;AN=6;BaseQRankSum=-4.490e-01;ClippingRankSum=0.00;DP=33;ExcessHet=3.0103;FS=3.110;MLEAC=5;MLEAF=0.833;MQ=60.00;MQRankSum=0.00;QD=27.29;ReadPosRankSum=0.730;SOR=0.118;ANN=T|missense_variant|MODERATE|GLI3|ENSMPUG00000018143|transcript|ENSMPUT00000018295.1|protein_coding|14/14|c.3160G>A|p.Gly1054Ser|3201/8394|3160/4758|1054/1585||	GT:AD:DP:GQ:PGT:PID:PL	0/1:2,12:14:42:.:.:415,0,42	1/1:0,8:8:27:1|1:3479115_C_T:402,27,0	1/1:0,11:11:33:1|1:3479115_C_T:460,33,0
GL896901.1	11970892	.	T	C	977.17	.	AC=5;AF=0.833;AN=6;BaseQRankSum=0.00;ClippingRankSum=0.00;DP=25;ExcessHet=3.0103;FS=0.000;MLEAC=5;MLEAF=0.833;MQ=60.00;MQRankSum=0.00;QD=30.56;ReadPosRankSum=0.674;SOR=0.301;ANN=C|missense_variant|MODERATE|ENSMPUG00000018165|ENSMPUG00000018165|transcript|ENSMPUT00000018317.1|protein_coding|20/65|c.7867A>G|p.Thr2623Ala|7867/16754|7867/15165|2623/5054||WARNING_TRANSCRIPT_NO_START_CODON	GT:AD:DP:GQ:PGT:PID:PL	0/1:2,7:9:63:0|1:11970887_G_A:288,0,63	1/1:0,9:9:27:1|1:11970875_A_G:405,27,0	1/1:0,7:7:21:1|1:11970875_A_G:315,21,0
GL896901.1	11974612	.	G	A	846.61	.	AC=5;AF=0.833;AN=6;BaseQRankSum=0.00;ClippingRankSum=0.00;DP=30;ExcessHet=3.0103;FS=1.619;MLEAC=5;MLEAF=0.833;MQ=60.00;MQRankSum=0.00;QD=28.22;ReadPosRankSum=1.13;SOR=0.368;ANN=A|missense_variant|MODERATE|ENSMPUG00000018165|ENSMPUG00000018165|transcript|ENSMPUT00000018317.1|protein_coding|19/65|c.6247C>T|p.Arg2083Trp|6247/16754|6247/15165|2083/5054||WARNING_TRANSCRIPT_NO_START_CODON	GT:AD:DP:GQ:PGT:PID:PL	0/1:8,13:21:99:.:.:480,0,271	1/1:0,6:6:18:1|1:11974612_G_A:262,18,0	1/1:0,3:3:9:1|1:11974612_G_A:135,9,0
GL896901.1	11987218	.	T	G,A	1397.93	.	AC=5,1;AF=0.833,0.167;AN=6;DP=37;ExcessHet=3.0103;FS=0.000;MLEAC=5,1;MLEAF=0.833,0.167;MQ=56.13;QD=27.24;SOR=0.880;ANN=A|missense_variant|MODERATE|ENSMPUG00000018165|ENSMPUG00000018165|transcript|ENSMPUT00000018317.1|protein_coding|16/65|c.1748A>T|p.Gln583Leu|1748/16754|1748/15165|583/5054||WARNING_TRANSCRIPT_NO_START_CODON	GT:AD:DP:GQ:PGT:PID:PL	1/2:0,13,5:18:99:.:.:756,200,155,483,0,446	1/1:0,6,0:6:18:1|1:11987205_C_T:263,18,0,263,18,263	1/1:0,9,0:9:27:1|1:11987205_C_T:405,27,0,405,27,405
GL896901.1	11987218	.	T	G,A	1397.93	.	AC=5,1;AF=0.833,0.167;AN=6;DP=37;ExcessHet=3.0103;FS=0.000;MLEAC=5,1;MLEAF=0.833,0.167;MQ=56.13;QD=27.24;SOR=0.880;ANN=G|missense_variant|MODERATE|ENSMPUG00000018165|ENSMPUG00000018165|transcript|ENSMPUT00000018317.1|protein_coding|16/65|c.1748A>C|p.Gln583Pro|1748/16754|1748/15165|583/5054||WARNING_TRANSCRIPT_NO_START_CODON	GT:AD:DP:GQ:PGT:PID:PL	1/2:0,13,5:18:99:.:.:756,200,155,483,0,446	1/1:0,6,0:6:18:1|1:11987205_C_T:263,18,0,263,18,263	1/1:0,9,0:9:27:1|1:11987205_C_T:405,27,0,405,27,405
GL896901.1	12025516	.	A	T	694.32	.	AC=5;AF=0.833;AN=6;BaseQRankSum=0.00;ClippingRankSum=0.00;DP=19;ExcessHet=3.0103;FS=0.000;MLEAC=5;MLEAF=0.833;MQ=55.18;MQRankSum=0.00;QD=31.56;ReadPosRankSum=-2.100e-01;SOR=0.330;ANN=T|splice_donor_variant&intron_variant|HIGH|ENSMPUG00000018165|ENSMPUG00000018165|transcript|ENSMPUT00000018317.1|protein_coding|2/64|c.69+2T>A||||||WARNING_TRANSCRIPT_NO_START_CODON;LOF=(ENSMPUG00000018165|ENSMPUG00000018165|1|1.00)	GT:AD:DP:GQ:PGT:PID:PL	0/1:1,5:6:24:0|1:12025511_A_AG:185,0,24	1/1:0,5:5:15:1|1:12025488_A_T:225,15,0	1/1:0,6:6:21:1|1:12025488_A_T:315,21,0
GL896901.1	12025518	.	T	TTTC	685.25	.	AC=5;AF=0.833;AN=6;BaseQRankSum=0.00;ClippingRankSum=0.00;DP=19;ExcessHet=3.0103;FS=0.000;MLEAC=5;MLEAF=0.833;MQ=55.18;MQRankSum=0.00;QD=30.14;ReadPosRankSum=-2.100e-01;SOR=0.330;ANN=TTTC|disruptive_inframe_insertion&splice_region_variant|MODERATE|ENSMPUG00000018165|ENSMPUG00000018165|transcript|ENSMPUT00000018317.1|protein_coding|2/65|c.68_69insGAA|p.Lys23dup|68/16754|68/15165|23/5054||WARNING_TRANSCRIPT_NO_START_CODON	GT:AD:DP:GQ:PGT:PID:PL	0/1:1,5:6:24:0|1:12025511_A_AG:185,0,24	1/1:0,5:5:18:1|1:12025488_A_T:270,18,0	1/1:0,6:6:18:1|1:12025488_A_T:270,18,0
GL896901.1	12121353	.	A	T	892.35	.	AC=5;AF=0.833;AN=6;BaseQRankSum=-3.960e-01;ClippingRankSum=0.00;DP=29;ExcessHet=3.0103;FS=2.129;MLEAC=5;MLEAF=0.833;MQ=60.00;MQRankSum=0.00;QD=33.05;ReadPosRankSum=0.447;SOR=1.426;ANN=T|missense_variant|MODERATE|SUN3|ENSMPUG00000018168|transcript|ENSMPUT00000018320.1|protein_coding|9/11|c.847A>T|p.Met283Leu|957/2104|847/1125|283/374||	GT:AD:DP:GQ:PL	0/1:4,9:13:99:325,0,128	1/1:0,10:10:30:429,30,0	1/1:0,4:4:12:169,12,0
GL896901.1	12126977	.	T	C	1139.19	.	AC=5;AF=0.833;AN=6;BaseQRankSum=-2.820e-01;ClippingRankSum=0.00;DP=30;ExcessHet=3.0103;FS=8.981;MLEAC=5;MLEAF=0.833;MQ=60.00;MQRankSum=0.00;QD=27.58;ReadPosRankSum=-1.383e+00;SOR=1.414;ANN=C|missense_variant|MODERATE|SUN3|ENSMPUG00000018168|transcript|ENSMPUT00000018320.1|protein_coding|11/11|c.1019T>C|p.Val340Ala|1129/2104|1019/1125|340/374||	GT:AD:DP:GQ:PGT:PID:PL	0/1:2,7:9:57:.:.:234,0,57	1/1:0,6:6:18:1|1:12126973_A_G:270,18,0	1/1:0,15:15:45:1|1:12126973_A_G:666,45,0
GL896901.1	12151692	.	GA	G	359.12	.	AC=4;AF=0.667;AN=6;DP=16;ExcessHet=0.4576;FS=0.000;MLEAC=4;MLEAF=0.667;MQ=53.60;QD=28.97;SOR=0.892;LOF=(ENSMPUG00000018170|ENSMPUG00000018170|1|1.00);ANN=G|frameshift_variant|HIGH|ENSMPUG00000018170|ENSMPUG00000018170|transcript|ENSMPUT00000018322.1|protein_coding|1/5|c.128delA|p.Glu43fs|687/1534|128/699|43/232||WARNING_TRANSCRIPT_NO_START_CODON	GT:AD:DP:GQ:PGT:PID:PL	0/0:7,0:7:21:.:.:0,21,266	1/1:0,3:3:9:1|1:12151685_A_G:135,9,0	1/1:0,6:6:18:1|1:12151685_A_G:270,18,0
GL896901.1	12151693	.	A	G,*	740.07	.	AC=2,4;AF=0.333,0.667;AN=6;DP=16;ExcessHet=3.0103;FS=0.000;MLEAC=2,4;MLEAF=0.333,0.667;MQ=39.69;QD=29.01;SOR=0.693;ANN=G|missense_variant|MODERATE|ENSMPUG00000018170|ENSMPUG00000018170|transcript|ENSMPUT00000018322.1|protein_coding|1/5|c.128A>G|p.Glu43Gly|687/1534|128/699|43/232||WARNING_TRANSCRIPT_NO_START_CODON	GT:AD:DP:GQ:PGT:PID:PL	1/1:0,7,0:7:24:1|1:12151685_A_G:360,24,0,360,24,360	2/2:0,0,3:3:9:1|1:12151685_A_G:135,135,135,9,9,0	2/2:0,0,6:6:18:1|1:12151685_A_G:270,270,270,18,18,0
GL896901.1	12182571	.	G	A	753.17	.	AC=5;AF=0.833;AN=6;BaseQRankSum=-1.976e+00;ClippingRankSum=0.00;DP=34;ExcessHet=3.0103;FS=1.384;MLEAC=5;MLEAF=0.833;MQ=60.00;MQRankSum=0.00;QD=22.15;ReadPosRankSum=1.59;SOR=0.473;ANN=A|missense_variant|MODERATE|ENSMPUG00000018173|ENSMPUG00000018173|transcript|ENSMPUT00000018325.1|protein_coding|1/2|c.64G>A|p.Ala22Thr|282/622|64/402|22/133||WARNING_TRANSCRIPT_NO_STOP_CODON	GT:AD:DP:GQ:PL	0/1:12,6:18:99:172,0,446	1/1:0,7:7:21:271,21,0	1/1:0,9:9:27:341,27,0
GL896901.1	12204417	.	G	A	712.25	.	AC=5;AF=0.833;AN=6;BaseQRankSum=-1.423e+00;ClippingRankSum=0.00;DP=32;ExcessHet=3.0103;FS=0.000;MLEAC=5;MLEAF=0.833;MQ=60.00;MQRankSum=0.00;QD=25.44;ReadPosRankSum=0.680;SOR=0.567;ANN=A|missense_variant|MODERATE|ENSMPUG00000018174|ENSMPUG00000018174|transcript|ENSMPUT00000018326.1|protein_coding|2/2|c.271G>A|p.Val91Met|316/392|271/330|91/109||	GT:AD:DP:GQ:PGT:PID:PL	0/1:10,4:14:99:.:.:113,0,376	1/1:0,9:9:27:1|1:12204407_A_G:405,27,0	1/1:0,5:5:15:1|1:12204407_A_G:225,15,0
GL896901.1	13071170	.	TCC	T	358.97	.	AC=4;AF=0.667;AN=6;DP=24;ExcessHet=0.4576;FS=0.000;MLEAC=4;MLEAF=0.667;MQ=55.67;QD=31.18;SOR=1.402;ANN=T|frameshift_variant|HIGH|ENSMPUG00000018179|ENSMPUG00000018179|transcript|ENSMPUT00000018331.1|protein_coding|2/2|c.440_441delGG|p.Trp147fs|526/1451|440/903|147/300||;LOF=(ENSMPUG00000018179|ENSMPUG00000018179|1|1.00)	GT:AD:DP:GQ:PGT:PID:PL	0/0:15,0:15:42:.:.:0,42,630	1/1:0,3:3:9:1|1:13071159_G_C:135,9,0	1/1:0,6:6:18:1|1:13071159_G_C:270,18,0
GL896901.1	13072074	.	G	GCC	825.23	.	AC=5;AF=0.833;AN=6;BaseQRankSum=0.00;ClippingRankSum=0.00;DP=25;ExcessHet=3.0103;FS=4.925;MLEAC=5;MLEAF=0.833;MQ=60.00;MQRankSum=0.00;QD=33.01;ReadPosRankSum=-2.580e-01;SOR=0.470;ANN=GCC|frameshift_variant|HIGH|ENSMPUG00000018179|ENSMPUG00000018179|transcript|ENSMPUT00000018331.1|protein_coding|1/2|c.20_21insGG|p.Cys7fs|105/1451|20/903|7/300||	GT:AD:DP:GQ:PGT:PID:PL	0/1:5,9:14:99:0|1:13072074_G_GCC:325,0,155	1/1:0,4:4:15:1|1:13072070_G_C:225,15,0	1/1:0,7:7:21:1|1:13072070_G_C:315,21,0
GL896901.1	13072080	.	ATG	A	825.23	.	AC=5;AF=0.833;AN=6;BaseQRankSum=0.921;ClippingRankSum=0.00;DP=26;ExcessHet=3.0103;FS=4.809;MLEAC=5;MLEAF=0.833;MQ=60.00;MQRankSum=0.00;QD=31.74;ReadPosRankSum=-5.170e-01;SOR=0.300;ANN=A|frameshift_variant|HIGH|ENSMPUG00000018179|ENSMPUG00000018179|transcript|ENSMPUT00000018331.1|protein_coding|1/2|c.13_14delCA|p.His5fs|99/1451|13/903|5/300||	GT:AD:DP:GQ:PGT:PID:PL	0/1:5,9:14:99:0|1:13072074_G_GCC:325,0,155	1/1:0,5:5:15:1|1:13072070_G_C:225,15,0	1/1:0,7:7:21:1|1:13072070_G_C:315,21,0
GL896901.1	13072082	.	G	GCA,*	664.27	.	AC=1,4;AF=0.167,0.667;AN=6;BaseQRankSum=-9.210e-01;ClippingRankSum=0.00;DP=26;ExcessHet=3.0103;FS=0.000;MLEAC=1,4;MLEAF=0.167,0.667;MQ=44.03;MQRankSum=0.00;QD=25.55;ReadPosRankSum=1.11;SOR=0.619;ANN=GCA|frameshift_variant|HIGH|ENSMPUG00000018179|ENSMPUG00000018179|transcript|ENSMPUT00000018331.1|protein_coding|1/2|c.12_13insTG|p.His5fs|97/1451|12/903|4/300||	GT:AD:DP:GQ:PGT:PID:PL	0/1:9,5,0:14:99:0|1:13072076_A_C:155,0,325,182,340,522	2/2:0,0,5:5:15:1|1:13072070_G_C:225,225,225,15,15,0	2/2:0,0,7:7:21:1|1:13072070_G_C:315,315,315,21,21,0
GL896901.1	13212822	.	T	C	819.6	.	AC=5;AF=0.833;AN=6;BaseQRankSum=1.73;ClippingRankSum=0.00;DP=25;ExcessHet=3.0103;FS=6.383;MLEAC=5;MLEAF=0.833;MQ=60.00;MQRankSum=0.00;QD=32.78;ReadPosRankSum=0.245;SOR=0.061;ANN=C|missense_variant|MODERATE|ADCY1|ENSMPUG00000018182|transcript|ENSMPUT00000018334.1|protein_coding|15/22|c.2107A>G|p.Arg703Gly|2107/3393|2107/3393|703/1130||WARNING_TRANSCRIPT_NO_START_CODON	GT:AD:DP:GQ:PGT:PID:PL	0/1:3,12:15:27:0|1:13212802_C_T:437,0,27	1/1:0,3:3:9:.:.:127,9,0	1/1:0,7:7:21:.:.:286,21,0
GL896901.1	13471779	.	A	G	997.48	.	AC=4;AF=0.667;AN=6;DP=31;ExcessHet=0.4576;FS=0.000;MLEAC=4;MLEAF=0.667;MQ=59.71;QD=33.38;SOR=1.426;ANN=G|missense_variant|MODERATE|ENSMPUG00000018186|ENSMPUG00000018186|transcript|ENSMPUT00000018338.1|protein_coding|3/9|c.2153A>G|p.Asn718Ser|2286/5017|2153/4884|718/1627||	GT:AD:DP:GQ:PGT:PID:PL	0/0:8,0:8:18:.:.:0,18,270	1/1:0,13:13:39:1|1:13471727_T_C:585,39,0	1/1:0,10:10:30:1|1:13471727_T_C:450,30,0
GL896901.1	13711440	.	T	C	615.2	.	AC=5;AF=0.833;AN=6;BaseQRankSum=-7.200e-02;ClippingRankSum=0.00;DP=28;ExcessHet=3.0103;FS=3.771;MLEAC=5;MLEAF=0.833;MQ=60.00;MQRankSum=0.00;QD=22.79;ReadPosRankSum=0.543;SOR=0.599;ANN=C|missense_variant|MODERATE|DDX56|ENSMPUG00000018196|transcript|ENSMPUT00000018348.1|protein_coding|13/14|c.1760T>C|p.Leu587Pro|1760/1857|1760/1857|587/618||	GT:AD:DP:GQ:PL	0/1:9,4:13:97:97,0,281	1/1:0,8:8:24:332,24,0	1/1:0,6:6:18:217,18,0
GL896901.1	13735549	.	C	T	882.17	.	AC=4;AF=0.667;AN=6;DP=37;ExcessHet=0.4576;FS=0.000;MLEAC=4;MLEAF=0.667;MQ=60.00;QD=31.33;SOR=0.784;ANN=T|missense_variant|MODERATE|NPC1L1|ENSMPUG00000018197|transcript|ENSMPUT00000018349.1|protein_coding|2/19|c.1532C>T|p.Thr511Met|1532/3993|1532/3993|511/1330||	GT:AD:DP:GQ:PGT:PID:PL	0/0:16,0:16:45:.:.:0,45,675	1/1:0,8:8:24:1|1:13735499_C_T:353,24,0	1/1:0,13:13:39:1|1:13735499_C_T:567,39,0
GL896901.1	14033681	.	T	C	853.19	.	AC=5;AF=0.833;AN=6;BaseQRankSum=0.00;ClippingRankSum=0.00;DP=22;ExcessHet=3.0103;FS=0.000;MLEAC=5;MLEAF=0.833;MQ=60.00;MQRankSum=0.00;QD=27.01;ReadPosRankSum=0.140;SOR=0.412;ANN=C|missense_variant|MODERATE|ENSMPUG00000018392|ENSMPUG00000018392|transcript|ENSMPUT00000018544.1|protein_coding|1/1|c.175A>G|p.Arg59Gly|175/1002|175/1002|59/333||	GT:AD:DP:GQ:PGT:PID:PL	0/1:2,7:9:56:0|1:14033666_T_C:261,0,56	1/1:0,7:7:21:1|1:14033666_T_C:315,21,0	1/1:0,6:6:21:1|1:14033666_T_C:308,21,0
GL896901.1	14050362	.	T	C	1104.14	.	AC=5;AF=0.833;AN=6;BaseQRankSum=-8.420e-01;ClippingRankSum=0.00;DP=36;ExcessHet=3.0103;FS=3.750;MLEAC=5;MLEAF=0.833;MQ=60.00;MQRankSum=0.00;QD=30.67;ReadPosRankSum=1.14;SOR=0.991;ANN=C|missense_variant|MODERATE|DBNL|ENSMPUG00000018208|transcript|ENSMPUT00000018360.1|protein_coding|7/13|c.608A>G|p.Gln203Arg|659/1350|608/1299|203/432||	GT:AD:DP:GQ:PGT:PID:PL	0/1:8,7:15:99:.:.:218,0,277	1/1:0,9:9:27:1|1:14050343_A_G:384,27,0	1/1:0,12:12:36:1|1:14050343_A_G:533,36,0
GL896901.1	14301334	.	T	C	590.17	.	AC=5;AF=0.833;AN=6;BaseQRankSum=0.00;ClippingRankSum=0.00;DP=20;ExcessHet=3.0103;FS=0.000;MLEAC=5;MLEAF=0.833;MQ=31.58;MQRankSum=2.18;QD=29.51;ReadPosRankSum=-5.500e-02;SOR=1.445;ANN=C|missense_variant|MODERATE|ENSMPUG00000018211|ENSMPUG00000018211|transcript|ENSMPUT00000018363.1|protein_coding|7/7|c.3590A>G|p.Gln1197Arg|3590/3822|3590/3822|1197/1273||WARNING_TRANSCRIPT_NO_STOP_CODON	GT:AD:DP:GQ:PGT:PID:PL	0/1:5,9:14:99:0|1:14301305_T_C:363,0,183	1/1:0,4:4:12:1|1:14301327_T_C:167,12,0	1/1:0,2:2:6:1|1:14301327_T_C:90,6,0
GL896901.1	14301370	.	T	C	572.46	.	AC=5;AF=0.833;AN=6;BaseQRankSum=0.00;ClippingRankSum=0.00;DP=18;ExcessHet=3.0103;FS=0.000;MLEAC=5;MLEAF=0.833;MQ=31.19;MQRankSum=1.31;QD=31.80;ReadPosRankSum=0.040;SOR=1.329;ANN=C|missense_variant|MODERATE|ENSMPUG00000018211|ENSMPUG00000018211|transcript|ENSMPUT00000018363.1|protein_coding|7/7|c.3554A>G|p.Gln1185Arg|3554/3822|3554/3822|1185/1273||WARNING_TRANSCRIPT_NO_STOP_CODON	GT:AD:DP:GQ:PGT:PID:PL	0/1:4,5:9:99:0|1:14301362_T_C:198,0,153	1/1:0,5:5:15:1|1:14301369_T_C:225,15,0	1/1:0,4:4:12:1|1:14301356_A_G:180,12,0
GL896901.1	14301410	.	A	G	309.83	.	AC=5;AF=0.833;AN=6;BaseQRankSum=0.792;ClippingRankSum=0.00;DP=11;ExcessHet=3.0103;FS=0.000;MLEAC=5;MLEAF=0.833;MQ=30.62;MQRankSum=0.842;QD=28.17;ReadPosRankSum=0.484;SOR=0.368;ANN=G|missense_variant|MODERATE|ENSMPUG00000018211|ENSMPUG00000018211|transcript|ENSMPUT00000018363.1|protein_coding|7/7|c.3514T>C|p.Phe1172Leu|3514/3822|3514/3822|1172/1273||WARNING_TRANSCRIPT_NO_STOP_CODON	GT:AD:DP:GQ:PGT:PID:PL	0/1:3,4:7:99:0|1:14301410_A_G:159,0,114	1/1:0,2:2:6:1|1:14301410_A_G:90,6,0	1/1:0,2:2:6:1|1:14301410_A_G:90,6,0
GL896901.1	14301415	.	T	C	309.83	.	AC=5;AF=0.833;AN=6;BaseQRankSum=0.00;ClippingRankSum=0.00;DP=11;ExcessHet=3.0103;FS=0.000;MLEAC=5;MLEAF=0.833;MQ=30.62;MQRankSum=0.842;QD=28.17;ReadPosRankSum=0.842;SOR=0.368;ANN=C|missense_variant|MODERATE|ENSMPUG00000018211|ENSMPUG00000018211|transcript|ENSMPUT00000018363.1|protein_coding|7/7|c.3509A>G|p.Gln1170Arg|3509/3822|3509/3822|1170/1273||WARNING_TRANSCRIPT_NO_STOP_CODON	GT:AD:DP:GQ:PGT:PID:PL	0/1:3,4:7:99:0|1:14301410_A_G:159,0,114	1/1:0,2:2:6:1|1:14301410_A_G:90,6,0	1/1:0,2:2:6:1|1:14301410_A_G:90,6,0
GL896901.1	14304307	.	T	C	1239.62	.	AC=5;AF=0.833;AN=6;BaseQRankSum=-1.580e-01;ClippingRankSum=0.00;DP=35;ExcessHet=3.0103;FS=2.817;MLEAC=5;MLEAF=0.833;MQ=49.09;MQRankSum=-1.190e-01;QD=29.52;ReadPosRankSum=-2.310e-01;SOR=0.233;ANN=C|missense_variant|MODERATE|ENSMPUG00000018211|ENSMPUG00000018211|transcript|ENSMPUT00000018363.1|protein_coding|4/7|c.875A>G|p.Gln292Arg|875/3822|875/3822|292/1273||WARNING_TRANSCRIPT_NO_STOP_CODON	GT:AD:DP:GQ:PGT:PID:PL	0/1:2,20:22:17:.:.:775,0,17	1/1:0,7:7:21:1|1:14304300_A_C:315,21,0	1/1:0,4:4:12:1|1:14304300_A_C:180,12,0
GL896901.1	14304428	.	A	G	1445.3	.	AC=5;AF=0.833;AN=6;BaseQRankSum=0.788;ClippingRankSum=0.00;DP=52;ExcessHet=3.0103;FS=0.000;MLEAC=5;MLEAF=0.833;MQ=47.00;MQRankSum=2.72;QD=32.12;ReadPosRankSum=1.62;SOR=0.635;ANN=G|missense_variant|MODERATE|ENSMPUG00000018211|ENSMPUG00000018211|transcript|ENSMPUT00000018363.1|protein_coding|4/7|c.754T>C|p.Cys252Arg|754/3822|754/3822|252/1273||WARNING_TRANSCRIPT_NO_STOP_CODON	GT:AD:DP:GQ:PGT:PID:PL	0/1:13,15:29:99:.:.:672,0,527	1/1:0,13:13:42:1|1:14304417_T_A:623,42,0	1/1:0,4:4:13:.:.:181,13,0
GL896901.1	14304433	.	A	C,G	2085.99	.	AC=5,1;AF=0.833,0.167;AN=6;DP=53;ExcessHet=3.0103;FS=0.000;MLEAC=5,1;MLEAF=0.833,0.167;MQ=47.28;QD=32.66;SOR=0.735;ANN=C|missense_variant|MODERATE|ENSMPUG00000018211|ENSMPUG00000018211|transcript|ENSMPUT00000018363.1|protein_coding|4/7|c.749T>G|p.Leu250Arg|749/3822|749/3822|250/1273||WARNING_TRANSCRIPT_NO_STOP_CODON	GT:AD:DP:GQ:PL	1/2:0,16,14:30:99:1302,588,537,714,0,672	1/1:0,13,0:13:39:630,42,0,588,39,585	1/1:0,4,0:4:12:180,12,0,180,12,180
GL896901.1	14304433	.	A	C,G	2085.99	.	AC=5,1;AF=0.833,0.167;AN=6;DP=53;ExcessHet=3.0103;FS=0.000;MLEAC=5,1;MLEAF=0.833,0.167;MQ=47.28;QD=32.66;SOR=0.735;ANN=G|missense_variant|MODERATE|ENSMPUG00000018211|ENSMPUG00000018211|transcript|ENSMPUT00000018363.1|protein_coding|4/7|c.749T>C|p.Leu250Pro|749/3822|749/3822|250/1273||WARNING_TRANSCRIPT_NO_STOP_CODON	GT:AD:DP:GQ:PL	1/2:0,16,14:30:99:1302,588,537,714,0,672	1/1:0,13,0:13:39:630,42,0,588,39,585	1/1:0,4,0:4:12:180,12,0,180,12,180
GL896901.1	14478198	.	A	G	1217.61	.	AC=5;AF=0.833;AN=6;BaseQRankSum=2.95;ClippingRankSum=0.00;DP=37;ExcessHet=3.0103;FS=2.707;MLEAC=5;MLEAF=0.833;MQ=35.57;MQRankSum=0.783;QD=33.82;ReadPosRankSum=0.927;SOR=0.165;ANN=G|missense_variant|MODERATE|ENSMPUG00000018214|ENSMPUG00000018214|transcript|ENSMPUT00000018366.1|protein_coding|4/4|c.3823T>C|p.Ser1275Pro|3907/4527|3823/4380|1275/1459||	GT:AD:DP:GQ:PGT:PID:PL	0/1:3,24:27:43:.:.:843,0,43	1/1:0,3:3:9:1|1:14478198_A_G:135,9,0	1/1:0,6:6:18:1|1:14478198_A_G:270,18,0
GL896901.1	14688617	.	T	C	2248.48	.	AC=5;AF=0.833;AN=6;BaseQRankSum=-2.430e-01;ClippingRankSum=0.00;DP=65;ExcessHet=3.0103;FS=5.095;MLEAC=5;MLEAF=0.833;MQ=46.48;MQRankSum=-1.383e+00;QD=28.79;SOR=0.890;ANN=C|missense_variant|MODERATE|ENSMPUG00000018215|ENSMPUG00000018215|transcript|ENSMPUT00000018367.1|protein_coding|11/23|c.1691T>C|p.Phe564Ser|1766/7025|1691/3873|564/1290||	GT:AD:DP:GQ:PGT:PID:PL	0/1:4,38:42:13:1|0:14688614_GC_G:1456,0,13	1/1:0,15:15:51:1|1:14688615_C_T:741,51,0	1/1:0,2:2:6:1|1:14688615_C_T:81,6,0
GL896901.1	14706766	.	A	G	4327.13	.	AC=5;AF=0.833;AN=6;BaseQRankSum=-1.103e+00;ClippingRankSum=0.00;DP=123;ExcessHet=3.0103;FS=1.250;MLEAC=5;MLEAF=0.833;MQ=55.04;MQRankSum=-3.940e-01;QD=24.57;ReadPosRankSum=-7.690e-01;SOR=0.956;ANN=G|missense_variant|MODERATE|ENSMPUG00000018215|ENSMPUG00000018215|transcript|ENSMPUT00000018367.1|protein_coding|14/23|c.2204A>G|p.Tyr735Cys|2279/7025|2204/3873|735/1290||	GT:AD:DP:GQ:PGT:PID:PL	0/1:10,61:71:99:.:.:2218,0,197	1/1:0,30:30:90:1|1:14706765_T_C:1337,90,0	1/1:0,18:18:54:1|1:14706765_T_C:803,54,0
GL896901.1	14719907	.	T	A,G	878.23	.	AC=5,1;AF=0.833,0.167;AN=6;DP=23;ExcessHet=3.0103;FS=0.000;MLEAC=5,1;MLEAF=0.833,0.167;MQ=43.98;QD=32.04;SOR=2.636;ANN=A|missense_variant|MODERATE|ENSMPUG00000018215|ENSMPUG00000018215|transcript|ENSMPUT00000018367.1|protein_coding|16/23|c.2452T>A|p.Ser818Thr|2527/7025|2452/3873|818/1290||	GT:AD:DP:GQ:PGT:PID:PL	1/2:0,11,3:14:83:.:.:588,120,83,454,0,440	1/1:0,5,0:5:15:1|1:14719879_G_A:225,15,0,225,15,225	1/1:0,2,0:2:6:1|1:14719879_G_A:90,6,0,90,6,90
GL896901.1	14719907	.	T	A,G	878.23	.	AC=5,1;AF=0.833,0.167;AN=6;DP=23;ExcessHet=3.0103;FS=0.000;MLEAC=5,1;MLEAF=0.833,0.167;MQ=43.98;QD=32.04;SOR=2.636;ANN=G|missense_variant|MODERATE|ENSMPUG00000018215|ENSMPUG00000018215|transcript|ENSMPUT00000018367.1|protein_coding|16/23|c.2452T>G|p.Ser818Ala|2527/7025|2452/3873|818/1290||	GT:AD:DP:GQ:PGT:PID:PL	1/2:0,11,3:14:83:.:.:588,120,83,454,0,440	1/1:0,5,0:5:15:1|1:14719879_G_A:225,15,0,225,15,225	1/1:0,2,0:2:6:1|1:14719879_G_A:90,6,0,90,6,90
GL896901.1	15184942	.	C	G	295.4	.	AC=5;AF=0.833;AN=6;BaseQRankSum=-4.890e-01;ClippingRankSum=0.00;DP=13;ExcessHet=3.0103;FS=0.000;MLEAC=5;MLEAF=0.833;MQ=32.52;MQRankSum=-7.320e-01;QD=22.72;ReadPosRankSum=-4.890e-01;SOR=0.627;ANN=G|missense_variant|MODERATE|ENSMPUG00000018216|ENSMPUG00000018216|transcript|ENSMPUT00000018368.1|protein_coding|3/6|c.2227C>G|p.Gln743Glu|2227/3096|2227/3096|743/1031||WARNING_TRANSCRIPT_NO_START_CODON	GT:AD:DP:GQ:PL	0/1:3,5:8:81:146,0,81	1/1:0,2:2:6:77,6,0	1/1:0,3:3:9:102,9,0
GL896901.1	15323526	.	T	A,G	515.19	.	AC=2,4;AF=0.333,0.667;AN=6;DP=13;ExcessHet=3.0103;FS=0.000;MLEAC=1,4;MLEAF=0.167,0.667;MQ=49.24;QD=31.00;SOR=1.445;ANN=A|missense_variant|MODERATE|ENSMPUG00000018219|ENSMPUG00000018219|transcript|ENSMPUT00000018371.1|protein_coding|2/2|c.279T>A|p.Asn93Lys|392/974|279/387|93/128||WARNING_TRANSCRIPT_NO_START_CODON	GT:AD:DP:GQ:PGT:PID:PL	1/1:0,3,0:3:9:1|1:15323520_T_C:135,9,0,135,9,135	2/2:0,0,5:5:15:.:.:225,225,225,15,15,0	2/2:0,0,4:4:12:1|1:15323526_T_G:180,180,180,12,12,0
GL896901.1	15323526	.	T	A,G	515.19	.	AC=2,4;AF=0.333,0.667;AN=6;DP=13;ExcessHet=3.0103;FS=0.000;MLEAC=1,4;MLEAF=0.167,0.667;MQ=49.24;QD=31.00;SOR=1.445;ANN=G|missense_variant|MODERATE|ENSMPUG00000018219|ENSMPUG00000018219|transcript|ENSMPUT00000018371.1|protein_coding|2/2|c.279T>G|p.Asn93Lys|392/974|279/387|93/128||WARNING_TRANSCRIPT_NO_START_CODON	GT:AD:DP:GQ:PGT:PID:PL	1/1:0,3,0:3:9:1|1:15323520_T_C:135,9,0,135,9,135	2/2:0,0,5:5:15:.:.:225,225,225,15,15,0	2/2:0,0,4:4:12:1|1:15323526_T_G:180,180,180,12,12,0
GL896901.1	15323528	.	A	G	375.3	.	AC=4;AF=0.667;AN=6;DP=17;ExcessHet=1.0474;FS=0.000;MLEAC=5;MLEAF=0.833;MQ=55.25;QD=31.57;SOR=1.402;ANN=G|missense_variant|MODERATE|ENSMPUG00000018219|ENSMPUG00000018219|transcript|ENSMPUT00000018371.1|protein_coding|2/2|c.281A>G|p.Lys94Arg|394/974|281/387|94/128||WARNING_TRANSCRIPT_NO_START_CODON	GT:AD:DP:GQ:PGT:PID:PL	0/0:8,0:8:0:.:.:0,0,205	1/1:0,5:5:15:1|1:15323528_A_G:225,15,0	1/1:0,4:4:12:1|1:15323526_T_G:180,12,0
GL896901.1	15323534	.	G	A	375.3	.	AC=4;AF=0.667;AN=6;DP=16;ExcessHet=1.0474;FS=0.000;MLEAC=5;MLEAF=0.833;MQ=55.25;QD=32.71;SOR=1.402;ANN=A|missense_variant|MODERATE|ENSMPUG00000018219|ENSMPUG00000018219|transcript|ENSMPUT00000018371.1|protein_coding|2/2|c.287G>A|p.Arg96Lys|400/974|287/387|96/128||WARNING_TRANSCRIPT_NO_START_CODON	GT:AD:DP:GQ:PGT:PID:PL	0/0:7,0:7:0:.:.:0,0,209	1/1:0,5:5:15:1|1:15323528_A_G:225,15,0	1/1:0,4:4:12:1|1:15323526_T_G:180,12,0
GL896901.1	15323541	.	C	A	375.3	.	AC=4;AF=0.667;AN=6;DP=17;ExcessHet=1.0474;FS=0.000;MLEAC=5;MLEAF=0.833;MQ=55.25;QD=26.51;SOR=1.402;ANN=A|missense_variant|MODERATE|ENSMPUG00000018219|ENSMPUG00000018219|transcript|ENSMPUT00000018371.1|protein_coding|2/2|c.294C>A|p.Ser98Arg|407/974|294/387|98/128||WARNING_TRANSCRIPT_NO_START_CODON	GT:AD:DP:GQ:PGT:PID:PL	0/0:8,0:8:0:.:.:0,0,167	1/1:0,5:5:15:1|1:15323528_A_G:225,15,0	1/1:0,4:4:12:1|1:15323526_T_G:180,12,0
GL896901.1	16678409	.	G	A	634.27	.	AC=5;AF=0.833;AN=6;BaseQRankSum=0.00;ClippingRankSum=0.00;DP=25;ExcessHet=3.0103;FS=6.956;MLEAC=5;MLEAF=0.833;MQ=60.00;MQRankSum=0.00;QD=25.37;ReadPosRankSum=2.40;SOR=0.730;ANN=A|missense_variant|MODERATE|LAMB4|ENSMPUG00000018239|transcript|ENSMPUT00000018391.1|protein_coding|21/35|c.2798G>A|p.Arg933Lys|3125/5716|2798/5376|933/1791||	GT:AD:DP:GQ:PL	0/1:8,5:13:99:170,0,291	1/1:0,7:7:21:291,21,0	1/1:0,5:5:15:204,15,0
GL896901.1	16681494	.	A	G	507.61	.	AC=5;AF=0.833;AN=6;BaseQRankSum=-3.660e-01;ClippingRankSum=0.00;DP=16;ExcessHet=3.0103;FS=3.233;MLEAC=5;MLEAF=0.833;MQ=60.00;MQRankSum=0.00;QD=31.73;ReadPosRankSum=-3.660e-01;SOR=0.105;ANN=G|missense_variant|MODERATE|LAMB4|ENSMPUG00000018239|transcript|ENSMPUT00000018391.1|protein_coding|24/35|c.3346A>G|p.Ile1116Val|3673/5716|3346/5376|1116/1791||	GT:AD:DP:GQ:PL	0/1:2,5:7:69:176,0,69	1/1:0,3:3:9:113,9,0	1/1:0,6:6:18:249,18,0
GL896901.1	16693792	.	T	G	652.35	.	AC=5;AF=0.833;AN=6;BaseQRankSum=-4.310e-01;ClippingRankSum=0.00;DP=20;ExcessHet=3.0103;FS=0.000;MLEAC=5;MLEAF=0.833;MQ=59.54;MQRankSum=0.00;QD=32.62;ReadPosRankSum=0.00;SOR=0.914;ANN=G|missense_variant|MODERATE|LAMB4|ENSMPUG00000018239|transcript|ENSMPUT00000018391.1|protein_coding|28/35|c.4235T>G|p.Ile1412Ser|4562/5716|4235/5376|1412/1791||	GT:AD:DP:GQ:PL	0/1:2,4:6:65:137,0,65	1/1:0,10:10:30:391,30,0	1/1:0,4:4:12:155,12,0
GL896901.1	16915380	.	A	G	1016.16	.	AC=5;AF=0.833;AN=6;BaseQRankSum=-3.490e-01;ClippingRankSum=0.00;DP=26;ExcessHet=3.0103;FS=0.000;MLEAC=5;MLEAF=0.833;MQ=60.00;MQRankSum=0.00;QD=24.72;ReadPosRankSum=-9.080e-01;SOR=0.420;ANN=G|missense_variant|MODERATE|SLC26A3|ENSMPUG00000018243|transcript|ENSMPUT00000018395.1|protein_coding|2/21|c.67A>G|p.Ile23Val|67/2283|67/2283|23/760||	GT:AD:DP:GQ:PGT:PID:PL	0/1:3,8:11:99:0|1:16915380_A_G:327,0,102	1/1:0,7:7:24:1|1:16915261_A_G:360,24,0	1/1:0,8:8:24:1|1:16915261_A_G:360,24,0
GL896901.1	16915383	.	T	A	926.2	.	AC=5;AF=0.833;AN=6;BaseQRankSum=-3.490e-01;ClippingRankSum=0.00;DP=25;ExcessHet=3.0103;FS=0.000;MLEAC=5;MLEAF=0.833;MQ=60.00;MQRankSum=0.00;QD=27.32;ReadPosRankSum=-6.510e-01;SOR=0.483;ANN=A|missense_variant|MODERATE|SLC26A3|ENSMPUG00000018243|transcript|ENSMPUT00000018395.1|protein_coding|2/21|c.70T>A|p.Ser24Thr|70/2283|70/2283|24/760||	GT:AD:DP:GQ:PGT:PID:PL	0/1:3,8:11:99:0|1:16915380_A_G:327,0,102	1/1:0,6:6:18:1|1:16915261_A_G:270,18,0	1/1:0,8:8:24:1|1:16915261_A_G:360,24,0
GL896901.1	18546418	.	G	A,C	987.93	.	AC=1,5;AF=0.167,0.833;AN=6;DP=21;ExcessHet=3.0103;FS=0.000;MLEAC=1,5;MLEAF=0.167,0.833;MQ=60.00;QD=22.74;SOR=0.784;ANN=A|missense_variant|MODERATE|SYPL1|ENSMPUG00000018253|transcript|ENSMPUT00000018405.1|protein_coding|5/6|c.724G>A|p.Gly242Ser|724/2547|724/921|242/306||	GT:AD:DP:GQ:PGT:PID:PL	1/2:0,3,4:7:99:.:.:339,163,146,123,0,104	2/2:0,0,8:8:27:1|1:18546399_A_C:405,405,405,27,27,0	2/2:0,0,6:6:18:1|1:18546399_A_C:270,270,270,18,18,0
GL896901.1	18546418	.	G	A,C	987.93	.	AC=1,5;AF=0.167,0.833;AN=6;DP=21;ExcessHet=3.0103;FS=0.000;MLEAC=1,5;MLEAF=0.167,0.833;MQ=60.00;QD=22.74;SOR=0.784;ANN=C|missense_variant|MODERATE|SYPL1|ENSMPUG00000018253|transcript|ENSMPUT00000018405.1|protein_coding|5/6|c.724G>C|p.Gly242Arg|724/2547|724/921|242/306||	GT:AD:DP:GQ:PGT:PID:PL	1/2:0,3,4:7:99:.:.:339,163,146,123,0,104	2/2:0,0,8:8:27:1|1:18546399_A_C:405,405,405,27,27,0	2/2:0,0,6:6:18:1|1:18546399_A_C:270,270,270,18,18,0
GL896901.1	18610427	.	A	G	652.56	.	AC=5;AF=0.833;AN=6;BaseQRankSum=0.00;ClippingRankSum=0.00;DP=21;ExcessHet=3.0103;FS=2.197;MLEAC=5;MLEAF=0.833;MQ=60.00;MQRankSum=0.00;QD=31.07;ReadPosRankSum=-1.180e+00;SOR=0.269;ANN=G|missense_variant|MODERATE|CDHR3|ENSMPUG00000018255|transcript|ENSMPUT00000018407.1|protein_coding|17/19|c.2276T>C|p.Met759Thr|2470/3733|2276/2778|759/925||	GT:AD:DP:GQ:PL	0/1:4,5:9:99:182,0,140	1/1:0,3:3:9:120,9,0	1/1:0,9:9:27:381,27,0
GL896901.1	19005793	.	A	G	923.14	.	AC=5;AF=0.833;AN=6;BaseQRankSum=-3.190e-01;ClippingRankSum=0.00;DP=31;ExcessHet=3.0103;FS=0.000;MLEAC=5;MLEAF=0.833;MQ=57.89;MQRankSum=0.00;QD=34.19;ReadPosRankSum=0.366;SOR=1.136;ANN=G|missense_variant|MODERATE|EFCAB10|ENSMPUG00000018257|transcript|ENSMPUT00000018409.1|protein_coding|3/5|c.320A>G|p.His107Arg|320/480|320/480|107/159||	GT:AD:DP:GQ:PL	0/1:2,6:8:59:215,0,59	1/1:0,10:10:30:377,30,0	1/1:0,9:9:27:362,27,0
GL896901.1	20672430	.	A	ATCT	635.52	.	AC=5;AF=0.833;AN=6;BaseQRankSum=0.00;ClippingRankSum=0.00;DP=20;ExcessHet=3.0103;FS=0.000;MLEAC=5;MLEAF=0.833;MQ=46.97;MQRankSum=-3.190e-01;QD=27.47;ReadPosRankSum=0.887;SOR=0.892;ANN=ATCT|conservative_inframe_insertion|MODERATE|ENSMPUG00000018265|ENSMPUG00000018265|transcript|ENSMPUT00000018417.1|protein_coding|2/4|c.206_208dupAGA|p.Lys69dup|208/765|208/765|70/254||WARNING_TRANSCRIPT_NO_START_CODON	GT:AD:DP:GQ:PL	0/1:1,7:8:21:291,0,21	1/1:0,4:4:15:204,15,0	1/1:0,4:4:12:180,12,0
GL896901.1	21510576	.	G	T	810.33	.	AC=5;AF=0.833;AN=6;BaseQRankSum=-6.740e-01;ClippingRankSum=0.00;DP=35;ExcessHet=3.0103;FS=3.261;MLEAC=5;MLEAF=0.833;MQ=60.00;MQRankSum=0.00;QD=25.32;ReadPosRankSum=-3.190e-01;SOR=0.458;ANN=T|missense_variant|MODERATE|FAM185A|ENSMPUG00000018276|transcript|ENSMPUT00000018428.1|protein_coding|6/7|c.919C>A|p.Leu307Ile|1630/4083|919/1137|307/378||	GT:AD:DP:GQ:PGT:PID:PL	0/1:10,5:15:99:.:.:130,0,373	1/1:1,3:4:4:.:.:128,4,0	1/1:0,13:13:39:1|1:21510576_G_T:582,39,0
GL896901.1	21539036	.	T	C	484.66	.	AC=5;AF=0.833;AN=6;BaseQRankSum=0.00;ClippingRankSum=0.00;DP=19;ExcessHet=3.0103;FS=0.000;MLEAC=5;MLEAF=0.833;MQ=60.00;MQRankSum=0.00;QD=26.93;ReadPosRankSum=0.00;SOR=0.818;ANN=C|missense_variant|MODERATE|FAM185A|ENSMPUG00000018276|transcript|ENSMPUT00000018428.1|protein_coding|4/7|c.664A>G|p.Ile222Val|1375/4083|664/1137|222/378||	GT:AD:DP:GQ:PL	0/1:5,5:10:99:179,0,179	1/1:0,3:3:9:131,9,0	1/1:0,5:5:15:205,15,0
GL896901.1	21639018	.	A	G	747.4	.	AC=5;AF=0.833;AN=6;BaseQRankSum=-3.190e-01;ClippingRankSum=0.00;DP=22;ExcessHet=3.0103;FS=0.000;MLEAC=5;MLEAF=0.833;MQ=60.00;MQRankSum=0.00;QD=33.97;ReadPosRankSum=0.611;SOR=0.776;ANN=G|missense_variant|MODERATE|CCDC146|ENSMPUG00000018277|transcript|ENSMPUT00000018429.1|protein_coding|3/18|c.302A>G|p.Gln101Arg|313/7400|302/2871|101/956||	GT:AD:DP:GQ:PGT:PID:PL	0/1:3,9:12:89:.:.:328,0,89	1/1:0,4:4:12:1|1:21639007_G_C:180,12,0	1/1:0,6:6:18:1|1:21639007_G_C:270,18,0
GL896901.1	21718703	.	C	T	579.66	.	AC=5;AF=0.833;AN=6;BaseQRankSum=-3.850e-01;ClippingRankSum=0.00;DP=18;ExcessHet=3.0103;FS=6.662;MLEAC=5;MLEAF=0.833;MQ=60.00;MQRankSum=0.00;QD=32.20;ReadPosRankSum=-5.490e-01;SOR=0.284;ANN=T|missense_variant|MODERATE|GSAP|ENSMPUG00000018279|transcript|ENSMPUT00000018431.1|protein_coding|14/30|c.985G>A|p.Val329Ile|985/2510|985/2349|329/782||	GT:AD:DP:GQ:PGT:PID:PL	0/1:3,7:10:99:.:.:250,0,105	1/1:0,3:3:9:1|1:21718703_C_T:135,9,0	1/1:0,5:5:15:1|1:21718703_C_T:225,15,0
GL896901.1	27010687	.	CAGCAGA	C	431.95	.	AC=5;AF=0.833;AN=6;BaseQRankSum=0.00;ClippingRankSum=0.00;DP=17;ExcessHet=3.0103;FS=4.472;MLEAC=5;MLEAF=0.833;MQ=60.00;MQRankSum=0.00;QD=27.00;ReadPosRankSum=-9.920e-01;SOR=3.180;ANN=C|conservative_inframe_deletion|MODERATE|PCLO|ENSMPUG00000018297|transcript|ENSMPUT00000018449.1|protein_coding|3/24|c.5098_5103delTCTGCT|p.Ser1700_Ala1701del|5133/13713|5098/13683|1700/4560||	GT:AD:DP:GQ:PGT:PID:PL	0/1:5,3:8:99:.:.:111,0,201	1/1:0,2:2:6:1|1:27010670_T_C:90,6,0	1/1:0,6:6:18:1|1:27010670_T_C:270,18,0
GL896901.1	27010690	.	CAGA	C,*	522.8	.	AC=1,4;AF=0.167,0.667;AN=6;BaseQRankSum=0.00;ClippingRankSum=0.00;DP=17;ExcessHet=3.0103;FS=0.000;MLEAC=1,4;MLEAF=0.167,0.667;MQ=43.66;MQRankSum=0.00;QD=32.67;ReadPosRankSum=0.992;SOR=1.292;ANN=C|conservative_inframe_deletion|MODERATE|PCLO|ENSMPUG00000018297|transcript|ENSMPUT00000018449.1|protein_coding|3/24|c.5098_5100delTCT|p.Ser1700del|5130/13713|5098/13683|1700/4560||	GT:AD:DP:GQ:PGT:PID:PL	0/1:3,5,0:8:99:.:.:201,0,111,210,126,336	2/2:0,0,2:2:6:1|1:27010670_T_C:90,90,90,6,6,0	2/2:0,0,6:6:18:1|1:27010670_T_C:270,270,270,18,18,0
GL896901.1	32728512	.	T	C	843.17	.	AC=5;AF=0.833;AN=6;BaseQRankSum=0.00;ClippingRankSum=0.00;DP=30;ExcessHet=3.0103;FS=1.630;MLEAC=5;MLEAF=0.833;MQ=60.00;MQRankSum=0.00;QD=28.11;ReadPosRankSum=0.323;SOR=1.236;ANN=C|missense_variant|MODERATE|ZNF804B|ENSMPUG00000018397|transcript|ENSMPUT00000018549.1|protein_coding|1/1|c.2810T>C|p.Leu937Ser|2810/3561|2810/3561|937/1186||	GT:AD:DP:GQ:PGT:PID:PL	0/1:9,5:14:99:.:.:167,0,334	1/1:0,9:9:27:1|1:32728501_T_A:392,27,0	1/1:0,7:7:21:1|1:32728501_T_A:315,21,0
GL896902.1	1008755	.	G	T,C	1738.91	.	AC=5,1;AF=0.833,0.167;AN=6;DP=41;ExcessHet=3.0103;FS=0.000;MLEAC=5,1;MLEAF=0.833,0.167;MQ=60.00;QD=30.66;SOR=0.954;ANN=C|missense_variant|MODERATE|ADGRF4|ENSMPUG00000012385|transcript|ENSMPUT00000012492.1|protein_coding|7/11|c.831C>G|p.Asp277Glu|1191/3376|831/2076|277/691||	GT:AD:DP:GQ:PGT:PID:PL	1/2:0,16,4:20:99:.:.:837,160,107,637,0,604	1/1:0,13,0:13:39:1|1:1008755_G_T:571,39,0,571,39,571	1/1:0,8,0:8:24:1|1:1008755_G_T:357,24,0,357,24,357
GL896902.1	1008755	.	G	T,C	1738.91	.	AC=5,1;AF=0.833,0.167;AN=6;DP=41;ExcessHet=3.0103;FS=0.000;MLEAC=5,1;MLEAF=0.833,0.167;MQ=60.00;QD=30.66;SOR=0.954;ANN=T|missense_variant|MODERATE|ADGRF4|ENSMPUG00000012385|transcript|ENSMPUT00000012492.1|protein_coding|7/11|c.831C>A|p.Asp277Glu|1191/3376|831/2076|277/691||	GT:AD:DP:GQ:PGT:PID:PL	1/2:0,16,4:20:99:.:.:837,160,107,637,0,604	1/1:0,13,0:13:39:1|1:1008755_G_T:571,39,0,571,39,571	1/1:0,8,0:8:24:1|1:1008755_G_T:357,24,0,357,24,357
GL896902.1	1758454	.	G	C	514.46	.	AC=5;AF=0.833;AN=6;BaseQRankSum=0.589;ClippingRankSum=0.00;DP=18;ExcessHet=3.0103;FS=0.000;MLEAC=5;MLEAF=0.833;MQ=60.00;MQRankSum=0.00;QD=28.58;ReadPosRankSum=-9.520e-01;SOR=0.818;ANN=C|missense_variant|MODERATE|ENSMPUG00000012425|ENSMPUG00000012425|transcript|ENSMPUT00000012532.1|protein_coding|13/14|c.1846C>G|p.Pro616Ala|1854/2964|1846/2250|616/749||	GT:AD:DP:GQ:PGT:PID:PL	0/1:5,4:9:99:.:.:140,0,150	1/1:0,5:5:15:1|1:1758454_G_C:225,15,0	1/1:0,4:4:12:1|1:1758417_A_G:180,12,0
GL896902.1	1759058	.	C	T	825.21	.	AC=5;AF=0.833;AN=6;BaseQRankSum=0.00;ClippingRankSum=0.00;DP=27;ExcessHet=3.0103;FS=0.000;MLEAC=5;MLEAF=0.833;MQ=60.00;MQRankSum=0.00;QD=30.56;ReadPosRankSum=1.43;SOR=0.743;ANN=T|missense_variant|MODERATE|ENSMPUG00000012425|ENSMPUG00000012425|transcript|ENSMPUT00000012532.1|protein_coding|12/14|c.1742G>A|p.Arg581Lys|1750/2964|1742/2250|581/749||	GT:AD:DP:GQ:PL	0/1:5,9:14:99:334,0,150	1/1:0,6:6:18:250,18,0	1/1:0,7:7:21:272,21,0
GL896902.1	1817333	.	C	T	514.06	.	AC=4;AF=0.667;AN=6;DP=26;ExcessHet=1.0474;FS=0.000;MLEAC=5;MLEAF=0.833;MQ=60.00;QD=28.56;SOR=0.836;ANN=T|missense_variant|MODERATE|ANKRD66|ENSMPUG00000012431|transcript|ENSMPUT00000012538.1|protein_coding|4/4|c.422G>A|p.Arg141His|518/5181|422/594|141/197||	GT:AD:DP:GQ:PL	0/0:13,0:13:0:0,0,447	1/1:0,5:5:15:215,15,0	1/1:0,8:8:24:329,24,0
GL896902.1	1890308	.	A	G,ACG	777.99	.	AC=5,1;AF=0.833,0.167;AN=6;DP=20;ExcessHet=3.0103;FS=0.000;MLEAC=5,1;MLEAF=0.833,0.167;MQ=60.00;QD=29.81;SOR=0.892;LOF=(TDRD6|ENSMPUG00000012444|1|1.00);ANN=ACG|frameshift_variant|HIGH|TDRD6|ENSMPUG00000012444|transcript|ENSMPUT00000012551.1|protein_coding|1/4|c.5600_5601insCG|p.Gly1869fs|5600/6363|5600/6363|1867/2120||	GT:AD:DP:GQ:PL	1/2:0,6,4:10:99:400,168,150,240,0,240	1/1:0,5,0:5:15:211,15,0,211,15,211	1/1:0,5,0:5:15:193,15,0,193,15,193
GL896902.1	1892051	.	T	A,G	781.04	.	AC=5,1;AF=0.833,0.167;AN=6;DP=21;ExcessHet=3.0103;FS=0.000;MLEAC=5,1;MLEAF=0.833,0.167;MQ=60.00;QD=26.14;SOR=0.693;ANN=A|missense_variant|MODERATE|TDRD6|ENSMPUG00000012444|transcript|ENSMPUT00000012551.1|protein_coding|1/4|c.3858A>T|p.Lys1286Asn|3858/6363|3858/6363|1286/2120||	GT:AD:DP:GQ:PL	1/2:0,1,10:11:9:422,385,384,39,0,9	1/1:0,4,0:4:12:173,12,0,173,12,173	1/1:0,5,0:5:15:211,15,0,211,15,211
GL896902.1	1892051	.	T	A,G	781.04	.	AC=5,1;AF=0.833,0.167;AN=6;DP=21;ExcessHet=3.0103;FS=0.000;MLEAC=5,1;MLEAF=0.833,0.167;MQ=60.00;QD=26.14;SOR=0.693;ANN=G|missense_variant|MODERATE|TDRD6|ENSMPUG00000012444|transcript|ENSMPUT00000012551.1|protein_coding|1/4|c.3858A>C|p.Lys1286Asn|3858/6363|3858/6363|1286/2120||	GT:AD:DP:GQ:PL	1/2:0,1,10:11:9:422,385,384,39,0,9	1/1:0,4,0:4:12:173,12,0,173,12,173	1/1:0,5,0:5:15:211,15,0,211,15,211
GL896902.1	2601121	.	G	A	993.14	.	AC=5;AF=0.833;AN=6;BaseQRankSum=0.00;ClippingRankSum=0.00;DP=33;ExcessHet=3.0103;FS=8.615;MLEAC=5;MLEAF=0.833;MQ=60.00;MQRankSum=0.00;QD=30.10;ReadPosRankSum=-2.400e-01;SOR=1.145;ANN=A|missense_variant|MODERATE|CLIC5|ENSMPUG00000012506|transcript|ENSMPUT00000012613.1|protein_coding|5/6|c.484G>A|p.Ala162Thr|1246/1521|484/759|162/252||	GT:AD:DP:GQ:PL	0/1:5,7:12:99:256,0,173	1/1:0,12:12:36:447,36,0	1/1:0,9:9:27:321,27,0
GL896902.1	2608400	.	C	G	353.09	.	AC=4;AF=0.667;AN=6;DP=19;ExcessHet=0.4576;FS=0.000;MLEAC=4;MLEAF=0.667;MQ=60.00;QD=36.03;SOR=2.093;ANN=G|missense_variant|MODERATE|CLIC5|ENSMPUG00000012506|transcript|ENSMPUT00000012613.1|protein_coding|6/6|c.706C>G|p.Gln236Glu|1468/1521|706/759|236/252||	GT:AD:DP:GQ:PGT:PID:PL	0/0:9,0:9:24:.:.:0,24,360	1/1:0,6:6:18:1|1:2608396_C_G:255,18,0	1/1:0,3:3:9:1|1:2608396_C_G:135,9,0
GL896902.1	6077171	.	A	G	1023.16	.	AC=5;AF=0.833;AN=6;BaseQRankSum=0.00;ClippingRankSum=0.00;DP=27;ExcessHet=3.0103;FS=2.716;MLEAC=5;MLEAF=0.833;MQ=60.00;MQRankSum=0.00;QD=31.35;ReadPosRankSum=-1.510e+00;SOR=1.389;ANN=G|missense_variant|MODERATE|TRERF1|ENSMPUG00000013360|transcript|ENSMPUT00000013473.1|protein_coding|14/16|c.2986A>G|p.Thr996Ala|3443/7487|2986/3597|996/1198||	GT:AD:DP:GQ:PGT:PID:PL	0/1:3,6:9:98:.:.:221,0,98	1/1:0,7:7:21:1|1:6077104_T_C:315,21,0	1/1:0,11:11:36:1|1:6077104_T_C:518,36,0
GL896902.1	6863777	.	G	T	795.24	.	AC=5;AF=0.833;AN=6;BaseQRankSum=-6.080e-01;ClippingRankSum=0.00;DP=31;ExcessHet=3.0103;FS=1.523;MLEAC=5;MLEAF=0.833;MQ=60.00;MQRankSum=0.00;QD=25.65;ReadPosRankSum=-2.020e-01;SOR=0.738;ANN=T|missense_variant&splice_region_variant|MODERATE|ENSMPUG00000013616|ENSMPUG00000013616|transcript|ENSMPUT00000013729.1|protein_coding|3/5|c.571C>A|p.Pro191Thr|571/759|571/759|191/252||	GT:AD:DP:GQ:PL	0/1:9,6:15:99:173,0,319	1/1:0,5:5:15:195,15,0	1/1:0,11:11:33:458,33,0
GL896902.1	6870000	.	C	T	919.15	.	AC=5;AF=0.833;AN=6;BaseQRankSum=0.00;ClippingRankSum=0.00;DP=31;ExcessHet=3.0103;FS=3.784;MLEAC=5;MLEAF=0.833;MQ=60.00;MQRankSum=0.00;QD=29.65;ReadPosRankSum=0.00;SOR=0.179;ANN=T|missense_variant|MODERATE|ENSMPUG00000013616|ENSMPUG00000013616|transcript|ENSMPUT00000013729.1|protein_coding|1/5|c.38G>A|p.Arg13Lys|38/759|38/759|13/252||	GT:AD:DP:GQ:PGT:PID:PL	0/1:9,2:11:50:.:.:50,0,343	1/1:0,12:12:36:1|1:6869989_C_G:540,36,0	1/1:0,8:8:24:1|1:6869989_C_G:360,24,0
GL896902.1	6965547	.	T	A,C	1278.92	.	AC=1,5;AF=0.167,0.833;AN=6;DP=31;ExcessHet=3.0103;FS=0.000;MLEAC=1,5;MLEAF=0.167,0.833;MQ=59.29;QD=27.93;SOR=0.976;ANN=A|missense_variant|MODERATE|ENSMPUG00000013642|ENSMPUG00000013642|transcript|ENSMPUT00000013755.1|protein_coding|2/8|c.172T>A|p.Trp58Arg|172/894|172/894|58/297||WARNING_TRANSCRIPT_NO_STOP_CODON	GT:AD:DP:GQ:PGT:PID:PL	1/2:0,10,5:15:99:.:.:630,200,164,401,0,373	2/2:0,0,7:7:21:1|1:6965545_A_G:315,315,315,21,21,0	2/2:0,0,8:8:24:1|1:6965545_A_G:360,360,360,24,24,0
GL896902.1	6965547	.	T	A,C	1278.92	.	AC=1,5;AF=0.167,0.833;AN=6;DP=31;ExcessHet=3.0103;FS=0.000;MLEAC=1,5;MLEAF=0.167,0.833;MQ=59.29;QD=27.93;SOR=0.976;ANN=C|missense_variant|MODERATE|ENSMPUG00000013642|ENSMPUG00000013642|transcript|ENSMPUT00000013755.1|protein_coding|2/8|c.172T>C|p.Trp58Arg|172/894|172/894|58/297||WARNING_TRANSCRIPT_NO_STOP_CODON	GT:AD:DP:GQ:PGT:PID:PL	1/2:0,10,5:15:99:.:.:630,200,164,401,0,373	2/2:0,0,7:7:21:1|1:6965545_A_G:315,315,315,21,21,0	2/2:0,0,8:8:24:1|1:6965545_A_G:360,360,360,24,24,0
GL896902.1	8160742	.	A	T	978.19	.	AC=5;AF=0.833;AN=6;BaseQRankSum=0.221;ClippingRankSum=0.00;DP=30;ExcessHet=3.0103;FS=0.000;MLEAC=5;MLEAF=0.833;MQ=60.00;MQRankSum=0.00;QD=32.61;ReadPosRankSum=0.565;SOR=0.784;ANN=T|missense_variant&splice_region_variant|MODERATE|ENSMPUG00000013706|ENSMPUG00000013706|transcript|ENSMPUT00000013820.1|protein_coding|6/11|c.896A>T|p.Lys299Met|896/1560|896/1491|299/496||WARNING_TRANSCRIPT_NO_STOP_CODON	GT:AD:DP:GQ:PGT:PID:PL	0/1:5,8:13:99:.:.:251,0,146	1/1:0,6:6:18:1|1:8160736_C_T:263,18,0	1/1:0,11:11:33:1|1:8160736_C_T:495,33,0
GL896902.1	8160986	.	C	T	823.19	.	AC=5;AF=0.833;AN=6;BaseQRankSum=0.00;ClippingRankSum=0.00;DP=27;ExcessHet=3.0103;FS=0.000;MLEAC=5;MLEAF=0.833;MQ=60.00;MQRankSum=0.00;QD=30.49;ReadPosRankSum=-1.150e+00;SOR=0.653;ANN=T|missense_variant|MODERATE|ENSMPUG00000013706|ENSMPUG00000013706|transcript|ENSMPUT00000013820.1|protein_coding|7/11|c.917C>T|p.Pro306Leu|917/1560|917/1491|306/496||WARNING_TRANSCRIPT_NO_STOP_CODON	GT:AD:DP:GQ:PGT:PID:PL	0/1:7,5:12:99:.:.:173,0,256	1/1:0,9:9:30:1|1:8160986_C_T:422,30,0	1/1:0,6:6:18:1|1:8160986_C_T:259,18,0
GL896902.1	8161208	.	G	T	814.17	.	AC=5;AF=0.833;AN=6;BaseQRankSum=0.00;ClippingRankSum=0.00;DP=30;ExcessHet=3.0103;FS=9.661;MLEAC=5;MLEAF=0.833;MQ=59.90;MQRankSum=0.00;QD=27.14;ReadPosRankSum=0.425;SOR=2.031;ANN=T|missense_variant|MODERATE|ENSMPUG00000013706|ENSMPUG00000013706|transcript|ENSMPUT00000013820.1|protein_coding|8/11|c.1030G>T|p.Gly344Cys|1030/1560|1030/1491|344/496||WARNING_TRANSCRIPT_NO_STOP_CODON	GT:AD:DP:GQ:PGT:PID:PL	0/1:10,4:14:99:.:.:125,0,376	1/1:0,9:9:27:1|1:8161147_T_G:405,27,0	1/1:0,7:7:21:1|1:8161147_T_G:315,21,0
GL896902.1	10661108	.	A	G	580.27	.	AC=5;AF=0.833;AN=6;BaseQRankSum=0.00;ClippingRankSum=0.00;DP=48;ExcessHet=3.0103;FS=2.098;MLEAC=5;MLEAF=0.833;MQ=54.28;MQRankSum=0.921;QD=30.54;ReadPosRankSum=1.61;SOR=1.609;ANN=G|missense_variant|MODERATE|ENSMPUG00000013989|ENSMPUG00000013989|transcript|ENSMPUT00000014104.1|protein_coding|3/8|c.242A>G|p.Gln81Arg|242/1071|242/1071|81/356||WARNING_TRANSCRIPT_NO_START_CODON	GT:AD:DP:GQ:PGT:PID:PL	0/1:6,2:8:89:0|1:10661108_A_G:89,0,243	1/1:0,6:6:21:1|1:10661108_A_G:297,21,0	1/1:0,5:5:15:1|1:10661066_T_G:225,15,0
GL896902.1	10661126	.	G	A	800.21	.	AC=5;AF=0.833;AN=6;BaseQRankSum=-3.190e-01;ClippingRankSum=0.00;DP=64;ExcessHet=3.0103;FS=9.108;MLEAC=5;MLEAF=0.833;MQ=54.08;MQRankSum=1.35;QD=26.20;ReadPosRankSum=0.464;SOR=1.570;ANN=A|missense_variant|MODERATE|ENSMPUG00000013989|ENSMPUG00000013989|transcript|ENSMPUT00000014104.1|protein_coding|3/8|c.260G>A|p.Arg87Lys|260/1071|260/1071|87/356||WARNING_TRANSCRIPT_NO_START_CODON	GT:AD:DP:GQ:PGT:PID:PL	0/1:2,6:8:66:.:.:246,0,66	1/1:0,6:6:21:1|1:10661108_A_G:315,21,0	1/1:0,5:5:18:1|1:10661126_G_A:270,18,0
GL896902.1	10661128	.	C	G	575.27	.	AC=5;AF=0.833;AN=6;BaseQRankSum=0.00;ClippingRankSum=0.00;DP=65;ExcessHet=3.0103;FS=2.128;MLEAC=5;MLEAF=0.833;MQ=54.54;MQRankSum=0.921;QD=28.76;ReadPosRankSum=0.319;SOR=1.765;ANN=G|missense_variant|MODERATE|ENSMPUG00000013989|ENSMPUG00000013989|transcript|ENSMPUT00000014104.1|protein_coding|3/8|c.262C>G|p.His88Asp|262/1071|262/1071|88/356||WARNING_TRANSCRIPT_NO_START_CODON	GT:AD:DP:GQ:PGT:PID:PL	0/1:6,2:8:66:0|1:10661108_A_G:66,0,246	1/1:0,7:7:21:1|1:10661108_A_G:315,21,0	1/1:0,5:5:15:1|1:10661126_G_A:225,15,0
GL896902.1	10661134	.	A	T,G	849.96	.	AC=5,1;AF=0.833,0.167;AN=6;DP=71;ExcessHet=3.0103;FS=0.000;MLEAC=5,1;MLEAF=0.833,0.167;MQ=53.79;QD=26.67;SOR=1.292;ANN=G|missense_variant|MODERATE|ENSMPUG00000013989|ENSMPUG00000013989|transcript|ENSMPUT00000014104.1|protein_coding|3/8|c.268A>G|p.Thr90Ala|268/1071|268/1071|90/356||WARNING_TRANSCRIPT_NO_START_CODON	GT:AD:DP:GQ:PGT:PID:PL	1/2:0,2,6:8:66:.:.:336,252,246,84,0,66	1/1:0,7,0:7:21:1|1:10661108_A_G:315,21,0,315,21,315	1/1:0,4,0:4:15:1|1:10661126_G_A:225,15,0,225,15,225
GL896902.1	10661134	.	A	T,G	849.96	.	AC=5,1;AF=0.833,0.167;AN=6;DP=71;ExcessHet=3.0103;FS=0.000;MLEAC=5,1;MLEAF=0.833,0.167;MQ=53.79;QD=26.67;SOR=1.292;ANN=T|missense_variant|MODERATE|ENSMPUG00000013989|ENSMPUG00000013989|transcript|ENSMPUT00000014104.1|protein_coding|3/8|c.268A>T|p.Thr90Ser|268/1071|268/1071|90/356||WARNING_TRANSCRIPT_NO_START_CODON	GT:AD:DP:GQ:PGT:PID:PL	1/2:0,2,6:8:66:.:.:336,252,246,84,0,66	1/1:0,7,0:7:21:1|1:10661108_A_G:315,21,0,315,21,315	1/1:0,4,0:4:15:1|1:10661126_G_A:225,15,0,225,15,225
GL896902.1	10661147	.	A	G	575.4	.	AC=5;AF=0.833;AN=6;BaseQRankSum=0.674;ClippingRankSum=0.00;DP=86;ExcessHet=3.0103;FS=0.000;MLEAC=5;MLEAF=0.833;MQ=54.33;MQRankSum=-1.800e-01;QD=31.97;ReadPosRankSum=-1.440e-01;SOR=0.346;ANN=G|missense_variant|MODERATE|ENSMPUG00000013989|ENSMPUG00000013989|transcript|ENSMPUT00000014104.1|protein_coding|3/8|c.281A>G|p.Gln94Arg|281/1071|281/1071|94/356||WARNING_TRANSCRIPT_NO_START_CODON	GT:AD:DP:GQ:PGT:PID:PL	0/1:4,4:8:99:.:.:156,0,156	1/1:0,6:6:18:1|1:10661108_A_G:270,18,0	1/1:0,4:4:12:1|1:10661126_G_A:180,12,0
GL896902.1	10661160	.	T	G	482.35	.	AC=5;AF=0.833;AN=6;BaseQRankSum=-6.740e-01;ClippingRankSum=0.00;DP=96;ExcessHet=3.0103;FS=2.029;MLEAC=5;MLEAF=0.833;MQ=54.66;MQRankSum=0.921;QD=26.80;ReadPosRankSum=-9.210e-01;SOR=1.445;ANN=G|missense_variant|MODERATE|ENSMPUG00000013989|ENSMPUG00000013989|transcript|ENSMPUT00000014104.1|protein_coding|3/8|c.294T>G|p.His98Gln|294/1071|294/1071|98/356||WARNING_TRANSCRIPT_NO_START_CODON	GT:AD:DP:GQ:PGT:PID:PL	0/1:6,2:8:66:.:.:66,0,246	1/1:0,5:5:15:1|1:10661108_A_G:225,15,0	1/1:0,5:5:15:1|1:10661126_G_A:222,15,0
GL896902.1	11140829	.	A	G	1016.95	.	AC=5;AF=0.833;AN=6;BaseQRankSum=3.48;ClippingRankSum=0.00;DP=26;ExcessHet=3.0103;FS=0.000;MLEAC=5;MLEAF=0.833;MQ=48.76;MQRankSum=1.28;QD=37.09;ReadPosRankSum=1.74;SOR=0.638;ANN=G|missense_variant|MODERATE|ENSMPUG00000014162|ENSMPUG00000014162|transcript|ENSMPUT00000014278.1|protein_coding|2/3|c.112A>G|p.Asn38Asp|1068/2015|112/876|38/291||	GT:AD:DP:GQ:PGT:PID:PL	0/1:1,10:11:12:0|1:11140829_A_G:417,0,12	1/1:0,6:6:18:1|1:11140829_A_G:270,18,0	1/1:0,8:8:24:1|1:11140829_A_G:360,24,0
GL896902.1	11140830	.	A	C	1016.95	.	AC=5;AF=0.833;AN=6;BaseQRankSum=0.00;ClippingRankSum=0.00;DP=26;ExcessHet=3.0103;FS=0.000;MLEAC=5;MLEAF=0.833;MQ=48.76;MQRankSum=1.28;QD=28.22;ReadPosRankSum=1.74;SOR=0.638;ANN=C|missense_variant|MODERATE|ENSMPUG00000014162|ENSMPUG00000014162|transcript|ENSMPUT00000014278.1|protein_coding|2/3|c.113A>C|p.Asn38Thr|1069/2015|113/876|38/291||	GT:AD:DP:GQ:PGT:PID:PL	0/1:1,10:11:12:0|1:11140829_A_G:417,0,12	1/1:0,6:6:18:1|1:11140829_A_G:270,18,0	1/1:0,8:8:24:1|1:11140829_A_G:360,24,0
GL896902.1	11140841	.	GC	G	1095.52	.	AC=5;AF=0.833;AN=6;BaseQRankSum=0.00;ClippingRankSum=0.00;DP=27;ExcessHet=3.0103;FS=0.000;MLEAC=5;MLEAF=0.833;MQ=48.20;MQRankSum=0.862;QD=25.47;ReadPosRankSum=0.632;SOR=0.425;LOF=(ENSMPUG00000014162|ENSMPUG00000014162|1|1.00);ANN=G|frameshift_variant|HIGH|ENSMPUG00000014162|ENSMPUG00000014162|transcript|ENSMPUT00000014278.1|protein_coding|2/3|c.126delC|p.Lys43fs|1082/2015|126/876|42/291||INFO_REALIGN_3_PRIME	GT:AD:DP:GQ:PGT:PID:PL	0/1:1,10:11:9:0|1:11140829_A_G:459,0,9	1/1:0,8:8:24:1|1:11140841_GC_G:360,24,0	1/1:0,7:7:21:1|1:11140841_GC_G:315,21,0
GL896902.1	11140844	.	A	G	1104.56	.	AC=5;AF=0.833;AN=6;BaseQRankSum=0.00;ClippingRankSum=0.00;DP=28;ExcessHet=3.0103;FS=0.000;MLEAC=5;MLEAF=0.833;MQ=48.67;MQRankSum=0.969;QD=29.85;ReadPosRankSum=-6.740e-01;SOR=0.368;ANN=G|missense_variant|MODERATE|ENSMPUG00000014162|ENSMPUG00000014162|transcript|ENSMPUT00000014278.1|protein_coding|2/3|c.127A>G|p.Lys43Glu|1083/2015|127/876|43/291||	GT:AD:DP:GQ:PGT:PID:PL	0/1:1,11:12:9:0|1:11140829_A_G:459,0,9	1/1:0,8:8:24:1|1:11140841_GC_G:360,24,0	1/1:0,7:7:21:1|1:11140841_GC_G:315,21,0
GL896902.1	11140988	.	G	GA	429.79	.	AC=5;AF=0.833;AN=6;BaseQRankSum=0.00;ClippingRankSum=0.00;DP=18;ExcessHet=3.0103;FS=0.000;MLEAC=5;MLEAF=0.833;MQ=46.30;MQRankSum=0.610;QD=25.28;ReadPosRankSum=0.790;SOR=0.818;LOF=(ENSMPUG00000014162|ENSMPUG00000014162|1|1.00);ANN=GA|frameshift_variant|HIGH|ENSMPUG00000014162|ENSMPUG00000014162|transcript|ENSMPUT00000014278.1|protein_coding|2/3|c.274dupA|p.Thr92fs|1231/2015|275/876|92/291||INFO_REALIGN_3_PRIME	GT:AD:DP:GQ:PL	0/1:2,11:13:40:332,0,40	1/1:0,2:2:6:68,6,0	1/1:0,2:2:6:68,6,0
GL896902.1	11141133	.	G	A	616.78	.	AC=5;AF=0.833;AN=6;BaseQRankSum=-1.058e+00;ClippingRankSum=0.00;DP=28;ExcessHet=3.0103;FS=1.527;MLEAC=5;MLEAF=0.833;MQ=57.35;MQRankSum=0.475;QD=22.03;ReadPosRankSum=0.463;SOR=0.754;ANN=A|missense_variant|MODERATE|ENSMPUG00000014162|ENSMPUG00000014162|transcript|ENSMPUT00000014278.1|protein_coding|2/3|c.416G>A|p.Arg139His|1372/2015|416/876|139/291||	GT:AD:DP:GQ:PGT:PID:PL	0/1:12,9:21:99:0|1:11141133_G_A:339,0,519	1/1:0,4:4:12:1|1:11141133_G_A:180,12,0	1/1:0,3:3:9:1|1:11141133_G_A:128,9,0
GL896902.1	11141138	.	C	T	582.17	.	AC=5;AF=0.833;AN=6;BaseQRankSum=0.00;ClippingRankSum=0.00;DP=27;ExcessHet=3.0103;FS=0.000;MLEAC=5;MLEAF=0.833;MQ=56.43;MQRankSum=0.935;QD=21.56;ReadPosRankSum=0.782;SOR=0.603;ANN=T|missense_variant|MODERATE|ENSMPUG00000014162|ENSMPUG00000014162|transcript|ENSMPUT00000014278.1|protein_coding|2/3|c.421C>T|p.Leu141Phe|1377/2015|421/876|141/291||	GT:AD:DP:GQ:PGT:PID:PL	0/1:12,9:21:99:0|1:11141133_G_A:342,0,477	1/1:0,4:4:12:1|1:11141133_G_A:180,12,0	1/1:0,2:2:6:1|1:11141133_G_A:90,6,0
GL896902.1	11283163	.	C	T	592.3	.	AC=5;AF=0.833;AN=6;BaseQRankSum=0.00;ClippingRankSum=0.00;DP=23;ExcessHet=3.0103;FS=1.674;MLEAC=5;MLEAF=0.833;MQ=60.00;MQRankSum=0.00;QD=25.75;ReadPosRankSum=-1.047e+00;SOR=0.853;ANN=T|missense_variant|MODERATE|ENSMPUG00000014188|ENSMPUG00000014188|transcript|ENSMPUT00000014304.1|protein_coding|12/14|c.484G>A|p.Gly162Arg|2827/3687|484/738|162/245||	GT:AD:DP:GQ:PGT:PID:PL	0/1:9,4:13:99:.:.:128,0,337	1/1:0,5:5:15:1|1:11283095_A_G:225,15,0	1/1:0,5:5:18:1|1:11283095_A_G:270,18,0
GL896902.1	11826834	.	T	G	2148.13	.	AC=5;AF=0.833;AN=6;BaseQRankSum=2.19;ClippingRankSum=0.00;DP=62;ExcessHet=3.0103;FS=0.000;MLEAC=5;MLEAF=0.833;MQ=60.00;MQRankSum=0.00;QD=34.65;ReadPosRankSum=-1.125e+00;SOR=0.583;ANN=G|missense_variant|MODERATE|ENSMPUG00000014231|ENSMPUG00000014231|transcript|ENSMPUT00000014348.1|protein_coding|6/7|c.633T>G|p.Asp211Glu|852/1979|633/876|211/291||	GT:AD:DP:GQ:PGT:PID:PL	0/1:11,18:29:99:.:.:652,0,333	1/1:0,21:21:63:1|1:11826828_A_G:945,63,0	1/1:0,12:12:39:1|1:11826828_A_G:582,39,0
GL896902.1	11873204	.	G	A	805.15	.	AC=5;AF=0.833;AN=6;BaseQRankSum=0.00;ClippingRankSum=0.00;DP=28;ExcessHet=3.0103;FS=4.407;MLEAC=5;MLEAF=0.833;MQ=60.00;MQRankSum=0.00;QD=29.82;ReadPosRankSum=0.511;SOR=0.172;ANN=A|missense_variant|MODERATE|ENSMPUG00000014234|ENSMPUG00000014234|transcript|ENSMPUT00000014351.1|protein_coding|2/2|c.10G>A|p.Gly4Arg|173/544|10/255|4/84||WARNING_TRANSCRIPT_NO_START_CODON	GT:AD:DP:GQ:PL	0/1:6,4:10:99:137,0,221	1/1:0,9:9:27:373,27,0	1/1:0,8:8:24:326,24,0
GL896902.1	12398897	.	C	T	1004.18	.	AC=4;AF=0.667;AN=6;DP=35;ExcessHet=0.4576;FS=0.000;MLEAC=4;MLEAF=0.667;MQ=60.00;QD=21.64;SOR=1.270;ANN=T|missense_variant|MODERATE|VGLL2|ENSMPUG00000014293|transcript|ENSMPUT00000014412.1|protein_coding|3/5|c.538C>T|p.Pro180Ser|978/2829|538/966|180/321||	GT:AD:DP:GQ:PGT:PID:PL	0/0:11,0:11:33:.:.:0,33,421	1/1:0,16:16:48:1|1:12398872_G_C:717,48,0	1/1:0,8:8:24:1|1:12398872_G_C:325,24,0
GL896902.1	19494970	.	G	A	227.01	.	AC=4;AF=0.667;AN=6;DP=10;ExcessHet=0.4576;FS=0.000;MLEAC=4;MLEAF=0.667;MQ=60.00;QD=28.01;SOR=0.693;ANN=A|missense_variant|MODERATE|HDDC2|ENSMPUG00000014527|transcript|ENSMPUT00000014649.1|protein_coding|1/6|c.208C>T|p.Arg70Trp|832/1383|208/759|70/252||	GT:AD:DP:GQ:PGT:PID:PL	0/0:4,0:4:12:.:.:0,12,141	1/1:0,4:4:12:1|1:19494970_G_A:180,12,0	1/1:0,2:2:6:1|1:19494970_G_A:82,6,0
GL896902.1	21154028	.	T	A	502.56	.	AC=4;AF=0.667;AN=6;DP=26;ExcessHet=0.4576;FS=0.000;MLEAC=4;MLEAF=0.667;MQ=60.00;QD=30.36;SOR=1.445;ANN=A|missense_variant|MODERATE|ENSMPUG00000014602|ENSMPUG00000014602|transcript|ENSMPUT00000014724.1|protein_coding|1/4|c.275A>T|p.Glu92Val|1078/3407|275/426|92/141||	GT:AD:DP:GQ:PGT:PID:PL	0/0:14,0:14:39:.:.:0,39,585	1/1:0,4:4:12:1|1:21154028_T_A:180,12,0	1/1:0,8:8:24:1|1:21154028_T_A:360,24,0
GL896902.1	21318357	.	G	C	617.96	.	AC=5;AF=0.833;AN=6;BaseQRankSum=0.00;ClippingRankSum=0.00;DP=16;ExcessHet=3.0103;FS=0.000;MLEAC=5;MLEAF=0.833;MQ=38.62;MQRankSum=0.00;QD=28.86;ReadPosRankSum=0.282;SOR=1.292;ANN=C|missense_variant|MODERATE|ENSMPUG00000014606|ENSMPUG00000014606|transcript|ENSMPUT00000014728.1|protein_coding|5/5|c.823C>G|p.Leu275Val|823/930|823/930|275/309||WARNING_TRANSCRIPT_NO_START_CODON	GT:AD:DP:GQ:PGT:PID:PL	0/1:1,8:9:18:0|1:21318340_T_TGCC:333,0,18	1/1:0,3:3:9:1|1:21318340_T_TGCC:135,9,0	1/1:0,4:4:12:1|1:21318340_T_TGCC:180,12,0
GL896902.1	21318365	.	C	T	662.76	.	AC=5;AF=0.833;AN=6;BaseQRankSum=0.00;ClippingRankSum=0.00;DP=17;ExcessHet=3.0103;FS=0.000;MLEAC=5;MLEAF=0.833;MQ=38.70;MQRankSum=0.00;QD=34.08;ReadPosRankSum=0.00;SOR=1.402;ANN=T|missense_variant|MODERATE|ENSMPUG00000014606|ENSMPUG00000014606|transcript|ENSMPUT00000014728.1|protein_coding|5/5|c.815G>A|p.Gly272Asp|815/930|815/930|272/309||WARNING_TRANSCRIPT_NO_START_CODON	GT:AD:DP:GQ:PGT:PID:PL	0/1:1,8:9:18:0|1:21318340_T_TGCC:333,0,18	1/1:0,4:4:12:1|1:21318340_T_TGCC:180,12,0	1/1:0,4:4:12:1|1:21318340_T_TGCC:180,12,0
GL896902.1	21318376	.	AC	A	608.53	.	AC=5;AF=0.833;AN=6;BaseQRankSum=1.22;ClippingRankSum=0.00;DP=17;ExcessHet=3.0103;FS=0.000;MLEAC=5;MLEAF=0.833;MQ=38.70;MQRankSum=0.00;QD=27.62;ReadPosRankSum=0.549;SOR=0.776;LOF=(ENSMPUG00000014606|ENSMPUG00000014606|1|1.00);ANN=A|frameshift_variant|HIGH|ENSMPUG00000014606|ENSMPUG00000014606|transcript|ENSMPUT00000014728.1|protein_coding|5/5|c.803delG|p.Cys268fs|803/930|803/930|268/309||WARNING_TRANSCRIPT_NO_START_CODON	GT:AD:DP:GQ:PGT:PID:PL	0/1:2,7:9:63:0|1:21318340_T_TGCC:288,0,63	1/1:0,4:4:12:1|1:21318340_T_TGCC:180,12,0	1/1:0,4:4:12:1|1:21318340_T_TGCC:180,12,0
GL896902.1	21318379	.	CG	C	650.53	.	AC=5;AF=0.833;AN=6;BaseQRankSum=1.22;ClippingRankSum=0.00;DP=17;ExcessHet=3.0103;FS=0.000;MLEAC=5;MLEAF=0.833;MQ=38.70;MQRankSum=0.00;QD=30.30;SOR=0.776;LOF=(ENSMPUG00000014606|ENSMPUG00000014606|1|1.00);ANN=C|frameshift_variant|HIGH|ENSMPUG00000014606|ENSMPUG00000014606|transcript|ENSMPUT00000014728.1|protein_coding|5/5|c.800delC|p.Thr267fs|800/930|800/930|267/309||WARNING_TRANSCRIPT_NO_START_CODON	GT:AD:DP:GQ:PGT:PID:PL	0/1:2,7:9:60:0|1:21318340_T_TGCC:330,0,60	1/1:0,4:4:12:1|1:21318340_T_TGCC:180,12,0	1/1:0,4:4:12:1|1:21318340_T_TGCC:180,12,0
GL896902.1	21318389	.	G	A	704.46	.	AC=5;AF=0.833;AN=6;BaseQRankSum=-2.820e-01;ClippingRankSum=0.00;DP=18;ExcessHet=3.0103;FS=0.000;MLEAC=5;MLEAF=0.833;MQ=38.77;MQRankSum=0.00;QD=25.57;ReadPosRankSum=0.00;SOR=1.329;ANN=A|missense_variant|MODERATE|ENSMPUG00000014606|ENSMPUG00000014606|transcript|ENSMPUT00000014728.1|protein_coding|5/5|c.791C>T|p.Ala264Val|791/930|791/930|264/309||WARNING_TRANSCRIPT_NO_START_CODON	GT:AD:DP:GQ:PGT:PID:PL	0/1:2,7:9:60:0|1:21318340_T_TGCC:330,0,60	1/1:0,4:4:12:1|1:21318340_T_TGCC:180,12,0	1/1:0,5:5:15:1|1:21318340_T_TGCC:225,15,0
GL896902.1	21318404	.	G	A	746.4	.	AC=5;AF=0.833;AN=6;BaseQRankSum=1.10;ClippingRankSum=0.00;DP=21;ExcessHet=3.0103;FS=0.000;MLEAC=5;MLEAF=0.833;MQ=38.41;MQRankSum=0.00;QD=33.19;ReadPosRankSum=0.099;SOR=0.693;ANN=A|missense_variant|MODERATE|ENSMPUG00000014606|ENSMPUG00000014606|transcript|ENSMPUT00000014728.1|protein_coding|5/5|c.776C>T|p.Pro259Leu|776/930|776/930|259/309||WARNING_TRANSCRIPT_NO_START_CODON	GT:AD:DP:GQ:PGT:PID:PL	0/1:3,8:11:99:0|1:21318340_T_TGCC:327,0,102	1/1:0,6:6:18:1|1:21318340_T_TGCC:270,18,0	1/1:0,4:4:12:1|1:21318340_T_TGCC:180,12,0
GL896902.1	21318405	.	G	C	746.4	.	AC=5;AF=0.833;AN=6;BaseQRankSum=0.00;ClippingRankSum=0.00;DP=20;ExcessHet=3.0103;FS=0.000;MLEAC=5;MLEAF=0.833;MQ=38.33;MQRankSum=0.00;QD=26.70;ReadPosRankSum=0.00;SOR=0.631;ANN=C|missense_variant|MODERATE|ENSMPUG00000014606|ENSMPUG00000014606|transcript|ENSMPUT00000014728.1|protein_coding|5/5|c.775C>G|p.Pro259Ala|775/930|775/930|259/309||WARNING_TRANSCRIPT_NO_START_CODON	GT:AD:DP:GQ:PGT:PID:PL	0/1:3,8:11:99:0|1:21318340_T_TGCC:327,0,102	1/1:0,6:6:18:1|1:21318340_T_TGCC:270,18,0	1/1:0,3:3:12:1|1:21318340_T_TGCC:180,12,0
GL896902.1	21357950	.	C	CCTCTGGAGTCGA,CCTCTGGAGTCAA	921.96	.	AC=5,1;AF=0.833,0.167;AN=6;DP=21;ExcessHet=3.0103;FS=0.000;MLEAC=5,1;MLEAF=0.833,0.167;MQ=55.07;QD=26.73;SOR=0.990;ANN=CCTCTGGAGTCAA|conservative_inframe_insertion|MODERATE|ENSMPUG00000014606|ENSMPUG00000014606|transcript|ENSMPUT00000014728.1|protein_coding|2/5|c.369_370insTTGACTCCAGAG|p.Leu123_Ala124insLeuThrProGlu|369/930|369/930|123/309||WARNING_TRANSCRIPT_NO_START_CODON	GT:AD:DP:GQ:PGT:PID:PL	1/2:0,8,3:11:99:.:.:462,126,102,313,0,301	1/1:0,6,0:6:21:1|1:21357946_G_GTCAAGTATTTATATATAGTTATAAATAC:315,21,0,315,21,315	1/1:0,4,0:4:12:1|1:21357946_G_GTCAAGTATTTATATATAGTTATAAATAC:180,12,0,180,12,180
GL896902.1	21357950	.	C	CCTCTGGAGTCGA,CCTCTGGAGTCAA	921.96	.	AC=5,1;AF=0.833,0.167;AN=6;DP=21;ExcessHet=3.0103;FS=0.000;MLEAC=5,1;MLEAF=0.833,0.167;MQ=55.07;QD=26.73;SOR=0.990;ANN=CCTCTGGAGTCGA|conservative_inframe_insertion|MODERATE|ENSMPUG00000014606|ENSMPUG00000014606|transcript|ENSMPUT00000014728.1|protein_coding|2/5|c.369_370insTCGACTCCAGAG|p.Leu123_Ala124insSerThrProGlu|369/930|369/930|123/309||WARNING_TRANSCRIPT_NO_START_CODON	GT:AD:DP:GQ:PGT:PID:PL	1/2:0,8,3:11:99:.:.:462,126,102,313,0,301	1/1:0,6,0:6:21:1|1:21357946_G_GTCAAGTATTTATATATAGTTATAAATAC:315,21,0,315,21,315	1/1:0,4,0:4:12:1|1:21357946_G_GTCAAGTATTTATATATAGTTATAAATAC:180,12,0,180,12,180
GL896902.1	21357962	.	C	A	629.66	.	AC=5;AF=0.833;AN=6;BaseQRankSum=-2.460e-01;ClippingRankSum=0.00;DP=19;ExcessHet=3.0103;FS=0.000;MLEAC=5;MLEAF=0.833;MQ=52.56;MQRankSum=-4.730e-01;QD=33.14;ReadPosRankSum=1.30;SOR=0.368;ANN=A|missense_variant|MODERATE|ENSMPUG00000014606|ENSMPUG00000014606|transcript|ENSMPUT00000014728.1|protein_coding|2/5|c.358G>T|p.Val120Leu|358/930|358/930|120/309||WARNING_TRANSCRIPT_NO_START_CODON	GT:AD:DP:GQ:PGT:PID:PL	0/1:3,8:11:99:0|1:21357946_G_GTCAAGTATTTATATATAGTTATAAATAC:301,0,102	1/1:0,5:5:15:1|1:21357946_G_GTCAAGTATTTATATATAGTTATAAATAC:225,15,0	1/1:0,3:3:9:1|1:21357946_G_GTCAAGTATTTATATATAGTTATAAATAC:134,9,0
GL896902.1	21361440	.	T	C	542.57	.	AC=5;AF=0.833;AN=6;BaseQRankSum=0.00;ClippingRankSum=0.00;DP=16;ExcessHet=3.0103;FS=0.000;MLEAC=5;MLEAF=0.833;MQ=45.40;MQRankSum=-2.100e+00;QD=33.91;ReadPosRankSum=0.921;SOR=1.765;ANN=C|missense_variant|MODERATE|ENSMPUG00000014606|ENSMPUG00000014606|transcript|ENSMPUT00000014728.1|protein_coding|1/5|c.100A>G|p.Thr34Ala|100/930|100/930|34/309||WARNING_TRANSCRIPT_NO_START_CODON	GT:AD:DP:GQ:PGT:PID:PL	0/1:2,6:8:59:.:.:220,0,59	1/1:0,4:4:12:.:.:173,12,0	1/1:0,4:4:12:1|1:21361397_T_C:180,12,0
GL896902.1	25646016	.	A	G,C	1239.91	.	AC=5,1;AF=0.833,0.167;AN=6;DP=29;ExcessHet=3.0103;FS=0.000;MLEAC=5,1;MLEAF=0.833,0.167;MQ=60.00;QD=29.33;SOR=0.760;ANN=C|missense_variant|MODERATE|ENPP1|ENSMPUG00000014674|transcript|ENSMPUT00000014798.1|protein_coding|18/25|c.1598A>C|p.Gln533Pro|1598/7039|1598/2544|533/847||WARNING_TRANSCRIPT_NO_START_CODON	GT:AD:DP:GQ:PGT:PID:PL	1/2:0,6,7:13:99:.:.:546,277,248,240,0,211	1/1:0,8,0:8:24:1|1:25646013_G_T:360,24,0,360,24,360	1/1:0,8,0:8:24:1|1:25646013_G_T:360,24,0,360,24,360
GL896902.1	25646016	.	A	G,C	1239.91	.	AC=5,1;AF=0.833,0.167;AN=6;DP=29;ExcessHet=3.0103;FS=0.000;MLEAC=5,1;MLEAF=0.833,0.167;MQ=60.00;QD=29.33;SOR=0.760;ANN=G|missense_variant|MODERATE|ENPP1|ENSMPUG00000014674|transcript|ENSMPUT00000014798.1|protein_coding|18/25|c.1598A>G|p.Gln533Arg|1598/7039|1598/2544|533/847||WARNING_TRANSCRIPT_NO_START_CODON	GT:AD:DP:GQ:PGT:PID:PL	1/2:0,6,7:13:99:.:.:546,277,248,240,0,211	1/1:0,8,0:8:24:1|1:25646013_G_T:360,24,0,360,24,360	1/1:0,8,0:8:24:1|1:25646013_G_T:360,24,0,360,24,360
GL896902.1	25658374	.	G	A	655.35	.	AC=5;AF=0.833;AN=6;BaseQRankSum=0.00;ClippingRankSum=0.00;DP=23;ExcessHet=3.0103;FS=0.000;MLEAC=5;MLEAF=0.833;MQ=60.00;MQRankSum=0.00;QD=28.49;ReadPosRankSum=0.431;SOR=0.693;ANN=A|missense_variant|MODERATE|ENPP1|ENSMPUG00000014674|transcript|ENSMPUT00000014798.1|protein_coding|25/25|c.2524G>A|p.Val842Ile|2524/7039|2524/2544|842/847||WARNING_TRANSCRIPT_NO_START_CODON	GT:AD:DP:GQ:PGT:PID:PL	0/1:7,2:9:56:.:.:56,0,265	1/1:0,4:4:12:1|1:25658338_G_A:180,12,0	1/1:0,10:10:30:1|1:25658338_G_A:450,30,0
GL896902.1	26510404	.	A	C	839.01	.	AC=5;AF=0.833;AN=6;BaseQRankSum=-1.260e-01;ClippingRankSum=0.00;DP=25;ExcessHet=3.0103;FS=0.000;MLEAC=5;MLEAF=0.833;MQ=60.00;MQRankSum=0.00;QD=29.68;ReadPosRankSum=0.674;SOR=0.352;ANN=C|missense_variant|MODERATE|SLC18B1|ENSMPUG00000014765|transcript|ENSMPUT00000014889.1|protein_coding|12/14|c.1191T>G|p.Phe397Leu|1191/4378|1191/1371|397/456||	GT:AD:DP:GQ:PGT:PID:PL	0/1:1,9:10:12:.:.:329,0,12	1/1:0,7:7:21:1|1:26510371_G_A:315,21,0	1/1:0,5:5:15:1|1:26510371_G_A:225,15,0
GL896902.1	27767874	.	G	T	513.17	.	AC=5;AF=0.833;AN=6;BaseQRankSum=0.935;ClippingRankSum=0.00;DP=19;ExcessHet=3.0103;FS=6.117;MLEAC=5;MLEAF=0.833;MQ=60.00;MQRankSum=0.00;QD=27.01;ReadPosRankSum=0.926;SOR=0.074;ANN=T|missense_variant|MODERATE|SGK1|ENSMPUG00000014805|transcript|ENSMPUT00000014929.1|protein_coding|3/14|c.325C>A|p.Pro109Thr|325/3262|325/1581|109/526||	GT:AD:DP:GQ:PGT:PID:PL	0/1:5,8:13:99:.:.:283,0,146	1/1:0,4:4:12:1|1:27767861_G_T:170,12,0	1/1:0,2:2:6:1|1:27767861_G_T:90,6,0
GL896902.1	29973547	.	C	T	881.17	.	AC=5;AF=0.833;AN=6;BaseQRankSum=0.00;ClippingRankSum=0.00;DP=31;ExcessHet=3.0103;FS=10.813;MLEAC=5;MLEAF=0.833;MQ=60.00;MQRankSum=0.00;QD=28.42;ReadPosRankSum=0.542;SOR=0.663;ANN=T|missense_variant|MODERATE|MAP3K5|ENSMPUG00000014837|transcript|ENSMPUT00000014961.1|protein_coding|1/31|c.166G>A|p.Gly56Ser|166/4197|166/4197|56/1398||	GT:AD:DP:GQ:PL	0/1:7,8:15:99:289,0,247	1/1:0,9:9:27:353,27,0	1/1:0,7:7:21:270,21,0
GL896902.1	30228926	.	C	T	693.3	.	AC=5;AF=0.833;AN=6;BaseQRankSum=0.908;ClippingRankSum=0.00;DP=22;ExcessHet=3.0103;FS=10.160;MLEAC=5;MLEAF=0.833;MQ=60.00;MQRankSum=0.00;QD=31.51;ReadPosRankSum=-4.730e-01;SOR=0.428;ANN=T|missense_variant|MODERATE|ENSMPUG00000014851|ENSMPUG00000014851|transcript|ENSMPUT00000014975.1|protein_coding|13/13|c.1063G>A|p.Val355Met|1063/2201|1063/1656|355/551||	GT:AD:DP:GQ:PL	0/1:4,7:11:99:259,0,122	1/1:0,5:5:15:208,15,0	1/1:0,6:6:18:257,18,0
GL896902.1	30228947	.	G	A	738.24	.	AC=5;AF=0.833;AN=6;BaseQRankSum=0.00;ClippingRankSum=0.00;DP=24;ExcessHet=3.0103;FS=2.007;MLEAC=5;MLEAF=0.833;MQ=60.00;MQRankSum=0.00;QD=30.76;ReadPosRankSum=0.873;SOR=0.850;ANN=A|missense_variant|MODERATE|ENSMPUG00000014851|ENSMPUG00000014851|transcript|ENSMPUT00000014975.1|protein_coding|13/13|c.1042C>T|p.Pro348Ser|1042/2201|1042/1656|348/551||	GT:AD:DP:GQ:PL	0/1:5,7:12:99:256,0,173	1/1:0,6:6:18:253,18,0	1/1:0,6:6:18:260,18,0
GL896902.1	31381497	.	A	T,G	650.1	.	AC=2,4;AF=0.333,0.667;AN=6;DP=12;ExcessHet=3.0103;FS=0.000;MLEAC=2,4;MLEAF=0.333,0.667;MQ=60.00;QD=26.52;SOR=3.611;ANN=G|missense_variant|MODERATE|ARFGEF3|ENSMPUG00000014874|transcript|ENSMPUT00000014998.1|protein_coding|34/35|c.6052A>G|p.Ser2018Gly|6171/6788|6052/6669|2018/2222||	GT:AD:DP:GQ:PGT:PID:PL	1/1:0,4,0:4:21:1|1:31381497_A_T:315,21,0,315,21,315	2/2:0,0,5:5:15:1|1:31381497_A_G:225,225,225,15,15,0	2/2:0,0,3:3:9:1|1:31381497_A_G:135,135,135,9,9,0
GL896902.1	31381497	.	A	T,G	650.1	.	AC=2,4;AF=0.333,0.667;AN=6;DP=12;ExcessHet=3.0103;FS=0.000;MLEAC=2,4;MLEAF=0.333,0.667;MQ=60.00;QD=26.52;SOR=3.611;ANN=T|missense_variant|MODERATE|ARFGEF3|ENSMPUG00000014874|transcript|ENSMPUT00000014998.1|protein_coding|34/35|c.6052A>T|p.Ser2018Cys|6171/6788|6052/6669|2018/2222||	GT:AD:DP:GQ:PGT:PID:PL	1/1:0,4,0:4:21:1|1:31381497_A_T:315,21,0,315,21,315	2/2:0,0,5:5:15:1|1:31381497_A_G:225,225,225,15,15,0	2/2:0,0,3:3:9:1|1:31381497_A_G:135,135,135,9,9,0
GL896903.1	2732228	.	T	C	612.78	.	AC=5;AF=0.833;AN=6;BaseQRankSum=0.962;ClippingRankSum=0.00;DP=28;ExcessHet=3.0103;FS=34.861;MLEAC=5;MLEAF=0.833;MQ=45.63;MQRankSum=0.718;QD=21.88;ReadPosRankSum=-2.850e-01;SOR=3.222;ANN=C|missense_variant|MODERATE|ENSMPUG00000012443|ENSMPUG00000012443|transcript|ENSMPUT00000012550.1|protein_coding|1/12|c.26T>C|p.Ile9Thr|26/1533|26/1533|9/510||	GT:AD:DP:GQ:PGT:PID:PL	0/1:12,9:21:99:0|1:2732228_T_C:331,0,519	1/1:0,4:4:12:1|1:2732228_T_C:180,12,0	1/1:0,3:3:9:1|1:2732228_T_C:132,9,0
GL896903.1	2732233	.	C	A	543.17	.	AC=5;AF=0.833;AN=6;BaseQRankSum=-7.810e-01;ClippingRankSum=0.00;DP=25;ExcessHet=3.0103;FS=31.910;MLEAC=5;MLEAF=0.833;MQ=44.98;MQRankSum=0.208;QD=21.73;ReadPosRankSum=-1.240e-01;SOR=2.934;ANN=A|missense_variant|MODERATE|ENSMPUG00000012443|ENSMPUG00000012443|transcript|ENSMPUT00000012550.1|protein_coding|1/12|c.31C>A|p.Pro11Thr|31/1533|31/1533|11/510||	GT:AD:DP:GQ:PGT:PID:PL	0/1:11,8:19:99:0|1:2732228_T_C:303,0,438	1/1:0,4:4:12:1|1:2732228_T_C:180,12,0	1/1:0,2:2:6:1|1:2732228_T_C:90,6,0
GL896903.1	2804629	.	A	G,T	962.14	.	AC=5,1;AF=0.833,0.167;AN=6;DP=22;ExcessHet=3.0103;FS=0.000;MLEAC=5,1;MLEAF=0.833,0.167;MQ=36.56;QD=31.06;SOR=0.693;ANN=G|missense_variant|MODERATE|ENSMPUG00000012515|ENSMPUG00000012515|transcript|ENSMPUT00000012622.1|protein_coding|3/12|c.358A>G|p.Asn120Asp|469/1653|358/1542|120/513||WARNING_TRANSCRIPT_NO_START_CODON	GT:AD:DP:GQ:PGT:PID:PL	1/2:0,7,8:15:99:.:.:672,336,312,336,0,312	1/1:0,4,0:4:12:1|1:2804628_C_T:180,12,0,180,12,180	1/1:0,3,0:3:9:1|1:2804628_C_T:135,9,0,135,9,135
GL896903.1	2804629	.	A	G,T	962.14	.	AC=5,1;AF=0.833,0.167;AN=6;DP=22;ExcessHet=3.0103;FS=0.000;MLEAC=5,1;MLEAF=0.833,0.167;MQ=36.56;QD=31.06;SOR=0.693;ANN=T|missense_variant|MODERATE|ENSMPUG00000012515|ENSMPUG00000012515|transcript|ENSMPUT00000012622.1|protein_coding|3/12|c.358A>T|p.Asn120Tyr|469/1653|358/1542|120/513||WARNING_TRANSCRIPT_NO_START_CODON	GT:AD:DP:GQ:PGT:PID:PL	1/2:0,7,8:15:99:.:.:672,336,312,336,0,312	1/1:0,4,0:4:12:1|1:2804628_C_T:180,12,0,180,12,180	1/1:0,3,0:3:9:1|1:2804628_C_T:135,9,0,135,9,135
GL896903.1	3084450	.	G	GCGAGC	680.95	.	AC=4;AF=0.667;AN=6;DP=26;ExcessHet=1.0474;FS=0.000;MLEAC=5;MLEAF=0.833;MQ=60.00;QD=31.36;SOR=0.818;ANN=GCGAGC|frameshift_variant|HIGH|ENSMPUG00000012777|ENSMPUG00000012777|transcript|ENSMPUT00000012886.1|protein_coding|2/3|c.298_299insGAGCC|p.Pro100fs|532/992|299/597|100/198||WARNING_TRANSCRIPT_NO_START_CODON&INFO_REALIGN_3_PRIME;LOF=(ENSMPUG00000012777|ENSMPUG00000012777|1|1.00)	GT:AD:DP:GQ:PGT:PID:PL	0/0:10,0:10:0:.:.:0,0,296	1/1:0,5:5:18:1|1:3084450_G_GCGAGC:270,18,0	1/1:0,10:10:30:1|1:3084450_G_GCGAGC:450,30,0
GL896903.1	3084473	.	G	A	1086.15	.	AC=5;AF=0.833;AN=6;BaseQRankSum=0.00;ClippingRankSum=0.00;DP=29;ExcessHet=3.0103;FS=2.235;MLEAC=5;MLEAF=0.833;MQ=60.00;MQRankSum=0.00;QD=30.73;ReadPosRankSum=1.73;SOR=0.574;ANN=A|stop_gained|HIGH|ENSMPUG00000012777|ENSMPUG00000012777|transcript|ENSMPUT00000012886.1|protein_coding|2/3|c.320G>A|p.Trp107*|553/992|320/597|107/198||WARNING_TRANSCRIPT_NO_START_CODON;LOF=(ENSMPUG00000012777|ENSMPUG00000012777|1|1.00);NMD=(ENSMPUG00000012777|ENSMPUG00000012777|1|1.00)	GT:AD:DP:GQ:PGT:PID:PL	0/1:3,7:10:95:.:.:262,0,95	1/1:0,8:8:24:1|1:3084450_G_GCGAGC:360,24,0	1/1:0,11:11:33:1|1:3084450_G_GCGAGC:495,33,0
GL896903.1	4016064	.	G	T	742.2	.	AC=5;AF=0.833;AN=6;BaseQRankSum=-1.919e+00;ClippingRankSum=0.00;DP=28;ExcessHet=3.0103;FS=3.780;MLEAC=5;MLEAF=0.833;MQ=60.00;MQRankSum=0.00;QD=26.51;ReadPosRankSum=-6.890e-01;SOR=0.235;ANN=T|missense_variant|MODERATE|MMACHC|ENSMPUG00000013077|transcript|ENSMPUT00000013190.1|protein_coding|4/4|c.817C>A|p.Arg273Ser|817/849|817/849|273/282||	GT:AD:DP:GQ:PGT:PID:PL	0/1:8,6:14:99:.:.:143,0,292	1/1:0,8:8:24:1|1:4016050_T_G:360,24,0	1/1:0,6:6:18:1|1:4016050_T_G:270,18,0
GL896903.1	4665935	.	A	G	1142.34	.	AC=5;AF=0.833;AN=6;BaseQRankSum=0.00;ClippingRankSum=0.00;DP=31;ExcessHet=3.0103;FS=0.000;MLEAC=5;MLEAF=0.833;MQ=60.00;MQRankSum=0.00;QD=28.97;ReadPosRankSum=0.887;SOR=0.278;ANN=G|missense_variant|MODERATE|TCTEX1D4|ENSMPUG00000018581|transcript|ENSMPUT00000018733.1|protein_coding|1/1|c.581A>G|p.His194Arg|581/660|581/660|194/219||	GT:AD:DP:GQ:PL	0/1:1,7:8:18:278,0,18	1/1:0,10:10:30:358,30,0	1/1:0,13:13:39:537,39,0
GL896903.1	5433650	.	G	T	1189.16	.	AC=5;AF=0.833;AN=6;BaseQRankSum=-5.860e-01;ClippingRankSum=0.00;DP=33;ExcessHet=3.0103;FS=2.370;MLEAC=5;MLEAF=0.833;MQ=60.00;MQRankSum=0.00;QD=28.23;ReadPosRankSum=0.00;SOR=0.741;ANN=T|missense_variant|MODERATE|DPH2|ENSMPUG00000013628|transcript|ENSMPUT00000013741.1|protein_coding|3/6|c.388C>A|p.Gln130Lys|388/1470|388/1470|130/489||	GT:AD:DP:GQ:PGT:PID:PL	0/1:3,13:16:77:.:.:459,0,77	1/1:0,7:7:21:1|1:5433648_C_G:311,21,0	1/1:0,10:10:30:1|1:5433648_C_G:450,30,0
GL896903.1	6274487	.	C	G	594.3	.	AC=5;AF=0.833;AN=6;BaseQRankSum=-4.310e-01;ClippingRankSum=0.00;DP=17;ExcessHet=3.0103;FS=0.000;MLEAC=5;MLEAF=0.833;MQ=60.00;MQRankSum=0.00;QD=34.96;ReadPosRankSum=-6.230e-01;SOR=0.818;ANN=G|missense_variant|MODERATE|ENSMPUG00000013783|ENSMPUG00000013783|transcript|ENSMPUT00000013897.1|protein_coding|7/7|c.1712C>G|p.Thr571Arg|1879/5214|1712/1755|571/584||	GT:AD:DP:GQ:PGT:PID:PL	0/1:2,4:6:65:.:.:137,0,65	1/1:0,6:6:18:1|1:6274485_T_C:270,18,0	1/1:0,5:5:15:1|1:6274485_T_C:218,15,0
GL896903.1	7613524	.	AAG	A	873.1	.	AC=5;AF=0.833;AN=6;BaseQRankSum=-1.068e+00;ClippingRankSum=0.00;DP=25;ExcessHet=3.0103;FS=0.000;MLEAC=5;MLEAF=0.833;MQ=60.00;MQRankSum=0.00;QD=34.92;ReadPosRankSum=0.180;SOR=0.593;ANN=A|frameshift_variant|HIGH|ENSMPUG00000014071|ENSMPUG00000014071|transcript|ENSMPUT00000014186.1|protein_coding|2/2|c.99_100delAG|p.Asp35fs|204/414|99/309|33/102||WARNING_TRANSCRIPT_NO_STOP_CODON;LOF=(ENSMPUG00000014071|ENSMPUG00000014071|1|1.00)	GT:AD:DP:GQ:PGT:PID:PL	0/1:5,2:7:58:.:.:58,0,204	1/1:0,9:9:30:1|1:7613447_C_A:450,30,0	1/1:0,9:9:27:1|1:7613447_C_A:405,27,0
GL896903.1	8987878	.	C	A	649.29	.	AC=5;AF=0.833;AN=6;BaseQRankSum=-1.260e-01;ClippingRankSum=0.00;DP=21;ExcessHet=3.0103;FS=0.000;MLEAC=5;MLEAF=0.833;MQ=60.00;MQRankSum=0.00;QD=32.46;ReadPosRankSum=-2.530e-01;SOR=1.270;ANN=A|missense_variant|MODERATE|TRIT1|ENSMPUG00000014291|transcript|ENSMPUT00000014410.1|protein_coding|1/11|c.65C>A|p.Thr22Lys|164/1503|65/1404|22/467||	GT:AD:DP:GQ:PL	0/1:1,9:10:12:314,0,12	1/1:0,7:7:21:259,21,0	1/1:0,3:3:9:106,9,0
GL896903.1	9417780	.	C	T	709.27	.	AC=5;AF=0.833;AN=6;BaseQRankSum=0.00;ClippingRankSum=0.00;DP=21;ExcessHet=3.0103;FS=2.969;MLEAC=5;MLEAF=0.833;MQ=60.00;MQRankSum=0.00;QD=33.77;ReadPosRankSum=-8.120e-01;SOR=0.180;ANN=T|missense_variant|MODERATE|MACF1|ENSMPUG00000014430|transcript|ENSMPUT00000014551.1|protein_coding|54/101|c.13471G>A|p.Val4491Ile|13667/22882|13471/22686|4491/7561||	GT:AD:DP:GQ:PL	0/1:2,7:9:56:265,0,56	1/1:0,5:5:15:211,15,0	1/1:0,7:7:21:264,21,0
GL896903.1	11808269	.	A	G	1350.89	.	AC=5;AF=0.833;AN=6;BaseQRankSum=-1.400e-01;ClippingRankSum=0.00;DP=34;ExcessHet=3.0103;FS=4.175;MLEAC=5;MLEAF=0.833;MQ=60.00;MQRankSum=0.00;QD=34.21;ReadPosRankSum=-1.400e-01;SOR=1.136;ANN=G|missense_variant|MODERATE|CSF3R|ENSMPUG00000014768|transcript|ENSMPUT00000014892.1|protein_coding|14/17|c.1811A>G|p.Asn604Ser|2198/7130|1811/2520|604/839||	GT:AD:DP:GQ:PGT:PID:PL	0/1:1,8:9:12:0|1:11808269_A_G:375,0,12	1/1:0,16:16:48:.:.:636,48,0	1/1:0,9:9:27:.:.:370,27,0
GL896903.1	12413039	.	A	G	1014.24	.	AC=5;AF=0.833;AN=6;BaseQRankSum=-6.570e-01;ClippingRankSum=0.00;DP=30;ExcessHet=3.0103;FS=5.721;MLEAC=5;MLEAF=0.833;MQ=60.00;MQRankSum=0.00;QD=33.81;ReadPosRankSum=-1.500e-01;SOR=0.069;ANN=G|missense_variant|MODERATE|CLSPN|ENSMPUG00000014881|transcript|ENSMPUT00000015005.1|protein_coding|9/25|c.1741A>G|p.Thr581Ala|1898/5483|1741/4011|581/1336||	GT:AD:DP:GQ:PGT:PID:PL	0/1:4,15:19:99:.:.:526,0,110	1/1:0,5:5:18:1|1:12413039_A_G:267,18,0	1/1:0,6:6:18:.:.:252,18,0
GL896903.1	12957349	.	T	C	230.73	.	AC=4;AF=0.667;AN=6;DP=20;ExcessHet=0.4576;FS=0.000;MLEAC=4;MLEAF=0.667;MQ=60.00;QD=28.24;SOR=0.693;ANN=C|missense_variant|MODERATE|ZMYM1|ENSMPUG00000014937|transcript|ENSMPUT00000015061.1|protein_coding|9/9|c.1067A>G|p.Asp356Gly|1359/7654|1067/3237|356/1078||	GT:AD:DP:GQ:PGT:PID:PL	0/0:14,0:14:42:.:.:0,42,558	1/1:0,3:3:9:1|1:12957349_T_C:135,9,0	1/1:0,3:3:9:1|1:12957349_T_C:132,9,0
GL896903.1	13815284	.	G	T	999.24	.	AC=5;AF=0.833;AN=6;BaseQRankSum=0.00;ClippingRankSum=0.00;DP=26;ExcessHet=3.0103;FS=7.715;MLEAC=5;MLEAF=0.833;MQ=60.00;MQRankSum=0.00;QD=31.69;ReadPosRankSum=-2.820e-01;SOR=0.982;ANN=T|missense_variant|MODERATE|C1orf94|ENSMPUG00000014954|transcript|ENSMPUT00000015078.1|protein_coding|3/7|c.1217C>A|p.Thr406Asn|1217/2177|1217/1803|406/600||	GT:AD:DP:GQ:PGT:PID:PL	0/1:2,7:9:56:.:.:265,0,56	1/1:0,12:12:36:1|1:13815284_G_T:540,36,0	1/1:0,5:5:15:1|1:13815284_G_T:225,15,0
GL896903.1	15386795	.	C	T	467.91	.	AC=4;AF=0.667;AN=6;DP=26;ExcessHet=0.4576;FS=0.000;MLEAC=4;MLEAF=0.667;MQ=60.00;QD=32.29;SOR=1.022;ANN=T|missense_variant|MODERATE|BSDC1|ENSMPUG00000015227|transcript|ENSMPUT00000015356.1|protein_coding|9/11|c.985C>T|p.Pro329Ser|1115/5601|985/1293|329/430||	GT:AD:DP:GQ:PGT:PID:PL	0/0:13,0:13:36:.:.:0,36,540	1/1:0,3:3:9:1|1:15386795_C_T:135,9,0	1/1:0,9:9:27:1|1:15386795_C_T:370,27,0
GL896903.1	15820954	.	T	TTCCAGCACA,TTCCAGCTCA	1608.91	.	AC=5,1;AF=0.833,0.167;AN=6;DP=33;ExcessHet=3.0103;FS=0.000;MLEAC=5,1;MLEAF=0.833,0.167;MQ=59.97;QD=30.54;SOR=0.693;ANN=TTCCAGCACA|conservative_inframe_insertion|MODERATE|SPOCD1|ENSMPUG00000015359|transcript|ENSMPUT00000015488.1|protein_coding|1/16|c.21_22insTCCAGCACA|p.Pro7_Glu8insSerSerThr|22/3887|22/3603|8/1200||	GT:AD:DP:GQ:PGT:PID:PL	1/2:0,8,14:22:99:.:.:969,554,507,313,0,256	1/1:0,8,0:8:30:1|1:15820953_C_CAGGGGG:450,30,0,450,30,450	1/1:0,2,0:2:15:1|1:15820953_C_CAGGGGG:225,15,0,225,15,225
GL896903.1	15820954	.	T	TTCCAGCACA,TTCCAGCTCA	1608.91	.	AC=5,1;AF=0.833,0.167;AN=6;DP=33;ExcessHet=3.0103;FS=0.000;MLEAC=5,1;MLEAF=0.833,0.167;MQ=59.97;QD=30.54;SOR=0.693;ANN=TTCCAGCTCA|conservative_inframe_insertion|MODERATE|SPOCD1|ENSMPUG00000015359|transcript|ENSMPUT00000015488.1|protein_coding|1/16|c.21_22insTCCAGCTCA|p.Pro7_Glu8insSerSerSer|22/3887|22/3603|8/1200||	GT:AD:DP:GQ:PGT:PID:PL	1/2:0,8,14:22:99:.:.:969,554,507,313,0,256	1/1:0,8,0:8:30:1|1:15820953_C_CAGGGGG:450,30,0,450,30,450	1/1:0,2,0:2:15:1|1:15820953_C_CAGGGGG:225,15,0,225,15,225
GL896903.1	15839944	.	CCCTGCCCAGGGACGCTGTCACACCTGCCTCACAGAGATGTCACGGCCACCACACAGCTGTGA	C	1410.34	.	AC=5;AF=0.833;AN=6;BaseQRankSum=0.00;ClippingRankSum=0.00;DP=40;ExcessHet=3.0103;FS=3.136;MLEAC=5;MLEAF=0.833;MQ=59.55;MQRankSum=1.28;QD=24.01;ReadPosRankSum=-5.890e-01;SOR=0.209;ANN=C|frameshift_variant&splice_donor_variant&splice_region_variant&intron_variant|HIGH|SPOCD1|ENSMPUG00000015359|transcript|ENSMPUT00000015488.1|protein_coding|4/16|c.1574_1629+6delCCTGCCCAGGGACGCTGTCACACCTGCCTCACAGAGATGTCACGGCCACCACACAGCTGTGA|p.Pro525fs|1574/3887|1574/3603|525/1200||;LOF=(SPOCD1|ENSMPUG00000015359|1|1.00)	GT:AD:DP:GQ:PL	0/1:2,8:10:17:331,0,17	1/1:0,13:13:42:592,42,0	1/1:0,12:12:38:527,38,0
GL896903.1	15939091	.	A	G	1071.14	.	AC=5;AF=0.833;AN=6;BaseQRankSum=0.00;ClippingRankSum=0.00;DP=28;ExcessHet=3.0103;FS=2.965;MLEAC=5;MLEAF=0.833;MQ=60.00;MQRankSum=0.00;QD=32.37;ReadPosRankSum=0.812;SOR=0.180;ANN=G|missense_variant|MODERATE|COL16A1|ENSMPUG00000015420|transcript|ENSMPUT00000015549.1|protein_coding|5/71|c.523A>G|p.Met175Val|557/6050|523/4878|175/1625||	GT:AD:DP:GQ:PGT:PID:PL	0/1:2,7:9:56:.:.:265,0,56	1/1:0,9:9:27:1|1:15939091_A_G:405,27,0	1/1:0,10:10:30:1|1:15939091_A_G:432,30,0
GL896903.1	16705771	.	G	T	1347.15	.	AC=5;AF=0.833;AN=6;BaseQRankSum=-5.090e-01;ClippingRankSum=0.00;DP=37;ExcessHet=3.0103;FS=0.000;MLEAC=5;MLEAF=0.833;MQ=60.00;MQRankSum=0.00;QD=32.67;ReadPosRankSum=-1.378e+00;SOR=0.627;ANN=T|missense_variant|MODERATE|LAPTM5|ENSMPUG00000015459|transcript|ENSMPUT00000015588.1|protein_coding|7/8|c.682G>T|p.Gly228Cys|730/2196|682/792|228/263||	GT:AD:DP:GQ:PGT:PID:PL	0/1:3,17:20:65:.:.:626,0,65	1/1:0,8:8:24:1|1:16705771_G_T:360,24,0	1/1:0,9:9:27:1|1:16705771_G_T:392,27,0
GL896903.1	16722170	.	T	G	784.45	.	AC=5;AF=0.833;AN=6;BaseQRankSum=0.00;ClippingRankSum=0.00;DP=21;ExcessHet=3.0103;FS=7.202;MLEAC=5;MLEAF=0.833;MQ=60.00;MQRankSum=0.00;QD=28.85;ReadPosRankSum=-1.534e+00;SOR=3.020;ANN=G|missense_variant|MODERATE|MATN1|ENSMPUG00000015461|transcript|ENSMPUT00000015590.1|protein_coding|4/8|c.719T>G|p.Leu240Arg|802/2287|719/1494|240/497||	GT:AD:DP:GQ:PL	0/1:1,7:8:18:268,0,18	1/1:0,5:5:15:205,15,0	1/1:0,8:8:24:342,24,0
GL896903.1	17124162	.	CTGAT	C	183.38	.	AC=4;AF=0.667;AN=6;DP=11;ExcessHet=0.4576;FS=0.000;MLEAC=4;MLEAF=0.667;MQ=56.92;QD=31.62;SOR=1.022;ANN=C|frameshift_variant&stop_lost|HIGH|ENSMPUG00000015464|ENSMPUG00000015464|transcript|ENSMPUT00000015593.1|protein_coding|3/3|c.439_*1delTGAT|p.Ter147fs|697/1129|439/441|147/146||	GT:AD:DP:GQ:PGT:PID:PL	0/0:6,0:6:6:.:.:0,6,90	1/1:0,3:3:9:1|1:17124162_CTGAT_C:135,9,0	1/1:0,2:2:6:1|1:17124145_A_C:90,6,0
GL896903.1	18399782	.	G	T	718.28	.	AC=5;AF=0.833;AN=6;BaseQRankSum=1.65;ClippingRankSum=0.00;DP=22;ExcessHet=3.0103;FS=0.000;MLEAC=6;MLEAF=1.00;MQ=60.00;MQRankSum=0.00;QD=31.89;ReadPosRankSum=0.385;SOR=0.368;ANN=T|missense_variant|MODERATE|RAB42|ENSMPUG00000015508|transcript|ENSMPUT00000015637.1|protein_coding|2/2|c.487C>A|p.Leu163Met|487/1676|487/603|163/200||WARNING_TRANSCRIPT_NO_START_CODON	GT:AD:DP:GQ:PL	0/1:1,9:10:0:346,0,0	1/1:0,5:5:15:192,15,0	1/1:0,5:5:15:205,15,0
GL896903.1	20202371	.	G	C	1226.19	.	AC=5;AF=0.833;AN=6;BaseQRankSum=-2.040e-01;ClippingRankSum=0.00;DP=28;ExcessHet=3.0103;FS=4.929;MLEAC=6;MLEAF=1.00;MQ=60.00;MQRankSum=0.00;QD=35.02;ReadPosRankSum=1.93;SOR=1.646;ANN=C|missense_variant|MODERATE|ENSMPUG00000015726|ENSMPUG00000015726|transcript|ENSMPUT00000015858.1|protein_coding|4/8|c.224G>C|p.Trp75Ser|569/1901|224/924|75/307||WARNING_TRANSCRIPT_NO_START_CODON	GT:AD:DP:GQ:PGT:PID:PL	0/1:1,13:14:0:0|1:20202345_C_T:582,0,0	1/1:0,8:8:27:1|1:20202371_G_C:399,27,0	1/1:0,6:6:18:1|1:20202345_C_T:270,18,0
GL896903.1	20202383	.	T	G	1140.16	.	AC=5;AF=0.833;AN=6;BaseQRankSum=-3.460e-01;ClippingRankSum=0.00;DP=28;ExcessHet=3.0103;FS=6.021;MLEAC=6;MLEAF=1.00;MQ=60.00;MQRankSum=0.00;QD=26.20;ReadPosRankSum=2.07;SOR=2.315;ANN=G|missense_variant|MODERATE|ENSMPUG00000015726|ENSMPUG00000015726|transcript|ENSMPUT00000015858.1|protein_coding|4/8|c.236T>G|p.Leu79Trp|581/1901|236/924|79/307||WARNING_TRANSCRIPT_NO_START_CODON	GT:AD:DP:GQ:PGT:PID:PL	0/1:1,13:14:3:0|1:20202345_C_T:540,0,3	1/1:0,8:8:24:1|1:20202371_G_C:360,24,0	1/1:0,6:6:18:1|1:20202345_C_T:267,18,0
GL896903.1	20219347	.	C	T	808.3	.	AC=5;AF=0.833;AN=6;BaseQRankSum=-8.430e-01;ClippingRankSum=0.00;DP=30;ExcessHet=3.0103;FS=1.630;MLEAC=5;MLEAF=0.833;MQ=60.00;MQRankSum=0.00;QD=26.94;ReadPosRankSum=-6.530e-01;SOR=1.236;ANN=T|missense_variant|MODERATE|CRYBG2|ENSMPUG00000015728|transcript|ENSMPUT00000015860.1|protein_coding|4/22|c.2186C>T|p.Ala729Val|2311/6848|2186/5586|729/1861||	GT:AD:DP:GQ:PGT:PID:PL	0/1:9,10:19:99:.:.:348,0,325	1/1:0,6:6:18:1|1:20219347_C_T:266,18,0	1/1:0,5:5:15:1|1:20219347_C_T:225,15,0
GL896903.1	20219731	.	C	G	802.56	.	AC=5;AF=0.833;AN=6;BaseQRankSum=1.34;ClippingRankSum=0.00;DP=24;ExcessHet=3.0103;FS=5.226;MLEAC=5;MLEAF=0.833;MQ=60.00;MQRankSum=0.00;QD=33.44;ReadPosRankSum=-4.870e-01;SOR=0.849;ANN=G|missense_variant|MODERATE|CRYBG2|ENSMPUG00000015728|transcript|ENSMPUT00000015860.1|protein_coding|4/22|c.2570C>G|p.Pro857Arg|2695/6848|2570/5586|857/1861||	GT:AD:DP:GQ:PGT:PID:PL	0/1:4,8:12:99:.:.:319,0,109	1/1:0,3:3:9:1|1:20219706_C_T:135,9,0	1/1:0,9:9:27:1|1:20219706_C_T:379,27,0
GL896903.1	20220196	.	T	G,C	1452.92	.	AC=5,1;AF=0.833,0.167;AN=6;DP=30;ExcessHet=3.0103;FS=0.000;MLEAC=5,1;MLEAF=0.833,0.167;MQ=60.00;QD=33.00;SOR=0.826;ANN=C|missense_variant|MODERATE|CRYBG2|ENSMPUG00000015728|transcript|ENSMPUT00000015860.1|protein_coding|4/22|c.3035T>C|p.Leu1012Pro|3160/6848|3035/5586|1012/1861||	GT:AD:DP:GQ:PGT:PID:PL	1/2:0,12,5:17:99:.:.:759,193,146,481,0,446	1/1:0,7,0:7:27:1|1:20220170_T_C:405,27,0,405,27,405	1/1:0,6,0:6:21:1|1:20220170_T_C:315,21,0,315,21,315
GL896903.1	20220196	.	T	G,C	1452.92	.	AC=5,1;AF=0.833,0.167;AN=6;DP=30;ExcessHet=3.0103;FS=0.000;MLEAC=5,1;MLEAF=0.833,0.167;MQ=60.00;QD=33.00;SOR=0.826;ANN=G|missense_variant|MODERATE|CRYBG2|ENSMPUG00000015728|transcript|ENSMPUT00000015860.1|protein_coding|4/22|c.3035T>G|p.Leu1012Arg|3160/6848|3035/5586|1012/1861||	GT:AD:DP:GQ:PGT:PID:PL	1/2:0,12,5:17:99:.:.:759,193,146,481,0,446	1/1:0,7,0:7:27:1|1:20220170_T_C:405,27,0,405,27,405	1/1:0,6,0:6:21:1|1:20220170_T_C:315,21,0,315,21,315
GL896903.1	20221567	.	A	G	603.56	.	AC=5;AF=0.833;AN=6;BaseQRankSum=0.00;ClippingRankSum=0.00;DP=21;ExcessHet=3.0103;FS=2.315;MLEAC=5;MLEAF=0.833;MQ=60.00;MQRankSum=0.00;QD=30.18;ReadPosRankSum=-5.890e-01;SOR=1.609;ANN=G|missense_variant|MODERATE|CRYBG2|ENSMPUG00000015728|transcript|ENSMPUT00000015860.1|protein_coding|7/22|c.3686A>G|p.Tyr1229Cys|3811/6848|3686/5586|1229/1861||	GT:AD:DP:GQ:PL	0/1:4,5:9:99:198,0,153	1/1:0,3:3:9:114,9,0	1/1:0,8:8:24:322,24,0
GL896903.1	20269109	.	G	A	727.2	.	AC=4;AF=0.667;AN=6;DP=31;ExcessHet=0.4576;FS=0.000;MLEAC=4;MLEAF=0.667;MQ=60.00;QD=32.83;SOR=1.061;ANN=A|missense_variant|MODERATE|UBXN11|ENSMPUG00000015736|transcript|ENSMPUT00000015868.1|protein_coding|10/15|c.785G>A|p.Arg262Lys|1288/3036|785/1491|262/496||	GT:AD:DP:GQ:PGT:PID:PL	0/0:14,0:14:42:.:.:0,42,546	1/1:0,10:10:30:1|1:20268997_C_T:450,30,0	1/1:0,7:7:21:1|1:20268997_C_T:315,21,0
GL896903.1	20340867	.	G	A	845.24	.	AC=5;AF=0.833;AN=6;BaseQRankSum=0.632;ClippingRankSum=0.00;DP=34;ExcessHet=3.0103;FS=1.524;MLEAC=5;MLEAF=0.833;MQ=60.00;MQRankSum=0.00;QD=30.53;ReadPosRankSum=-3.160e-01;SOR=0.382;ANN=A|missense_variant|MODERATE|CNKSR1|ENSMPUG00000015762|transcript|ENSMPUT00000015894.1|protein_coding|22/22|c.2303C>T|p.Pro768Leu|2563/3719|2303/2376|768/791||	GT:AD:DP:GQ:PL	0/1:10,1:11:9:9,0,366	1/1:0,12:12:36:457,36,0	1/1:0,11:11:33:410,33,0
GL896903.1	20468025	.	C	T	1200.14	.	AC=5;AF=0.833;AN=6;BaseQRankSum=-2.530e-01;ClippingRankSum=0.00;DP=31;ExcessHet=3.0103;FS=0.000;MLEAC=5;MLEAF=0.833;MQ=60.00;MQRankSum=0.00;QD=31.76;ReadPosRankSum=-2.530e-01;SOR=0.760;ANN=T|missense_variant|MODERATE|EXTL1|ENSMPUG00000015772|transcript|ENSMPUT00000015904.1|protein_coding|1/11|c.242G>A|p.Gly81Glu|242/2013|242/2013|81/670||	GT:AD:DP:GQ:PGT:PID:PL	0/1:2,8:10:53:.:.:292,0,53	1/1:0,10:10:30:1|1:20468025_C_T:447,30,0	1/1:0,11:11:33:1|1:20468025_C_T:492,33,0
GL896903.1	20503995	.	G	A	664.4	.	AC=5;AF=0.833;AN=6;BaseQRankSum=-1.800e-01;ClippingRankSum=0.00;DP=20;ExcessHet=3.0103;FS=0.000;MLEAC=5;MLEAF=0.833;MQ=60.00;MQRankSum=0.00;QD=29.02;ReadPosRankSum=-3.660e-01;SOR=1.508;ANN=A|missense_variant|MODERATE|PAFAH2|ENSMPUG00000015773|transcript|ENSMPUT00000015905.1|protein_coding|7/10|c.671G>A|p.Ser224Asn|722/4304|671/1179|224/392||	GT:AD:DP:GQ:PL	0/1:1,6:7:21:218,0,21	1/1:0,6:6:18:260,18,0	1/1:0,5:5:15:217,15,0
GL896903.1	20628878	.	G	A	1003.55	.	AC=5;AF=0.833;AN=6;BaseQRankSum=0.765;ClippingRankSum=0.00;DP=28;ExcessHet=3.0103;FS=2.218;MLEAC=5;MLEAF=0.833;MQ=60.00;MQRankSum=0.00;QD=26.47;ReadPosRankSum=-2.100e-01;SOR=0.223;ANN=A|missense_variant|MODERATE|AUNIP|ENSMPUG00000015775|transcript|ENSMPUT00000015907.1|protein_coding|3/3|c.788G>A|p.Ser263Asn|788/1062|788/1062|263/353||	GT:AD:DP:GQ:PGT:PID:PL	0/1:4,5:9:99:.:.:182,0,128	1/1:0,16:16:48:1|1:20628870_G_A:720,48,0	1/1:0,3:3:9:1|1:20628870_G_A:132,9,0
GL896903.1	22040942	.	C	A	475.66	.	AC=5;AF=0.833;AN=6;BaseQRankSum=0.549;ClippingRankSum=0.00;DP=20;ExcessHet=3.0103;FS=12.053;MLEAC=5;MLEAF=0.833;MQ=60.00;MQRankSum=0.00;QD=23.78;ReadPosRankSum=-8.640e-01;SOR=2.056;ANN=A|missense_variant|MODERATE|MYOM3|ENSMPUG00000015844|transcript|ENSMPUT00000015978.1|protein_coding|11/36|c.1329C>A|p.Ser443Arg|1347/5762|1329/4347|443/1448||	GT:AD:DP:GQ:PGT:PID:PL	0/1:7,5:12:99:.:.:170,0,311	1/1:0,5:5:15:.:.:201,15,0	1/1:0,3:3:9:1|1:22040942_C_A:135,9,0
GL896903.1	22825727	.	C	T	406.64	.	AC=4;AF=0.667;AN=6;DP=30;ExcessHet=0.4576;FS=0.000;MLEAC=4;MLEAF=0.667;MQ=60.00;QD=30.00;SOR=0.693;ANN=T|missense_variant|MODERATE|LUZP1|ENSMPUG00000015914|transcript|ENSMPUT00000016049.1|protein_coding|4/4|c.3199C>T|p.Arg1067Trp|4003/5110|3199/3222|1067/1073||	GT:AD:DP:GQ:PGT:PID:PL	0/0:20,0:20:51:.:.:0,51,765	1/1:0,4:4:12:1|1:22825727_C_T:174,12,0	1/1:0,6:6:18:1|1:22825727_C_T:270,18,0
GL896903.1	22982347	.	A	C	950.46	.	AC=5;AF=0.833;AN=6;BaseQRankSum=0.00;ClippingRankSum=0.00;DP=24;ExcessHet=3.0103;FS=12.270;MLEAC=5;MLEAF=0.833;MQ=60.00;MQRankSum=0.00;QD=26.18;ReadPosRankSum=-1.347e+00;SOR=1.275;ANN=C|missense_variant|MODERATE|ENSMPUG00000015946|ENSMPUG00000015946|transcript|ENSMPUT00000016082.1|protein_coding|2/2|c.469A>C|p.Ser157Arg|470/586|469/585|157/194||WARNING_TRANSCRIPT_NO_START_CODON	GT:AD:DP:GQ:PGT:PID:PL	0/1:3,13:16:84:0|1:22982347_A_C:576,0,84	1/1:0,4:4:15:1|1:22982322_A_C:225,15,0	1/1:0,4:4:12:1|1:22982322_A_C:180,12,0
GL896903.1	24829701	.	C	T	323.16	.	AC=4;AF=0.667;AN=6;DP=20;ExcessHet=0.4576;FS=0.000;MLEAC=4;MLEAF=0.667;MQ=60.00;QD=25.76;SOR=2.833;ANN=T|missense_variant|MODERATE|PINK1|ENSMPUG00000016102|transcript|ENSMPUT00000016239.1|protein_coding|11/12|c.1414G>A|p.Glu472Lys|1414/1743|1414/1743|472/580||	GT:AD:DP:GQ:PGT:PID:PL	0/0:10,0:10:27:.:.:0,27,405	1/1:0,5:5:15:1|1:24829687_G_A:225,15,0	1/1:0,3:3:9:1|1:24829687_G_A:135,9,0
GL896903.1	25016984	.	C	T	1080.14	.	AC=5;AF=0.833;AN=6;BaseQRankSum=0.00;ClippingRankSum=0.00;DP=33;ExcessHet=3.0103;FS=7.945;MLEAC=5;MLEAF=0.833;MQ=60.00;MQRankSum=0.00;QD=32.73;ReadPosRankSum=0.235;SOR=2.266;ANN=T|splice_donor_variant&intron_variant|HIGH|ENSMPUG00000016109|ENSMPUG00000016109|transcript|ENSMPUT00000016246.1|protein_coding|1/1|c.256+1G>A||||||;LOF=(ENSMPUG00000016109|ENSMPUG00000016109|1|1.00)	GT:AD:DP:GQ:PGT:PID:PL	0/1:7,5:12:99:.:.:173,0,256	1/1:0,12:12:36:1|1:25016984_C_T:533,36,0	1/1:0,9:9:27:1|1:25016984_C_T:405,27,0
GL896903.1	25311369	.	TCA	T	750.77	.	AC=4;AF=0.667;AN=6;DP=23;ExcessHet=0.4576;FS=0.000;MLEAC=4;MLEAF=0.667;MQ=56.92;QD=33.71;SOR=1.371;ANN=T|frameshift_variant|HIGH|PLA2G5|ENSMPUG00000016116|transcript|ENSMPUT00000016253.1|protein_coding|2/4|c.116_117delTG|p.Met39fs|127/1578|116/414|39/137||;LOF=(PLA2G5|ENSMPUG00000016116|1|1.00)	GT:AD:DP:GQ:PGT:PID:PL	0/0:6,0:6:15:.:.:0,15,225	1/1:0,9:9:30:1|1:25311361_G_A:437,30,0	1/1:0,8:8:24:1|1:25311361_G_A:360,24,0
GL896903.1	25414086	.	C	T	329.78	.	AC=5;AF=0.833;AN=6;BaseQRankSum=0.754;ClippingRankSum=0.00;DP=22;ExcessHet=3.0103;FS=1.808;MLEAC=5;MLEAF=0.833;MQ=60.00;MQRankSum=0.00;QD=14.99;ReadPosRankSum=0.993;SOR=1.552;ANN=T|missense_variant|MODERATE|OTUD3|ENSMPUG00000016140|transcript|ENSMPUT00000016279.1|protein_coding|1/8|c.52G>A|p.Ala18Thr|201/6287|52/1197|18/398||	GT:AD:DP:GQ:PL	0/1:11,4:15:99:122,0,402	1/1:0,3:3:9:111,9,0	1/1:0,4:4:12:127,12,0
GL896903.1	25886868	.	A	G	575.4	.	AC=5;AF=0.833;AN=6;BaseQRankSum=-6.740e-01;ClippingRankSum=0.00;DP=20;ExcessHet=3.0103;FS=2.098;MLEAC=5;MLEAF=0.833;MQ=53.02;MQRankSum=-7.320e-01;QD=28.77;ReadPosRankSum=-5.030e-01;SOR=0.957;ANN=G|missense_variant|MODERATE|ENSMPUG00000016181|ENSMPUG00000016181|transcript|ENSMPUT00000016320.1|protein_coding|8/8|c.679T>C|p.Ser227Pro|679/720|679/720|227/239||	GT:AD:DP:GQ:PGT:PID:PL	0/1:5,5:10:99:.:.:167,0,178	1/1:0,4:4:12:1|1:25886868_A_G:169,12,0	1/1:0,6:6:18:1|1:25886868_A_G:270,18,0
GL896903.1	26214514	.	C	T	898.48	.	AC=4;AF=0.667;AN=6;DP=31;ExcessHet=0.4576;FS=0.000;MLEAC=4;MLEAF=0.667;MQ=60.00;QD=30.33;SOR=2.737;ANN=T|missense_variant|MODERATE|ENSMPUG00000016194|ENSMPUG00000016194|transcript|ENSMPUT00000016334.1|protein_coding|1/15|c.10C>T|p.Leu4Phe|294/5133|10/1695|4/564||	GT:AD:DP:GQ:PGT:PID:PL	0/0:9,0:9:18:.:.:0,18,270	1/1:0,11:11:33:1|1:26214514_C_T:470,33,0	1/1:0,11:11:33:1|1:26214514_C_T:466,33,0
GL896903.1	26563614	.	G	A	1015.14	.	AC=5;AF=0.833;AN=6;BaseQRankSum=0.00;ClippingRankSum=0.00;DP=30;ExcessHet=3.0103;FS=0.000;MLEAC=5;MLEAF=0.833;MQ=60.00;MQRankSum=0.00;QD=33.84;ReadPosRankSum=1.38;SOR=0.560;ANN=A|missense_variant|MODERATE|KLHDC7A|ENSMPUG00000018831|transcript|ENSMPUT00000018983.1|protein_coding|1/1|c.1087C>T|p.Pro363Ser|1087/2391|1087/2391|363/796||	GT:AD:DP:GQ:PGT:PID:PL	0/1:7,2:9:56:.:.:56,0,278	1/1:0,11:11:36:1|1:26563607_A_G:540,36,0	1/1:0,10:10:30:1|1:26563588_T_C:450,30,0
GL896903.1	26564025	.	T	C,G	1782.91	.	AC=5,1;AF=0.833,0.167;AN=6;DP=41;ExcessHet=3.0103;FS=0.000;MLEAC=5,1;MLEAF=0.833,0.167;MQ=60.00;QD=27.26;SOR=1.022;ANN=C|missense_variant|MODERATE|KLHDC7A|ENSMPUG00000018831|transcript|ENSMPUT00000018983.1|protein_coding|1/1|c.676A>G|p.Lys226Glu|676/2391|676/2391|226/796||	GT:AD:DP:GQ:PGT:PID:PL	1/2:0,5,7:12:99:.:.:549,297,279,211,0,186	1/1:0,9,0:9:27:1|1:26563985_T_G:405,27,0,405,27,405	1/1:0,19,0:19:57:1|1:26563985_T_G:855,57,0,855,57,855
GL896903.1	26564025	.	T	C,G	1782.91	.	AC=5,1;AF=0.833,0.167;AN=6;DP=41;ExcessHet=3.0103;FS=0.000;MLEAC=5,1;MLEAF=0.833,0.167;MQ=60.00;QD=27.26;SOR=1.022;ANN=G|missense_variant|MODERATE|KLHDC7A|ENSMPUG00000018831|transcript|ENSMPUT00000018983.1|protein_coding|1/1|c.676A>C|p.Lys226Gln|676/2391|676/2391|226/796||	GT:AD:DP:GQ:PGT:PID:PL	1/2:0,5,7:12:99:.:.:549,297,279,211,0,186	1/1:0,9,0:9:27:1|1:26563985_T_G:405,27,0,405,27,405	1/1:0,19,0:19:57:1|1:26563985_T_G:855,57,0,855,57,855
GL896903.1	27472054	.	T	C,G	1539.91	.	AC=5,1;AF=0.833,0.167;AN=6;DP=36;ExcessHet=3.0103;FS=0.000;MLEAC=5,1;MLEAF=0.833,0.167;MQ=59.40;QD=34.01;SOR=0.927;ANN=C|missense_variant|MODERATE|PADI4|ENSMPUG00000016215|transcript|ENSMPUT00000016355.1|protein_coding|13/16|c.1516A>G|p.Lys506Glu|1554/2906|1516/1998|506/665||	GT:AD:DP:GQ:PGT:PID:PL	1/2:0,15,3:18:81:.:.:756,126,81,630,0,621	1/1:0,11,0:11:33:1|1:27472054_T_C:495,33,0,495,33,495	1/1:0,7,0:7:21:1|1:27472054_T_C:315,21,0,315,21,315
GL896903.1	27472054	.	T	C,G	1539.91	.	AC=5,1;AF=0.833,0.167;AN=6;DP=36;ExcessHet=3.0103;FS=0.000;MLEAC=5,1;MLEAF=0.833,0.167;MQ=59.40;QD=34.01;SOR=0.927;ANN=G|missense_variant|MODERATE|PADI4|ENSMPUG00000016215|transcript|ENSMPUT00000016355.1|protein_coding|13/16|c.1516A>C|p.Lys506Gln|1554/2906|1516/1998|506/665||	GT:AD:DP:GQ:PGT:PID:PL	1/2:0,15,3:18:81:.:.:756,126,81,630,0,621	1/1:0,11,0:11:33:1|1:27472054_T_C:495,33,0,495,33,495	1/1:0,7,0:7:21:1|1:27472054_T_C:315,21,0,315,21,315
GL896903.1	27472057	.	C	T	1400.16	.	AC=5;AF=0.833;AN=6;BaseQRankSum=0.00;ClippingRankSum=0.00;DP=36;ExcessHet=3.0103;FS=2.409;MLEAC=5;MLEAF=0.833;MQ=59.40;MQRankSum=-2.980e-01;QD=31.54;ReadPosRankSum=0.178;SOR=0.799;ANN=T|missense_variant|MODERATE|PADI4|ENSMPUG00000016215|transcript|ENSMPUT00000016355.1|protein_coding|13/16|c.1513G>A|p.Glu505Lys|1551/2906|1513/1998|505/665||	GT:AD:DP:GQ:PGT:PID:PL	0/1:3,15:18:81:.:.:621,0,81	1/1:0,11:11:33:1|1:27472054_T_C:495,33,0	1/1:0,7:7:21:1|1:27472054_T_C:315,21,0
GL896903.1	27547313	.	C	T	744.6	.	AC=4;AF=0.667;AN=6;DP=35;ExcessHet=0.4576;FS=0.000;MLEAC=5;MLEAF=0.833;MQ=60.00;QD=30.78;SOR=0.693;ANN=T|missense_variant|MODERATE|PADI3|ENSMPUG00000016217|transcript|ENSMPUT00000016357.1|protein_coding|2/16|c.166G>A|p.Val56Met|166/3845|166/1995|56/664||	GT:AD:DP:GQ:PL	0/0:15,0:15:3:0,3,483	1/1:0,10:10:30:401,30,0	1/1:0,10:10:30:376,30,0
GL896903.1	28422646	.	GGCTGCTGAGGGCTGGGCA	G	441.56	.	AC=4;AF=0.667;AN=6;DP=22;ExcessHet=0.4576;FS=0.000;MLEAC=4;MLEAF=0.667;MQ=60.00;QD=31.59;SOR=0.859;ANN=G|disruptive_inframe_deletion|MODERATE|TMEM82|ENSMPUG00000016323|transcript|ENSMPUT00000016464.1|protein_coding|6/6|c.999_1016delTGCCCAGCCCTCAGCAGC|p.Ala334_Ala339del|1056/1561|999/1047|333/348||	GT:AD:DP:GQ:PL	0/0:11,0:11:33:0,33,395	1/1:0,7:7:21:315,21,0	1/1:0,4:4:12:173,12,0
GL896903.1	28499755	.	T	G	544.74	.	AC=4;AF=0.667;AN=6;DP=27;ExcessHet=0.4576;FS=0.000;MLEAC=5;MLEAF=0.833;MQ=60.00;QD=25.33;SOR=1.022;ANN=G|missense_variant|MODERATE|DDI2|ENSMPUG00000016332|transcript|ENSMPUT00000016473.1|protein_coding|7/7|c.1051A>C|p.Ser351Arg|1051/1059|1051/1059|351/352||WARNING_TRANSCRIPT_NO_START_CODON	GT:AD:DP:GQ:PGT:PID:PL	0/0:15,0:15:3:.:.:0,3,543	1/1:0,5:5:15:1|1:28499752_C_G:225,15,0	1/1:0,7:7:24:1|1:28499752_C_G:352,24,0
GL896903.1	28657210	.	T	C	966.19	.	AC=5;AF=0.833;AN=6;BaseQRankSum=-7.360e-01;ClippingRankSum=0.00;DP=31;ExcessHet=3.0103;FS=4.322;MLEAC=5;MLEAF=0.833;MQ=60.00;MQRankSum=0.00;QD=31.17;ReadPosRankSum=0.628;SOR=0.907;ANN=C|missense_variant|MODERATE|CTRC|ENSMPUG00000016345|transcript|ENSMPUT00000016486.1|protein_coding|1/8|c.25A>G|p.Thr9Ala|398/3099|25/807|9/268||	GT:AD:DP:GQ:PGT:PID:PL	0/1:6,8:14:99:.:.:258,0,197	1/1:0,6:6:18:1|1:28657208_T_C:270,18,0	1/1:0,11:11:33:1|1:28657208_T_C:469,33,0
GL896903.1	30039683	.	C	T	718.69	.	AC=5;AF=0.833;AN=6;BaseQRankSum=-3.480e-01;ClippingRankSum=0.00;DP=21;ExcessHet=3.0103;FS=0.000;MLEAC=6;MLEAF=1.00;MQ=60.00;MQRankSum=0.00;QD=34.22;ReadPosRankSum=-4.660e-01;SOR=0.307;ANN=T|missense_variant|MODERATE|PRDM2|ENSMPUG00000016352|transcript|ENSMPUT00000016493.1|protein_coding|2/4|c.2473G>A|p.Val825Ile|2565/6563|2473/4521|825/1506||	GT:AD:DP:GQ:PL	0/1:1,13:14:0:465,0,0	1/1:0,2:2:6:80,6,0	1/1:0,5:5:15:198,15,0
GL896903.1	30321016	.	T	C	571.25	.	AC=5;AF=0.833;AN=6;BaseQRankSum=0.671;ClippingRankSum=0.00;DP=26;ExcessHet=3.0103;FS=3.751;MLEAC=5;MLEAF=0.833;MQ=60.00;MQRankSum=0.00;QD=21.97;ReadPosRankSum=-1.203e+00;SOR=1.092;ANN=C|missense_variant|MODERATE|ENSMPUG00000016357|ENSMPUG00000016357|transcript|ENSMPUT00000016498.1|protein_coding|10/10|c.1360A>G|p.Ile454Val|1360/1389|1360/1389|454/462||	GT:AD:DP:GQ:PL	0/1:10,2:12:47:47,0,370	1/1:0,5:5:15:208,15,0	1/1:0,9:9:27:347,27,0
GL896903.1	30490331	.	C	T,CCGT	720.97	.	AC=5,1;AF=0.833,0.167;AN=6;DP=17;ExcessHet=3.0103;FS=0.000;MLEAC=5,1;MLEAF=0.833,0.167;MQ=59.83;QD=32.26;SOR=1.061;ANN=CCGT|disruptive_inframe_insertion|MODERATE|ENSMPUG00000016373|ENSMPUG00000016373|transcript|ENSMPUT00000016514.1|protein_coding|1/2|c.250_251insGTC|p.His83_Pro84insArg|299/516|251/468|84/155||WARNING_TRANSCRIPT_NO_STOP_CODON&INFO_REALIGN_3_PRIME	GT:AD:DP:GQ:PGT:PID:PL	1/2:0,4,2:6:72:.:.:252,84,72,162,0,153	1/1:0,6,0:6:18:1|1:30490299_T_C:270,18,0,270,18,270	1/1:0,5,0:5:15:1|1:30490262_C_T:225,15,0,225,15,225
GL896903.1	30496828	.	C	T	820.24	.	AC=5;AF=0.833;AN=6;BaseQRankSum=1.14;ClippingRankSum=0.00;DP=30;ExcessHet=3.0103;FS=0.000;MLEAC=5;MLEAF=0.833;MQ=59.25;MQRankSum=0.00;QD=27.34;ReadPosRankSum=1.06;SOR=0.693;ANN=T|start_lost|HIGH|ENSMPUG00000016374|ENSMPUG00000016374|transcript|ENSMPUT00000016515.1|protein_coding|1/2|c.3G>A|p.Met1?|3/609|3/483|1/160||;LOF=(ENSMPUG00000016374|ENSMPUG00000016374|1|1.00)	GT:AD:DP:GQ:PGT:PID:PL	0/1:10,5:15:99:0|1:30496821_A_T:176,0,392	1/1:0,5:5:15:1|1:30496828_C_T:225,15,0	1/1:0,10:10:30:1|1:30496828_C_T:450,30,0
GL896903.1	30703599	.	C	T	591.37	.	AC=5;AF=0.833;AN=6;BaseQRankSum=0.00;ClippingRankSum=0.00;DP=22;ExcessHet=3.0103;FS=2.154;MLEAC=5;MLEAF=0.833;MQ=60.00;MQRankSum=0.00;QD=26.88;ReadPosRankSum=1.13;SOR=1.253;ANN=T|missense_variant|MODERATE|VPS13D|ENSMPUG00000016376|transcript|ENSMPUT00000016517.1|protein_coding|29/70|c.6826G>A|p.Val2276Ile|7017/16378|6826/13170|2276/4389||	GT:AD:DP:GQ:PL	0/1:5,6:11:99:162,0,142	1/1:0,4:4:12:173,12,0	1/1:0,7:7:21:287,21,0
GL896903.1	30794440	.	GAGCC	AAGCC,G	1677.9	.	AC=5,1;AF=0.833,0.167;AN=6;DP=37;ExcessHet=3.0103;FS=0.000;MLEAC=5,1;MLEAF=0.833,0.167;MQ=60.00;QD=33.58;SOR=1.802;LOF=(TNFRSF1B|ENSMPUG00000016381|1|1.00);ANN=G|frameshift_variant|HIGH|TNFRSF1B|ENSMPUG00000016381|transcript|ENSMPUT00000016522.1|protein_coding|1/9|c.121_124delGGCT|p.Gly41fs|124/1530|121/1530|41/509||	GT:AD:DP:GQ:PGT:PID:PL	1/2:0,9,6:15:99:.:.:630,230,193,361,0,331	1/1:0,13,0:13:42:1|1:30794439_T_C:627,42,0,627,42,627	1/1:0,9,0:9:30:1|1:30794439_T_C:447,30,0,447,30,447
GL896903.1	30794440	.	GAGCC	AAGCC,G	1677.9	.	AC=5,1;AF=0.833,0.167;AN=6;DP=37;ExcessHet=3.0103;FS=0.000;MLEAC=5,1;MLEAF=0.833,0.167;MQ=60.00;QD=33.58;SOR=1.802;LOF=(TNFRSF1B|ENSMPUG00000016381|1|1.00);ANN=AAGCC|missense_variant|MODERATE|TNFRSF1B|ENSMPUG00000016381|transcript|ENSMPUT00000016522.1|protein_coding|1/9|c.125C>T|p.Ser42Leu|125/1530|125/1530|42/509||	GT:AD:DP:GQ:PGT:PID:PL	1/2:0,9,6:15:99:.:.:630,230,193,361,0,331	1/1:0,13,0:13:42:1|1:30794439_T_C:627,42,0,627,42,627	1/1:0,9,0:9:30:1|1:30794439_T_C:447,30,0,447,30,447
GL896903.1	30794444	.	C	G	1374.13	.	AC=5;AF=0.833;AN=6;BaseQRankSum=1.47;ClippingRankSum=0.00;DP=39;ExcessHet=3.0103;FS=0.000;MLEAC=5;MLEAF=0.833;MQ=60.00;MQRankSum=0.00;QD=30.07;ReadPosRankSum=3.01;SOR=0.998;ANN=G|missense_variant|MODERATE|TNFRSF1B|ENSMPUG00000016381|transcript|ENSMPUT00000016522.1|protein_coding|1/9|c.121G>C|p.Gly41Arg|121/1530|121/1530|41/509||	GT:AD:DP:GQ:PGT:PID:PL	0/1:6,9:15:99:0|1:30794439_T_C:331,0,193	1/1:0,14:14:42:1|1:30794439_T_C:627,42,0	1/1:0,10:10:30:1|1:30794439_T_C:447,30,0
GL896903.1	31061439	.	T	G	477.56	.	AC=4;AF=0.667;AN=6;DP=24;ExcessHet=0.4576;FS=0.000;MLEAC=4;MLEAF=0.667;MQ=60.00;QD=32.64;SOR=0.859;ANN=G|missense_variant|MODERATE|NPPB|ENSMPUG00000016397|transcript|ENSMPUT00000016538.1|protein_coding|2/3|c.258T>G|p.Ser86Arg|258/390|258/390|86/129||	GT:AD:DP:GQ:PGT:PID:PL	0/0:13,0:13:39:.:.:0,39,507	1/1:0,7:7:24:1|1:31061439_T_G:346,24,0	1/1:0,4:4:12:1|1:31061439_T_G:169,12,0
GL896903.1	31073548	.	A	T,*	1159.94	.	AC=2,4;AF=0.333,0.667;AN=6;DP=28;ExcessHet=3.0103;FS=0.000;MLEAC=2,4;MLEAF=0.333,0.667;MQ=43.92;QD=29.76;SOR=0.836;LOF=(NPPA|ENSMPUG00000016399|1|1.00);ANN=T|splice_acceptor_variant&intron_variant|HIGH|NPPA|ENSMPUG00000016399|transcript|ENSMPUT00000016540.1|protein_coding|2/2|c.448-2A>T||||||WARNING_TRANSCRIPT_NO_STOP_CODON	GT:AD:DP:GQ:PGT:PID:PL	1/1:0,15,0:15:45:1|1:31073545_TC_T:669,45,0,669,45,669	2/2:0,0,6:6:18:.:.:243,243,243,18,18,0	2/2:0,0,7:7:21:.:.:274,274,274,21,21,0
GL896903.1	31358804	.	C	T	430.96	.	AC=5;AF=0.833;AN=6;BaseQRankSum=0.780;ClippingRankSum=0.00;DP=32;ExcessHet=3.0103;FS=0.000;MLEAC=5;MLEAF=0.833;MQ=60.00;MQRankSum=0.00;QD=13.47;ReadPosRankSum=0.779;SOR=0.693;ANN=T|missense_variant|MODERATE|DISP3|ENSMPUG00000016426|transcript|ENSMPUT00000016567.1|protein_coding|1/20|c.799G>A|p.Ala267Thr|802/4188|799/4185|267/1394||	GT:AD:DP:GQ:PGT:PID:PL	0/1:20,3:23:56:.:.:56,0,720	1/1:0,7:7:21:1|1:31358804_C_T:315,21,0	1/1:0,2:2:6:1|1:31358804_C_T:90,6,0
GL896903.1	31359067	.	G	A	720.27	.	AC=4;AF=0.667;AN=6;DP=27;ExcessHet=0.4576;FS=0.000;MLEAC=4;MLEAF=0.667;MQ=60.00;QD=36.23;SOR=1.244;ANN=A|missense_variant|MODERATE|DISP3|ENSMPUG00000016426|transcript|ENSMPUT00000016567.1|protein_coding|1/20|c.536C>T|p.Ala179Val|539/4188|536/4185|179/1394||	GT:AD:DP:GQ:PGT:PID:PL	0/0:11,0:11:30:.:.:0,30,450	1/1:0,11:11:33:1|1:31359067_G_A:495,33,0	1/1:0,5:5:18:1|1:31359067_G_A:263,18,0
GL896903.1	31714698	.	C	G,T	1179.93	.	AC=5,1;AF=0.833,0.167;AN=6;DP=30;ExcessHet=3.0103;FS=0.000;MLEAC=5,1;MLEAF=0.833,0.167;MQ=60.00;QD=28.64;SOR=0.826;ANN=G|missense_variant|MODERATE|MASP2|ENSMPUG00000016440|transcript|ENSMPUT00000016581.1|protein_coding|5/10|c.802C>G|p.Pro268Ala|802/2064|802/2064|268/687||WARNING_TRANSCRIPT_NO_START_CODON	GT:AD:DP:GQ:PL	1/2:0,9,5:14:99:543,194,167,349,0,334	1/1:0,6,0:6:18:254,18,0,254,18,254	1/1:0,10,0:10:30:409,30,0,409,30,409
GL896903.1	31714698	.	C	G,T	1179.93	.	AC=5,1;AF=0.833,0.167;AN=6;DP=30;ExcessHet=3.0103;FS=0.000;MLEAC=5,1;MLEAF=0.833,0.167;MQ=60.00;QD=28.64;SOR=0.826;ANN=T|missense_variant|MODERATE|MASP2|ENSMPUG00000016440|transcript|ENSMPUT00000016581.1|protein_coding|5/10|c.802C>T|p.Pro268Ser|802/2064|802/2064|268/687||WARNING_TRANSCRIPT_NO_START_CODON	GT:AD:DP:GQ:PL	1/2:0,9,5:14:99:543,194,167,349,0,334	1/1:0,6,0:6:18:254,18,0,254,18,254	1/1:0,10,0:10:30:409,30,0,409,30,409
GL896903.1	32026972	.	C	T	847.16	.	AC=5;AF=0.833;AN=6;BaseQRankSum=0.00;ClippingRankSum=0.00;DP=29;ExcessHet=3.0103;FS=0.000;MLEAC=5;MLEAF=0.833;MQ=60.00;MQRankSum=0.00;QD=29.21;ReadPosRankSum=0.210;SOR=0.569;ANN=T|missense_variant|MODERATE|CASZ1|ENSMPUG00000016445|transcript|ENSMPUT00000016586.1|protein_coding|8/17|c.2093C>T|p.Ala698Val|2093/4778|2093/4155|698/1384||WARNING_TRANSCRIPT_NO_STOP_CODON	GT:AD:DP:GQ:PGT:PID:PL	0/1:5,4:9:99:0|1:32026946_A_G:140,0,180	1/1:0,7:7:21:.:.:281,21,0	1/1:0,13:13:38:.:.:457,38,0
GL896903.1	32027152	.	T	C	992.15	.	AC=5;AF=0.833;AN=6;BaseQRankSum=0.00;ClippingRankSum=0.00;DP=30;ExcessHet=3.0103;FS=4.228;MLEAC=5;MLEAF=0.833;MQ=60.00;MQRankSum=0.00;QD=33.07;ReadPosRankSum=-1.630e-01;SOR=0.797;ANN=C|missense_variant|MODERATE|CASZ1|ENSMPUG00000016445|transcript|ENSMPUT00000016586.1|protein_coding|8/17|c.2273T>C|p.Val758Ala|2273/4778|2273/4155|758/1384||WARNING_TRANSCRIPT_NO_STOP_CODON	GT:AD:DP:GQ:PGT:PID:PL	0/1:6,6:12:99:.:.:213,0,215	1/1:0,10:10:30:1|1:32027123_C_A:450,30,0	1/1:0,8:8:24:1|1:32027123_C_A:360,24,0
GL896903.1	32061936	.	C	T	664.99	.	AC=4;AF=0.667;AN=6;DP=27;ExcessHet=1.0474;FS=0.000;MLEAC=5;MLEAF=0.833;MQ=60.00;QD=28.76;SOR=1.493;ANN=T|missense_variant|MODERATE|PEX14|ENSMPUG00000016448|transcript|ENSMPUT00000016589.1|protein_coding|5/9|c.349G>A|p.Ala117Thr|423/3047|349/1125|117/374||	GT:AD:DP:GQ:PL	0/0:9,0:9:0:0,0,304	1/1:0,6:6:18:229,18,0	1/1:0,12:12:36:466,36,0
GL896903.1	32210877	.	CCAG	C	407.25	.	AC=4;AF=0.667;AN=6;DP=18;ExcessHet=0.4576;FS=0.000;MLEAC=5;MLEAF=0.833;MQ=53.84;QD=27.57;SOR=3.056;ANN=C|disruptive_inframe_deletion|MODERATE|ENSMPUG00000016451|ENSMPUG00000016451|transcript|ENSMPUT00000016592.1|protein_coding|6/6|c.618_620delCTG|p.Ser206_Trp207delinsArg|935/4727|618/666|206/221||	GT:AD:DP:GQ:PGT:PID:PL	0/0:5,0:5:6:.:.:0,6,90	1/1:0,6:6:21:1|1:32210839_C_T:315,21,0	1/1:0,3:3:9:1|1:32210839_C_T:135,9,0
GL896903.1	32210879	.	A	T,*	605.15	.	AC=2,4;AF=0.333,0.667;AN=6;DP=17;ExcessHet=3.0103;FS=0.000;MLEAC=2,4;MLEAF=0.333,0.667;MQ=29.10;QD=24.74;SOR=3.767;ANN=T|missense_variant|MODERATE|ENSMPUG00000016451|ENSMPUG00000016451|transcript|ENSMPUT00000016592.1|protein_coding|6/6|c.619T>A|p.Trp207Arg|934/4727|619/666|207/221||	GT:AD:DP:GQ:PGT:PID:PL	1/1:0,4,0:4:12:1|1:32210839_C_T:180,12,0,180,12,180	2/2:0,0,6:6:21:1|1:32210839_C_T:315,315,315,21,21,0	2/2:0,0,3:3:9:1|1:32210839_C_T:135,135,135,9,9,0
GL896903.1	32210884	.	C	CCCT,T	649.1	.	AC=4,2;AF=0.667,0.333;AN=6;DP=15;ExcessHet=3.0103;FS=0.000;MLEAC=4,2;MLEAF=0.667,0.333;MQ=54.63;QD=34.25;SOR=2.985;ANN=CCCT|stop_gained&conservative_inframe_insertion|HIGH|ENSMPUG00000016451|ENSMPUG00000016451|transcript|ENSMPUT00000016592.1|protein_coding|6/6|c.613_614insAGG|p.Cys205delinsTerGly|928/4727|613/666|205/221||	GT:AD:DP:GQ:PGT:PID:PL	2/2:0,0,4:4:12:1|1:32210839_C_T:180,180,180,12,12,0	1/1:0,7,0:7:21:1|1:32210839_C_T:315,21,0,315,21,315	1/1:0,3,0:3:12:1|1:32210839_C_T:180,12,0,180,12,180
GL896903.1	32210884	.	C	CCCT,T	649.1	.	AC=4,2;AF=0.667,0.333;AN=6;DP=15;ExcessHet=3.0103;FS=0.000;MLEAC=4,2;MLEAF=0.667,0.333;MQ=54.63;QD=34.25;SOR=2.985;ANN=T|missense_variant|MODERATE|ENSMPUG00000016451|ENSMPUG00000016451|transcript|ENSMPUT00000016592.1|protein_coding|6/6|c.614G>A|p.Cys205Tyr|929/4727|614/666|205/221||	GT:AD:DP:GQ:PGT:PID:PL	2/2:0,0,4:4:12:1|1:32210839_C_T:180,180,180,12,12,0	1/1:0,7,0:7:21:1|1:32210839_C_T:315,21,0,315,21,315	1/1:0,3,0:3:12:1|1:32210839_C_T:180,12,0,180,12,180
GL896903.1	32220637	.	C	G	1105.16	.	AC=5;AF=0.833;AN=6;BaseQRankSum=-1.493e+00;ClippingRankSum=0.00;DP=35;ExcessHet=3.0103;FS=1.817;MLEAC=5;MLEAF=0.833;MQ=60.00;MQRankSum=0.00;QD=31.58;ReadPosRankSum=0.781;SOR=0.404;ANN=G|missense_variant|MODERATE|ENSMPUG00000016451|ENSMPUG00000016451|transcript|ENSMPUT00000016592.1|protein_coding|1/6|c.128G>C|p.Arg43Pro|443/4727|128/666|43/221||	GT:AD:DP:GQ:PGT:PID:PL	0/1:6,12:18:99:.:.:371,0,196	1/1:0,7:7:21:1|1:32220619_T_G:315,21,0	1/1:0,10:10:30:1|1:32220619_T_G:450,30,0
GL896903.1	32220740	.	G	A	539.4	.	AC=5;AF=0.833;AN=6;BaseQRankSum=-3.190e-01;ClippingRankSum=0.00;DP=18;ExcessHet=3.0103;FS=0.000;MLEAC=5;MLEAF=0.833;MQ=60.00;MQRankSum=0.00;QD=29.97;ReadPosRankSum=-3.190e-01;SOR=0.368;ANN=A|missense_variant|MODERATE|ENSMPUG00000016451|ENSMPUG00000016451|transcript|ENSMPUT00000016592.1|protein_coding|1/6|c.25C>T|p.Pro9Ser|340/4727|25/666|9/221||	GT:AD:DP:GQ:PL	0/1:2,6:8:60:195,0,60	1/1:0,6:6:18:235,18,0	1/1:0,4:4:12:140,12,0
GL896903.1	32228016	.	T	C	1340.14	.	AC=5;AF=0.833;AN=6;BaseQRankSum=-5.390e-01;ClippingRankSum=0.00;DP=38;ExcessHet=3.0103;FS=4.496;MLEAC=5;MLEAF=0.833;MQ=60.00;MQRankSum=0.00;QD=24.54;ReadPosRankSum=-1.414e+00;SOR=0.165;ANN=C|missense_variant|MODERATE|PGD|ENSMPUG00000016452|transcript|ENSMPUT00000016593.1|protein_coding|12/13|c.1309A>G|p.Met437Val|1309/2008|1309/1452|437/483||	GT:AD:DP:GQ:PGT:PID:PL	0/1:5,11:16:99:.:.:399,0,161	1/1:0,9:9:27:1|1:32228008_T_C:405,27,0	1/1:0,13:13:39:1|1:32228008_T_C:567,39,0
GL896903.1	32463457	.	ACC	A	755.69	.	AC=5;AF=0.833;AN=6;BaseQRankSum=1.02;ClippingRankSum=0.00;DP=27;ExcessHet=3.0103;FS=10.193;MLEAC=5;MLEAF=0.833;MQ=60.00;MQRankSum=0.00;QD=30.23;ReadPosRankSum=2.26;SOR=0.704;ANN=A|frameshift_variant|HIGH|UBE4B|ENSMPUG00000016530|transcript|ENSMPUT00000016672.1|protein_coding|23/35|c.2548_2549delGG|p.Gly850fs|2549/5670|2548/4059|850/1352||WARNING_TRANSCRIPT_NO_START_CODON;LOF=(UBE4B|ENSMPUG00000016530|1|1.00)	GT:AD:DP:GQ:PGT:PID:PL	0/1:3,11:14:9:.:.:299,0,9	1/1:0,4:4:12:1|1:32463457_ACC_A:180,12,0	1/1:0,7:7:21:1|1:32463457_ACC_A:315,21,0
GL896903.1	32463592	.	AG	A	585.23	.	AC=5;AF=0.833;AN=6;BaseQRankSum=-9.670e-01;ClippingRankSum=0.00;DP=25;ExcessHet=3.0103;FS=5.367;MLEAC=5;MLEAF=0.833;MQ=58.77;MQRankSum=0.00;QD=27.87;ReadPosRankSum=-4.800e-01;SOR=2.448;ANN=A|frameshift_variant|HIGH|UBE4B|ENSMPUG00000016530|transcript|ENSMPUT00000016672.1|protein_coding|22/35|c.2455delC|p.Leu819fs|2455/5670|2455/4059|819/1352||WARNING_TRANSCRIPT_NO_START_CODON;LOF=(UBE4B|ENSMPUG00000016530|1|1.00)	GT:AD:DP:GQ:PGT:PID:PL	0/1:6,3:9:85:.:.:85,0,196	1/1:0,5:5:15:1|1:32463587_A_G:225,15,0	1/1:0,7:7:21:1|1:32463587_A_G:315,21,0
GL896903.1	32482098	.	C	T	797.27	.	AC=5;AF=0.833;AN=6;BaseQRankSum=0.00;ClippingRankSum=0.00;DP=24;ExcessHet=3.0103;FS=0.000;MLEAC=5;MLEAF=0.833;MQ=60.00;MQRankSum=0.00;QD=33.22;ReadPosRankSum=-1.294e+00;SOR=0.519;ANN=T|missense_variant|MODERATE|UBE4B|ENSMPUG00000016530|transcript|ENSMPUT00000016672.1|protein_coding|14/35|c.1834G>A|p.Gly612Arg|1834/5670|1834/4059|612/1352||WARNING_TRANSCRIPT_NO_START_CODON	GT:AD:DP:GQ:PGT:PID:PL	0/1:5,8:13:99:.:.:288,0,170	1/1:0,7:7:21:1|1:32482030_T_A:315,21,0	1/1:0,4:4:15:1|1:32482030_T_A:225,15,0
GL896903.1	32487559	.	G	GT,GTT	745.92	.	AC=5,1;AF=0.833,0.167;AN=6;DP=21;ExcessHet=3.0103;FS=0.000;MLEAC=5,1;MLEAF=0.833,0.167;MQ=36.92;QD=31.46;SOR=1.230;LOF=(UBE4B|ENSMPUG00000016530|1|1.00);ANN=GT|frameshift_variant|HIGH|UBE4B|ENSMPUG00000016530|transcript|ENSMPUT00000016672.1|protein_coding|10/35|c.1516dupA|p.Thr506fs|1516/5670|1516/4059|506/1352||WARNING_TRANSCRIPT_NO_START_CODON	GT:AD:DP:GQ:PGT:PID:PL	1/2:0,2,7:9:35:.:.:333,215,191,57,0,35	1/1:0,5,0:5:15:1|1:32487553_G_T:225,15,0,225,15,225	1/1:0,7,0:7:21:.:.:223,21,0,223,21,223
GL896903.1	32487559	.	G	GT,GTT	745.92	.	AC=5,1;AF=0.833,0.167;AN=6;DP=21;ExcessHet=3.0103;FS=0.000;MLEAC=5,1;MLEAF=0.833,0.167;MQ=36.92;QD=31.46;SOR=1.230;LOF=(UBE4B|ENSMPUG00000016530|1|1.00);ANN=GTT|frameshift_variant|HIGH|UBE4B|ENSMPUG00000016530|transcript|ENSMPUT00000016672.1|protein_coding|10/35|c.1515_1516dupAA|p.Thr506fs|1516/5670|1516/4059|506/1352||WARNING_TRANSCRIPT_NO_START_CODON	GT:AD:DP:GQ:PGT:PID:PL	1/2:0,2,7:9:35:.:.:333,215,191,57,0,35	1/1:0,5,0:5:15:1|1:32487553_G_T:225,15,0,225,15,225	1/1:0,7,0:7:21:.:.:223,21,0,223,21,223
GL896904.1	42895	.	G	A	745.61	.	AC=5;AF=0.833;AN=6;BaseQRankSum=-6.080e-01;ClippingRankSum=0.00;DP=24;ExcessHet=3.0103;FS=0.000;MLEAC=5;MLEAF=0.833;MQ=60.00;MQRankSum=0.00;QD=31.07;ReadPosRankSum=-6.070e-01;SOR=0.874;ANN=A|missense_variant|MODERATE|ENSMPUG00000002940|ENSMPUG00000002940|transcript|ENSMPUT00000002970.1|protein_coding|1/13|c.211G>A|p.Val71Ile|211/1860|211/1860|71/619||	GT:AD:DP:GQ:PL	0/1:2,13:15:39:442,0,39	1/1:0,3:3:9:117,9,0	1/1:0,6:6:18:217,18,0
GL896904.1	159358	.	T	C	936.24	.	AC=5;AF=0.833;AN=6;BaseQRankSum=1.02;ClippingRankSum=0.00;DP=31;ExcessHet=3.0103;FS=1.561;MLEAC=5;MLEAF=0.833;MQ=60.00;MQRankSum=0.00;QD=30.20;ReadPosRankSum=0.640;SOR=0.420;ANN=C|missense_variant|MODERATE|MGAM|ENSMPUG00000003017|transcript|ENSMPUT00000003048.1|protein_coding|46/47|c.5107A>G|p.Thr1703Ala|5131/5247|5107/5223|1703/1740||WARNING_TRANSCRIPT_NO_START_CODON	GT:AD:DP:GQ:PGT:PID:PL	0/1:8,6:14:99:.:.:209,0,248	1/1:0,5:5:15:1|1:159357_G_A:218,15,0	1/1:0,12:12:36:1|1:159357_G_A:540,36,0
GL896904.1	213127	.	G	A	630.61	.	AC=5;AF=0.833;AN=6;BaseQRankSum=1.23;ClippingRankSum=0.00;DP=23;ExcessHet=3.0103;FS=1.935;MLEAC=5;MLEAF=0.833;MQ=60.00;MQRankSum=0.00;QD=27.42;ReadPosRankSum=1.44;SOR=0.467;ANN=A|missense_variant|MODERATE|MGAM|ENSMPUG00000003017|transcript|ENSMPUT00000003048.1|protein_coding|3/47|c.329C>T|p.Thr110Met|353/5247|329/5223|110/1740||WARNING_TRANSCRIPT_NO_START_CODON	GT:AD:DP:GQ:PL	0/1:6,8:14:99:280,0,174	1/1:0,6:6:18:256,18,0	1/1:0,3:3:9:125,9,0
GL896904.1	262278	.	A	G	994.16	.	AC=5;AF=0.833;AN=6;BaseQRankSum=0.502;ClippingRankSum=0.00;DP=32;ExcessHet=3.0103;FS=1.527;MLEAC=5;MLEAF=0.833;MQ=60.00;MQRankSum=0.00;QD=31.07;ReadPosRankSum=0.709;SOR=1.051;ANN=G|missense_variant|MODERATE|TAS2R38|ENSMPUG00000018729|transcript|ENSMPUT00000018881.1|protein_coding|1/1|c.559A>G|p.Lys187Glu|559/1005|559/1005|187/334||	GT:AD:DP:GQ:PGT:PID:PL	0/1:8,5:13:99:.:.:170,0,257	1/1:0,7:7:21:1|1:262274_T_C:315,21,0	1/1:0,12:12:36:1|1:262274_T_C:540,36,0
GL896904.1	1948173	.	G	C,A	1022.0	.	AC=4,2;AF=0.667,0.333;AN=6;DP=25;ExcessHet=3.0103;FS=0.000;MLEAC=4,2;MLEAF=0.667,0.333;MQ=60.00;QD=30.46;SOR=0.941;ANN=A|missense_variant|MODERATE|TBXAS1|ENSMPUG00000003737|transcript|ENSMPUT00000003775.1|protein_coding|5/13|c.389C>T|p.Thr130Ile|549/2305|389/1602|130/533||	GT:AD:DP:GQ:PGT:PID:PL	2/2:0,0,13:13:39:1|1:1948173_G_A:582,582,582,39,39,0	1/1:0,8,0:8:24:.:.:318,24,0,318,24,318	1/1:0,4,0:4:12:.:.:148,12,0,148,12,148
GL896904.1	1948173	.	G	C,A	1022.0	.	AC=4,2;AF=0.667,0.333;AN=6;DP=25;ExcessHet=3.0103;FS=0.000;MLEAC=4,2;MLEAF=0.667,0.333;MQ=60.00;QD=30.46;SOR=0.941;ANN=C|missense_variant|MODERATE|TBXAS1|ENSMPUG00000003737|transcript|ENSMPUT00000003775.1|protein_coding|5/13|c.389C>G|p.Thr130Arg|549/2305|389/1602|130/533||	GT:AD:DP:GQ:PGT:PID:PL	2/2:0,0,13:13:39:1|1:1948173_G_A:582,582,582,39,39,0	1/1:0,8,0:8:24:.:.:318,24,0,318,24,318	1/1:0,4,0:4:12:.:.:148,12,0,148,12,148
GL896904.1	2627919	.	C	T	924.21	.	AC=5;AF=0.833;AN=6;BaseQRankSum=0.00;ClippingRankSum=0.00;DP=28;ExcessHet=3.0103;FS=1.854;MLEAC=5;MLEAF=0.833;MQ=60.00;MQRankSum=0.00;QD=33.01;ReadPosRankSum=0.978;SOR=1.329;ANN=T|missense_variant|MODERATE|ZC3HAV1|ENSMPUG00000003805|transcript|ENSMPUT00000003843.1|protein_coding|4/13|c.1208C>T|p.Thr403Met|1998/3865|1208/3075|403/1024||	GT:AD:DP:GQ:PGT:PID:PL	0/1:6,10:16:99:.:.:370,0,202	1/1:0,6:6:18:1|1:2627909_T_A:270,18,0	1/1:0,6:6:21:1|1:2627909_T_A:315,21,0
GL896904.1	2628056	.	A	G	952.35	.	AC=5;AF=0.833;AN=6;BaseQRankSum=-5.790e-01;ClippingRankSum=0.00;DP=30;ExcessHet=3.0103;FS=0.000;MLEAC=5;MLEAF=0.833;MQ=60.00;MQRankSum=0.00;QD=31.74;ReadPosRankSum=-8.280e-01;SOR=0.560;ANN=G|missense_variant|MODERATE|ZC3HAV1|ENSMPUG00000003805|transcript|ENSMPUT00000003843.1|protein_coding|4/13|c.1345A>G|p.Thr449Ala|2135/3865|1345/3075|449/1024||	GT:AD:DP:GQ:PGT:PID:PL	0/1:7,9:16:99:.:.:353,0,263	1/1:0,4:4:12:1|1:2628048_G_A:180,12,0	1/1:0,10:10:30:1|1:2628048_G_A:450,30,0
GL896904.1	2743666	.	C	T	915.15	.	AC=5;AF=0.833;AN=6;BaseQRankSum=-1.356e+00;ClippingRankSum=0.00;DP=33;ExcessHet=3.0103;FS=30.329;MLEAC=5;MLEAF=0.833;MQ=60.00;MQRankSum=0.00;QD=27.73;ReadPosRankSum=-5.890e-01;SOR=1.275;ANN=T|missense_variant|MODERATE|ENSMPUG00000003830|ENSMPUG00000003830|transcript|ENSMPUT00000003869.1|protein_coding|1/19|c.947C>T|p.Pro316Leu|1156/5840|947/5631|316/1876||	GT:AD:DP:GQ:PGT:PID:PL	0/1:9,7:16:99:.:.:181,0,329	1/1:0,8:8:24:1|1:2743661_G_C:360,24,0	1/1:0,9:9:27:1|1:2743661_G_C:405,27,0
GL896904.1	2743837	.	C	G	779.94	.	AC=4;AF=0.667;AN=6;DP=23;ExcessHet=3.0103;FS=0.000;MLEAC=5;MLEAF=0.833;MQ=60.00;QD=33.14;SOR=1.179;ANN=G|missense_variant|MODERATE|ENSMPUG00000003830|ENSMPUG00000003830|transcript|ENSMPUT00000003869.1|protein_coding|1/19|c.1118C>G|p.Pro373Arg|1327/5840|1118/5631|373/1876||	GT:AD:DP:GQ:PGT:PID:PL	0/0:5,0:5:0:.:.:0,0,125	1/1:0,9:9:27:1|1:2743837_C_G:405,27,0	1/1:0,9:9:27:1|1:2743837_C_G:405,27,0
GL896904.1	2745086	.	T	G	1018.15	.	AC=5;AF=0.833;AN=6;BaseQRankSum=2.46;ClippingRankSum=0.00;DP=29;ExcessHet=3.0103;FS=2.905;MLEAC=5;MLEAF=0.833;MQ=60.00;MQRankSum=0.00;QD=30.87;ReadPosRankSum=-2.240e-01;SOR=0.201;ANN=G|missense_variant|MODERATE|ENSMPUG00000003830|ENSMPUG00000003830|transcript|ENSMPUT00000003869.1|protein_coding|1/19|c.2367T>G|p.Phe789Leu|2576/5840|2367/5631|789/1876||	GT:AD:DP:GQ:PL	0/1:2,10:12:54:382,0,54	1/1:0,9:9:27:332,27,0	1/1:0,8:8:24:335,24,0
GL896904.1	5691150	.	A	G	449.92	.	AC=4;AF=0.667;AN=6;DP=26;ExcessHet=0.4576;FS=0.000;MLEAC=4;MLEAF=0.667;MQ=60.00;QD=29.32;SOR=1.085;ANN=G|missense_variant|MODERATE|STRA8|ENSMPUG00000004113|transcript|ENSMPUT00000004152.1|protein_coding|3/10|c.218T>C|p.Ile73Thr|1178/6779|218/1356|73/451||	GT:AD:DP:GQ:PGT:PID:PL	0/0:16,0:16:48:.:.:0,48,616	1/1:0,8:8:24:1|1:5691150_A_G:352,24,0	1/1:0,2:2:9:1|1:5691150_A_G:135,9,0
GL896904.1	5691157	.	C	G,A	1141.0	.	AC=5,1;AF=0.833,0.167;AN=6;DP=27;ExcessHet=3.0103;FS=0.000;MLEAC=5,1;MLEAF=0.833,0.167;MQ=60.00;QD=31.42;SOR=0.922;ANN=A|missense_variant|MODERATE|STRA8|ENSMPUG00000004113|transcript|ENSMPUT00000004152.1|protein_coding|3/10|c.211G>T|p.Asp71Tyr|1171/6779|211/1356|71/451||	GT:AD:DP:GQ:PGT:PID:PL	1/2:0,11,5:16:99:.:.:672,200,161,440,0,411	1/1:0,7,0:7:21:1|1:5691150_A_G:315,21,0,315,21,315	1/1:0,4,0:4:12:1|1:5691150_A_G:180,12,0,180,12,180
GL896904.1	5691157	.	C	G,A	1141.0	.	AC=5,1;AF=0.833,0.167;AN=6;DP=27;ExcessHet=3.0103;FS=0.000;MLEAC=5,1;MLEAF=0.833,0.167;MQ=60.00;QD=31.42;SOR=0.922;ANN=G|missense_variant|MODERATE|STRA8|ENSMPUG00000004113|transcript|ENSMPUT00000004152.1|protein_coding|3/10|c.211G>C|p.Asp71His|1171/6779|211/1356|71/451||	GT:AD:DP:GQ:PGT:PID:PL	1/2:0,11,5:16:99:.:.:672,200,161,440,0,411	1/1:0,7,0:7:21:1|1:5691150_A_G:315,21,0,315,21,315	1/1:0,4,0:4:12:1|1:5691150_A_G:180,12,0,180,12,180
GL896904.1	5692688	.	T	A	839.21	.	AC=5;AF=0.833;AN=6;BaseQRankSum=-1.054e+00;ClippingRankSum=0.00;DP=23;ExcessHet=3.0103;FS=0.000;MLEAC=5;MLEAF=0.833;MQ=60.00;MQRankSum=0.00;QD=32.24;ReadPosRankSum=-1.111e+00;SOR=0.368;ANN=A|missense_variant&splice_region_variant|MODERATE|STRA8|ENSMPUG00000004113|transcript|ENSMPUT00000004152.1|protein_coding|2/10|c.196A>T|p.Met66Leu|1156/6779|196/1356|66/451||	GT:AD:DP:GQ:PGT:PID:PL	0/1:3,7:10:99:0|1:5692683_G_A:285,0,105	1/1:0,6:6:18:1|1:5692688_T_A:270,18,0	1/1:0,7:7:21:1|1:5692688_T_A:315,21,0
GL896904.1	5692690	.	T	G	878.21	.	AC=5;AF=0.833;AN=6;BaseQRankSum=-3.850e-01;ClippingRankSum=0.00;DP=23;ExcessHet=3.0103;FS=0.000;MLEAC=5;MLEAF=0.833;MQ=60.00;MQRankSum=0.00;QD=31.87;ReadPosRankSum=-9.840e-01;SOR=0.368;ANN=G|missense_variant|MODERATE|STRA8|ENSMPUG00000004113|transcript|ENSMPUT00000004152.1|protein_coding|2/10|c.194A>C|p.Lys65Thr|1154/6779|194/1356|65/451||	GT:AD:DP:GQ:PGT:PID:PL	0/1:3,7:10:99:0|1:5692683_G_A:324,0,102	1/1:0,6:6:18:1|1:5692688_T_A:270,18,0	1/1:0,7:7:21:1|1:5692688_T_A:315,21,0
GL896904.1	5692693	.	C	T,CGTAT	656.21	.	AC=4,1;AF=0.667,0.167;AN=6;BaseQRankSum=0.349;ClippingRankSum=0.00;DP=24;ExcessHet=3.0103;FS=1.680;MLEAC=4,1;MLEAF=0.667,0.167;MQ=60.00;MQRankSum=0.00;QD=27.34;SOR=0.368;LOF=(STRA8|ENSMPUG00000004113|1|1.00);ANN=CGTAT|frameshift_variant|HIGH|STRA8|ENSMPUG00000004113|transcript|ENSMPUT00000004152.1|protein_coding|2/10|c.190_191insATAC|p.Ser64fs|1150/6779|190/1356|64/451||	GT:AD:DP:GQ:PGT:PID:PL	0/2:8,0,3:11:99:0|1:5692687_ATTTT_A:102,126,462,0,336,327	1/1:0,6,0:6:18:1|1:5692688_T_A:270,18,0,270,18,270	1/1:0,7,0:7:21:1|1:5692688_T_A:315,21,0,315,21,315
GL896904.1	5692693	.	C	T,CGTAT	656.21	.	AC=4,1;AF=0.667,0.167;AN=6;BaseQRankSum=0.349;ClippingRankSum=0.00;DP=24;ExcessHet=3.0103;FS=1.680;MLEAC=4,1;MLEAF=0.667,0.167;MQ=60.00;MQRankSum=0.00;QD=27.34;SOR=0.368;LOF=(STRA8|ENSMPUG00000004113|1|1.00);ANN=T|missense_variant|MODERATE|STRA8|ENSMPUG00000004113|transcript|ENSMPUT00000004152.1|protein_coding|2/10|c.191G>A|p.Ser64Asn|1151/6779|191/1356|64/451||	GT:AD:DP:GQ:PGT:PID:PL	0/2:8,0,3:11:99:0|1:5692687_ATTTT_A:102,126,462,0,336,327	1/1:0,6,0:6:18:1|1:5692688_T_A:270,18,0,270,18,270	1/1:0,7,0:7:21:1|1:5692688_T_A:315,21,0,315,21,315
GL896904.1	5767697	.	CAA	C	448.45	.	AC=4;AF=0.667;AN=6;DP=19;ExcessHet=0.4576;FS=0.000;MLEAC=4;MLEAF=0.667;MQ=60.00;QD=25.39;SOR=0.693;ANN=C|frameshift_variant|HIGH|AGBL3|ENSMPUG00000004266|transcript|ENSMPUT00000004307.1|protein_coding|18/18|c.2926_2927delTT|p.Leu976fs|2967/4908|2926/3024|976/1007||	GT:AD:DP:GQ:PGT:PID:PL	0/0:9,0:9:27:.:.:0,27,323	1/1:0,5:5:15:1|1:5767678_C_T:225,15,0	1/1:0,5:5:18:1|1:5767678_C_T:270,18,0
GL896904.1	5767699	.	A	T,*	915.97	.	AC=2,4;AF=0.333,0.667;AN=6;DP=20;ExcessHet=3.0103;FS=0.000;MLEAC=2,4;MLEAF=0.333,0.667;MQ=42.43;QD=28.48;SOR=0.892;ANN=T|missense_variant|MODERATE|AGBL3|ENSMPUG00000004266|transcript|ENSMPUT00000004307.1|protein_coding|18/18|c.2926T>A|p.Leu976Met|2966/4908|2926/3024|976/1007||	GT:AD:DP:GQ:PGT:PID:PL	1/1:0,10,0:10:30:1|1:5767699_A_T:447,30,0,447,30,447	2/2:0,0,5:5:15:1|1:5767678_C_T:225,225,225,15,15,0	2/2:0,0,5:5:18:1|1:5767678_C_T:270,270,270,18,18,0
GL896904.1	5871585	.	G	T,*	1323.91	.	AC=4,2;AF=0.667,0.333;AN=6;DP=27;ExcessHet=3.0103;FS=0.000;MLEAC=4,2;MLEAF=0.667,0.333;MQ=50.33;QD=31.52;SOR=1.101;ANN=T|missense_variant|MODERATE|CALD1|ENSMPUG00000004283|transcript|ENSMPUT00000004325.1|protein_coding|3/14|c.739C>A|p.Leu247Met|964/6236|739/2223|247/740||	GT:AD:DP:GQ:PGT:PID:PL	2/2:0,0,8:8:30:1|1:5871583_CAG_C:450,450,450,30,30,0	1/1:0,10,0:10:33:1|1:5871585_G_T:495,33,0,495,33,495	1/1:0,9,0:9:27:1|1:5871585_G_T:405,27,0,405,27,405
GL896904.1	5871586	.	G	GTC,C	1188.91	.	AC=2,4;AF=0.333,0.667;AN=6;DP=25;ExcessHet=3.0103;FS=0.000;MLEAC=2,4;MLEAF=0.333,0.667;MQ=60.00;QD=34.31;SOR=1.358;LOF=(CALD1|ENSMPUG00000004283|1|1.00);ANN=GTC|frameshift_variant|HIGH|CALD1|ENSMPUG00000004283|transcript|ENSMPUT00000004325.1|protein_coding|3/14|c.737_738insGA|p.Ser246fs|962/6236|737/2223|246/740||	GT:AD:DP:GQ:PGT:PID:PL	1/1:0,7,0:7:24:1|1:5871583_CAG_C:360,24,0,360,24,360	2/2:0,0,10:10:30:1|1:5871585_G_T:450,450,450,30,30,0	2/2:0,0,8:8:27:1|1:5871585_G_T:405,405,405,27,27,0
GL896904.1	5871586	.	G	GTC,C	1188.91	.	AC=2,4;AF=0.333,0.667;AN=6;DP=25;ExcessHet=3.0103;FS=0.000;MLEAC=2,4;MLEAF=0.333,0.667;MQ=60.00;QD=34.31;SOR=1.358;LOF=(CALD1|ENSMPUG00000004283|1|1.00);ANN=C|missense_variant|MODERATE|CALD1|ENSMPUG00000004283|transcript|ENSMPUT00000004325.1|protein_coding|3/14|c.738C>G|p.Ser246Arg|963/6236|738/2223|246/740||	GT:AD:DP:GQ:PGT:PID:PL	1/1:0,7,0:7:24:1|1:5871583_CAG_C:360,24,0,360,24,360	2/2:0,0,10:10:30:1|1:5871585_G_T:450,450,450,30,30,0	2/2:0,0,8:8:27:1|1:5871585_G_T:405,405,405,27,27,0
GL896904.1	6250171	.	A	ATC,ATT	933.91	.	AC=5,1;AF=0.833,0.167;AN=6;DP=22;ExcessHet=3.0103;FS=0.000;MLEAC=5,1;MLEAF=0.833,0.167;MQ=60.00;QD=26.09;SOR=0.874;LOF=(AKR1B1|ENSMPUG00000004341|1|1.00);ANN=ATC|frameshift_variant|HIGH|AKR1B1|ENSMPUG00000004341|transcript|ENSMPUT00000004384.1|protein_coding|2/10|c.138_139insTC|p.Ala47fs|410/1661|139/987|47/328||	GT:AD:DP:GQ:PGT:PID:PL	1/2:0,3,4:7:99:.:.:294,160,146,120,0,104	1/1:0,5,0:5:15:1|1:6250168_GGC_G:225,15,0,225,15,225	1/1:0,10,0:10:30:1|1:6250168_GGC_G:450,30,0,450,30,450
GL896904.1	6250171	.	A	ATC,ATT	933.91	.	AC=5,1;AF=0.833,0.167;AN=6;DP=22;ExcessHet=3.0103;FS=0.000;MLEAC=5,1;MLEAF=0.833,0.167;MQ=60.00;QD=26.09;SOR=0.874;LOF=(AKR1B1|ENSMPUG00000004341|1|1.00);ANN=ATT|frameshift_variant|HIGH|AKR1B1|ENSMPUG00000004341|transcript|ENSMPUT00000004384.1|protein_coding|2/10|c.138_139insTT|p.Ala47fs|410/1661|139/987|47/328||	GT:AD:DP:GQ:PGT:PID:PL	1/2:0,3,4:7:99:.:.:294,160,146,120,0,104	1/1:0,5,0:5:15:1|1:6250168_GGC_G:225,15,0,225,15,225	1/1:0,10,0:10:30:1|1:6250168_GGC_G:450,30,0,450,30,450
GL896904.1	11048803	.	G	A	549.45	.	AC=4;AF=0.667;AN=6;DP=30;ExcessHet=0.4576;FS=0.000;MLEAC=4;MLEAF=0.667;MQ=60.00;QD=26.04;SOR=3.767;ANN=A|missense_variant|MODERATE|KCP|ENSMPUG00000006115|transcript|ENSMPUT00000006170.1|protein_coding|38/45|c.4666G>A|p.Asp1556Asn|4666/6334|4666/6003|1556/2000||WARNING_TRANSCRIPT_NO_START_CODON	GT:AD:DP:GQ:PGT:PID:PL	0/0:17,0:17:9:.:.:0,9,627	1/1:0,8:8:24:1|1:11048793_C_T:360,24,0	1/1:0,5:5:15:1|1:11048793_C_T:225,15,0
GL896904.1	11049760	.	G	T	522.25	.	AC=5;AF=0.833;AN=6;BaseQRankSum=-2.556e+00;ClippingRankSum=0.00;DP=29;ExcessHet=3.0103;FS=0.000;MLEAC=5;MLEAF=0.833;MQ=60.00;MQRankSum=0.00;QD=18.01;ReadPosRankSum=0.00;SOR=0.836;ANN=T|missense_variant|MODERATE|KCP|ENSMPUG00000006115|transcript|ENSMPUT00000006170.1|protein_coding|41/45|c.5143G>T|p.Val1715Leu|5143/6334|5143/6003|1715/2000||WARNING_TRANSCRIPT_NO_START_CODON	GT:AD:DP:GQ:PGT:PID:PL	0/1:15,2:17:20:.:.:20,0,575	1/1:0,6:6:18:1|1:11049760_G_T:270,18,0	1/1:0,6:6:18:1|1:11049760_G_T:263,18,0
GL896904.1	11522986	.	A	G	820.35	.	AC=5;AF=0.833;AN=6;BaseQRankSum=1.10;ClippingRankSum=0.00;DP=27;ExcessHet=3.0103;FS=1.906;MLEAC=5;MLEAF=0.833;MQ=60.00;MQRankSum=0.00;QD=31.55;ReadPosRankSum=2.26;SOR=0.588;ANN=G|missense_variant|MODERATE|ENSMPUG00000006536|ENSMPUG00000006536|transcript|ENSMPUT00000006592.1|protein_coding|2/2|c.395T>C|p.Val132Ala|427/514|395/480|132/159||WARNING_TRANSCRIPT_NO_START_CODON	GT:AD:DP:GQ:PGT:PID:PL	0/1:6,5:11:99:.:.:176,0,183	1/1:0,4:4:12:1|1:11522980_T_C:180,12,0	1/1:0,11:11:33:1|1:11522980_T_C:495,33,0
GL896904.1	14312377	.	T	A	934.24	.	AC=5;AF=0.833;AN=6;BaseQRankSum=0.00;ClippingRankSum=0.00;DP=29;ExcessHet=3.0103;FS=0.000;MLEAC=5;MLEAF=0.833;MQ=60.00;MQRankSum=0.00;QD=32.22;ReadPosRankSum=-6.050e-01;SOR=0.892;ANN=A|missense_variant|MODERATE|POT1|ENSMPUG00000006753|transcript|ENSMPUT00000006812.1|protein_coding|10/20|c.1060T>A|p.Leu354Ile|1440/6164|1060/2358|354/785||	GT:AD:DP:GQ:PL	0/1:5,6:11:99:217,0,176	1/1:0,13:13:39:527,39,0	1/1:0,5:5:15:221,15,0
GL896904.1	14325612	.	C	T	645.25	.	AC=5;AF=0.833;AN=6;BaseQRankSum=0.431;ClippingRankSum=0.00;DP=22;ExcessHet=3.0103;FS=0.000;MLEAC=5;MLEAF=0.833;MQ=60.00;MQRankSum=0.00;QD=29.33;ReadPosRankSum=-1.500e-02;SOR=0.446;ANN=T|missense_variant|MODERATE|POT1|ENSMPUG00000006753|transcript|ENSMPUT00000006812.1|protein_coding|14/20|c.1600C>T|p.Pro534Ser|1980/6164|1600/2358|534/785||	GT:AD:DP:GQ:PGT:PID:PL	0/1:6,3:9:98:.:.:98,0,212	1/1:0,8:8:24:1|1:14325612_C_T:353,24,0	1/1:0,5:5:15:1|1:14325612_C_T:225,15,0
GL896904.1	15051665	.	C	T	645.36	.	AC=5;AF=0.833;AN=6;BaseQRankSum=0.00;ClippingRankSum=0.00;DP=30;ExcessHet=3.0103;FS=1.768;MLEAC=5;MLEAF=0.833;MQ=60.00;MQRankSum=0.00;QD=21.51;ReadPosRankSum=0.280;SOR=1.508;LOF=(ENSMPUG00000006776|ENSMPUG00000006776|1|1.00);ANN=T|splice_acceptor_variant&intron_variant|HIGH|ENSMPUG00000006776|ENSMPUG00000006776|transcript|ENSMPUT00000006835.1|protein_coding|4/5|c.1343-1G>A||||||	GT:AD:DP:GQ:PL	0/1:13,5:18:99:155,0,483	1/1:0,4:4:12:166,12,0	1/1:0,8:8:24:355,24,0
GL896904.1	15056367	.	C	T	817.2	.	AC=5;AF=0.833;AN=6;BaseQRankSum=0.748;ClippingRankSum=0.00;DP=25;ExcessHet=3.0103;FS=4.925;MLEAC=5;MLEAF=0.833;MQ=60.00;MQRankSum=0.00;QD=32.69;ReadPosRankSum=0.892;SOR=0.470;LOF=(ENSMPUG00000006776|ENSMPUG00000006776|1|1.00);ANN=T|splice_donor_variant&intron_variant|HIGH|ENSMPUG00000006776|ENSMPUG00000006776|transcript|ENSMPUT00000006835.1|protein_coding|4/5|c.1342+1G>A||||||	GT:AD:DP:GQ:PGT:PID:PL	0/1:5,6:11:99:.:.:218,0,143	1/1:0,6:6:18:1|1:15056353_T_C:270,18,0	1/1:0,8:8:24:1|1:15056353_T_C:360,24,0
GL896904.1	15056433	.	T	C	553.35	.	AC=5;AF=0.833;AN=6;BaseQRankSum=0.00;ClippingRankSum=0.00;DP=21;ExcessHet=3.0103;FS=7.605;MLEAC=5;MLEAF=0.833;MQ=60.00;MQRankSum=0.00;QD=26.35;ReadPosRankSum=-1.017e+00;SOR=0.078;ANN=C|missense_variant|MODERATE|ENSMPUG00000006776|ENSMPUG00000006776|transcript|ENSMPUT00000006835.1|protein_coding|4/6|c.1277A>G|p.His426Arg|1747/2026|1277/1386|426/461||	GT:AD:DP:GQ:PGT:PID:PL	0/1:7,4:11:99:.:.:134,0,259	1/1:0,5:5:15:1|1:15056424_G_T:225,15,0	1/1:0,5:5:15:1|1:15056424_G_T:225,15,0
GL896904.1	15325485	.	A	G	631.81	.	AC=5;AF=0.833;AN=6;BaseQRankSum=1.34;ClippingRankSum=0.00;DP=24;ExcessHet=3.0103;FS=7.501;MLEAC=5;MLEAF=0.833;MQ=60.00;MQRankSum=0.00;QD=28.72;ReadPosRankSum=0.00;SOR=1.472;ANN=G|missense_variant|MODERATE|IQUB|ENSMPUG00000006817|transcript|ENSMPUT00000006876.1|protein_coding|2/13|c.172A>G|p.Thr58Ala|310/2547|172/2409|58/802||	GT:AD:DP:GQ:PGT:PID:PL	0/1:5,6:11:99:.:.:218,0,142	1/1:1,3:4:7:1|1:15325478_C_T:132,7,0	1/1:0,7:7:21:1|1:15325478_C_T:312,21,0
GL896904.1	16491220	.	C	T	668.2	.	AC=5;AF=0.833;AN=6;BaseQRankSum=0.00;ClippingRankSum=0.00;DP=23;ExcessHet=3.0103;FS=0.000;MLEAC=5;MLEAF=0.833;MQ=60.00;MQRankSum=0.00;QD=29.05;ReadPosRankSum=1.18;SOR=0.446;ANN=T|missense_variant|MODERATE|PTPRZ1|ENSMPUG00000006874|transcript|ENSMPUT00000006933.1|protein_coding|28/30|c.6671G>A|p.Ser2224Asn|6995/8904|6671/6978|2224/2325||	GT:AD:DP:GQ:PGT:PID:PL	0/1:8,3:11:92:.:.:92,0,301	1/1:0,6:6:18:1|1:16491220_C_T:259,18,0	1/1:0,6:6:24:1|1:16491220_C_T:348,24,0
GL896904.1	20075680	.	A	G	1139.19	.	AC=5;AF=0.833;AN=6;BaseQRankSum=-3.870e-01;ClippingRankSum=0.00;DP=34;ExcessHet=3.0103;FS=2.210;MLEAC=5;MLEAF=0.833;MQ=60.00;MQRankSum=0.00;QD=33.51;ReadPosRankSum=0.750;SOR=0.428;ANN=G|missense_variant|MODERATE|CTTNBP2|ENSMPUG00000007124|transcript|ENSMPUT00000007185.1|protein_coding|4/23|c.1162A>G|p.Thr388Ala|1275/6097|1162/4938|388/1645||	GT:AD:DP:GQ:PL	0/1:4,15:19:99:557,0,110	1/1:0,6:6:18:253,18,0	1/1:0,9:9:27:360,27,0
GL896904.1	24025218	.	G	T	415.4	.	AC=5;AF=0.833;AN=6;BaseQRankSum=0.253;ClippingRankSum=0.00;DP=32;ExcessHet=3.0103;FS=0.000;MLEAC=5;MLEAF=0.833;MQ=45.66;MQRankSum=-2.260e+00;QD=27.69;ReadPosRankSum=-1.383e+00;SOR=1.911;ANN=T|missense_variant|MODERATE|ENSMPUG00000018745|ENSMPUG00000018745|transcript|ENSMPUT00000018897.1|protein_coding|1/1|c.347C>A|p.Ala116Glu|347/393|347/393|116/130||	GT:AD:DP:GQ:PGT:PID:PL	0/1:4,6:10:99:0|1:24025218_G_T:230,0,150	1/1:0,2:2:6:.:.:87,6,0	1/1:0,3:3:9:.:.:128,9,0
GL896904.1	24025242	.	G	A	527.57	.	AC=5;AF=0.833;AN=6;BaseQRankSum=0.00;ClippingRankSum=0.00;DP=38;ExcessHet=3.0103;FS=0.000;MLEAC=5;MLEAF=0.833;MQ=46.46;MQRankSum=-1.559e+00;QD=31.03;ReadPosRankSum=-2.655e+00;SOR=2.179;ANN=A|missense_variant|MODERATE|ENSMPUG00000018745|ENSMPUG00000018745|transcript|ENSMPUT00000018897.1|protein_coding|1/1|c.323C>T|p.Ala108Val|323/393|323/393|108/130||	GT:AD:DP:GQ:PGT:PID:PL	0/1:4,5:9:99:0|1:24025218_G_T:198,0,153	1/1:0,4:4:12:.:.:180,12,0	1/1:0,4:4:12:.:.:180,12,0
GL896904.1	26105579	.	A	G,T	1177.04	.	AC=5,1;AF=0.833,0.167;AN=6;DP=30;ExcessHet=3.0103;FS=0.000;MLEAC=5,1;MLEAF=0.833,0.167;MQ=60.00;QD=31.10;SOR=0.997;ANN=G|missense_variant|MODERATE|ENSMPUG00000007778|ENSMPUG00000007778|transcript|ENSMPUT00000007845.1|protein_coding|1/2|c.5A>G|p.Lys2Arg|139/443|5/219|2/72||WARNING_TRANSCRIPT_NO_START_CODON	GT:AD:DP:GQ:PGT:PID:PL	1/2:0,11,8:19:99:.:.:798,321,277,441,0,402	1/1:0,5,0:5:15:1|1:26105574_ACC_A:225,15,0,225,15,225	1/1:0,4,0:4:12:1|1:26105574_ACC_A:180,12,0,180,12,180
GL896904.1	26105579	.	A	G,T	1177.04	.	AC=5,1;AF=0.833,0.167;AN=6;DP=30;ExcessHet=3.0103;FS=0.000;MLEAC=5,1;MLEAF=0.833,0.167;MQ=60.00;QD=31.10;SOR=0.997;ANN=T|missense_variant|MODERATE|ENSMPUG00000007778|ENSMPUG00000007778|transcript|ENSMPUT00000007845.1|protein_coding|1/2|c.5A>T|p.Lys2Ile|139/443|5/219|2/72||WARNING_TRANSCRIPT_NO_START_CODON	GT:AD:DP:GQ:PGT:PID:PL	1/2:0,11,8:19:99:.:.:798,321,277,441,0,402	1/1:0,5,0:5:15:1|1:26105574_ACC_A:225,15,0,225,15,225	1/1:0,4,0:4:12:1|1:26105574_ACC_A:180,12,0,180,12,180
GL896904.1	29184868	.	T	G	515.35	.	AC=5;AF=0.833;AN=6;BaseQRankSum=-6.740e-01;ClippingRankSum=0.00;DP=18;ExcessHet=3.0103;FS=6.107;MLEAC=5;MLEAF=0.833;MQ=60.00;MQRankSum=0.00;QD=28.63;ReadPosRankSum=-1.645e+00;SOR=1.825;ANN=G|missense_variant|MODERATE|ANLN|ENSMPUG00000007825|transcript|ENSMPUT00000007892.1|protein_coding|12/24|c.2133A>C|p.Gln711His|2148/3498|2133/3375|711/1124||	GT:AD:DP:GQ:PL	0/1:3,2:5:37:37,0,99	1/1:0,9:9:27:343,27,0	1/1:0,4:4:12:166,12,0
GL896904.1	29203864	.	T	C	980.19	.	AC=5;AF=0.833;AN=6;BaseQRankSum=0.088;ClippingRankSum=0.00;DP=34;ExcessHet=3.0103;FS=8.609;MLEAC=5;MLEAF=0.833;MQ=59.45;MQRankSum=0.00;QD=32.67;ReadPosRankSum=1.41;SOR=1.115;ANN=C|missense_variant|MODERATE|ANLN|ENSMPUG00000007825|transcript|ENSMPUT00000007892.1|protein_coding|3/24|c.355A>G|p.Thr119Ala|370/3498|355/3375|119/1124||	GT:AD:DP:GQ:PGT:PID:PL	0/1:5,10:15:99:.:.:345,0,152	1/1:0,9:9:27:1|1:29203850_C_T:396,27,0	1/1:0,6:6:18:1|1:29203850_C_T:270,18,0
GL896905.1	9915070	.	T	C	912.19	.	AC=5;AF=0.833;AN=6;BaseQRankSum=0.00;ClippingRankSum=0.00;DP=30;ExcessHet=3.0103;FS=0.000;MLEAC=5;MLEAF=0.833;MQ=60.00;MQRankSum=0.00;QD=30.41;ReadPosRankSum=0.158;SOR=0.512;ANN=C|missense_variant|MODERATE|ETAA1|ENSMPUG00000006214|transcript|ENSMPUT00000006269.1|protein_coding|4/5|c.1019T>C|p.Phe340Ser|1997/3483|1019/2505|340/834||	GT:AD:DP:GQ:PL	0/1:6,7:13:99:253,0,203	1/1:0,11:11:33:444,33,0	1/1:0,6:6:18:246,18,0
GL896905.1	11071949	.	A	G,C	889.95	.	AC=5,1;AF=0.833,0.167;AN=6;DP=24;ExcessHet=3.0103;FS=0.000;MLEAC=5,1;MLEAF=0.833,0.167;MQ=60.00;QD=29.93;SOR=1.051;ANN=C|missense_variant|MODERATE|BMP10|ENSMPUG00000006313|transcript|ENSMPUT00000006368.1|protein_coding|1/2|c.217T>G|p.Leu73Val|330/5845|217/1275|73/424||	GT:AD:DP:GQ:PL	1/2:0,5,6:11:99:414,233,218,182,0,164	1/1:0,8,0:8:24:291,24,0,291,24,291	1/1:0,5,0:5:15:211,15,0,211,15,211
GL896905.1	11953020	.	A	T	357.96	.	AC=4;AF=0.667;AN=6;DP=23;ExcessHet=0.4576;FS=0.000;MLEAC=4;MLEAF=0.667;MQ=60.00;QD=30.72;SOR=1.085;ANN=T|missense_variant|MODERATE|SNRNP27|ENSMPUG00000007050|transcript|ENSMPUT00000007109.1|protein_coding|2/9|c.72A>T|p.Glu24Asp|72/582|72/468|24/155||	GT:AD:DP:GQ:PL	0/0:12,0:12:36:0,36,463	1/1:0,7:7:21:271,21,0	1/1:0,3:3:9:124,9,0
GL896905.1	13174984	.	G	T	950.27	.	AC=5;AF=0.833;AN=6;BaseQRankSum=0.00;ClippingRankSum=0.00;DP=26;ExcessHet=3.0103;FS=0.000;MLEAC=5;MLEAF=0.833;MQ=60.00;MQRankSum=0.00;QD=28.80;ReadPosRankSum=-1.559e+00;SOR=0.877;ANN=T|missense_variant|MODERATE|DYSF|ENSMPUG00000007451|transcript|ENSMPUT00000007515.1|protein_coding|7/57|c.581G>T|p.Gly194Val|775/9503|581/6402|194/2133||	GT:AD:DP:GQ:PGT:PID:PL	0/1:3,11:14:93:0|1:13174973_T_C:450,0,93	1/1:0,7:7:21:1|1:13174984_G_T:306,21,0	1/1:0,5:5:15:1|1:13174984_G_T:225,15,0
GL896905.1	14390980	.	C	A,G	1353.95	.	AC=5,1;AF=0.833,0.167;AN=6;DP=32;ExcessHet=3.0103;FS=0.000;MLEAC=5,1;MLEAF=0.833,0.167;MQ=60.00;QD=28.41;SOR=1.681;ANN=A|missense_variant|MODERATE|SPR|ENSMPUG00000007518|transcript|ENSMPUT00000007582.1|protein_coding|1/3|c.188C>A|p.Ala63Glu|625/1866|188/804|63/267||	GT:AD:DP:GQ:PGT:PID:PL	1/2:0,16,4:20:99:.:.:840,168,120,672,0,660	1/1:0,6,0:6:18:1|1:14390973_G_T:270,18,0,270,18,270	1/1:0,6,0:6:18:1|1:14390973_G_T:270,18,0,270,18,270
GL896905.1	14390980	.	C	A,G	1353.95	.	AC=5,1;AF=0.833,0.167;AN=6;DP=32;ExcessHet=3.0103;FS=0.000;MLEAC=5,1;MLEAF=0.833,0.167;MQ=60.00;QD=28.41;SOR=1.681;ANN=G|missense_variant|MODERATE|SPR|ENSMPUG00000007518|transcript|ENSMPUT00000007582.1|protein_coding|1/3|c.188C>G|p.Ala63Gly|625/1866|188/804|63/267||	GT:AD:DP:GQ:PGT:PID:PL	1/2:0,16,4:20:99:.:.:840,168,120,672,0,660	1/1:0,6,0:6:18:1|1:14390973_G_T:270,18,0,270,18,270	1/1:0,6,0:6:18:1|1:14390973_G_T:270,18,0,270,18,270
GL896905.1	14870340	.	C	A,G	793.95	.	AC=1,5;AF=0.167,0.833;AN=6;DP=20;ExcessHet=3.0103;FS=0.000;MLEAC=1,5;MLEAF=0.167,0.833;MQ=60.00;QD=30.46;SOR=0.892;ANN=A|missense_variant|MODERATE|ALMS1|ENSMPUG00000007690|transcript|ENSMPUT00000007756.1|protein_coding|11/27|c.5381C>A|p.Thr1794Asn|5542/12465|5381/11271|1794/3756||	GT:AD:DP:GQ:PL	1/2:0,3,3:6:95:221,116,107,104,0,95	2/2:0,0,9:9:27:388,388,388,27,27,0	2/2:0,0,5:5:15:211,211,211,15,15,0
GL896905.1	14870340	.	C	A,G	793.95	.	AC=1,5;AF=0.167,0.833;AN=6;DP=20;ExcessHet=3.0103;FS=0.000;MLEAC=1,5;MLEAF=0.167,0.833;MQ=60.00;QD=30.46;SOR=0.892;ANN=G|missense_variant|MODERATE|ALMS1|ENSMPUG00000007690|transcript|ENSMPUT00000007756.1|protein_coding|11/27|c.5381C>G|p.Thr1794Ser|5542/12465|5381/11271|1794/3756||	GT:AD:DP:GQ:PL	1/2:0,3,3:6:95:221,116,107,104,0,95	2/2:0,0,9:9:27:388,388,388,27,27,0	2/2:0,0,5:5:15:211,211,211,15,15,0
GL896905.1	15320663	.	C	T	858.16	.	AC=5;AF=0.833;AN=6;BaseQRankSum=0.00;ClippingRankSum=0.00;DP=26;ExcessHet=3.0103;FS=3.078;MLEAC=5;MLEAF=0.833;MQ=60.00;MQRankSum=0.00;QD=33.01;ReadPosRankSum=1.06;SOR=0.141;ANN=T|missense_variant|MODERATE|TET3|ENSMPUG00000007806|transcript|ENSMPUT00000007873.1|protein_coding|11/11|c.4144C>T|p.Pro1382Ser|4569/5807|4144/5382|1382/1793||	GT:AD:DP:GQ:PL	0/1:2,8:10:46:304,0,46	1/1:0,8:8:24:277,24,0	1/1:0,8:8:24:308,24,0
GL896905.1	15590321	.	C	G	837.9	.	AC=5;AF=0.833;AN=6;BaseQRankSum=3.48;ClippingRankSum=0.00;DP=21;ExcessHet=3.0103;FS=5.441;MLEAC=5;MLEAF=0.833;MQ=60.00;MQRankSum=0.00;QD=31.29;ReadPosRankSum=1.58;SOR=1.996;ANN=G|missense_variant|MODERATE|ENSMPUG00000007906|ENSMPUG00000007906|transcript|ENSMPUT00000007973.1|protein_coding|3/4|c.778G>C|p.Gly260Arg|778/1839|778/1839|260/612||WARNING_TRANSCRIPT_NO_START_CODON	GT:AD:DP:GQ:PGT:PID:PL	0/1:1,10:11:9:0|1:15590321_C_G:417,0,9	1/1:0,7:7:21:1|1:15590316_A_G:315,21,0	1/1:0,3:3:9:1|1:15590305_G_A:135,9,0
GL896905.1	19540116	.	T	A,C	1018.0	.	AC=5,1;AF=0.833,0.167;AN=6;DP=28;ExcessHet=3.0103;FS=0.000;MLEAC=5,1;MLEAF=0.833,0.167;MQ=37.94;QD=36.32;SOR=0.765;LOF=(ENSMPUG00000008521|ENSMPUG00000008521|1|1.00);ANN=A|start_lost|HIGH|ENSMPUG00000008521|ENSMPUG00000008521|transcript|ENSMPUT00000008592.1|protein_coding|1/5|c.2T>A|p.Met1?|11/1820|2/531|1/176||	GT:AD:DP:GQ:PL	1/2:0,12,4:16:99:625,155,119,470,0,458	1/1:0,4,0:4:12:179,12,0,179,12,179	1/1:0,7,0:7:21:240,21,0,240,21,240
GL896905.1	19540116	.	T	A,C	1018.0	.	AC=5,1;AF=0.833,0.167;AN=6;DP=28;ExcessHet=3.0103;FS=0.000;MLEAC=5,1;MLEAF=0.833,0.167;MQ=37.94;QD=36.32;SOR=0.765;LOF=(ENSMPUG00000008521|ENSMPUG00000008521|1|1.00);ANN=C|start_lost|HIGH|ENSMPUG00000008521|ENSMPUG00000008521|transcript|ENSMPUT00000008592.1|protein_coding|1/5|c.2T>C|p.Met1?|11/1820|2/531|1/176||	GT:AD:DP:GQ:PL	1/2:0,12,4:16:99:625,155,119,470,0,458	1/1:0,4,0:4:12:179,12,0,179,12,179	1/1:0,7,0:7:21:240,21,0,240,21,240
GL896905.1	24290399	.	A	T	967.3	.	AC=5;AF=0.833;AN=6;BaseQRankSum=0.00;ClippingRankSum=0.00;DP=27;ExcessHet=3.0103;FS=3.123;MLEAC=5;MLEAF=0.833;MQ=60.00;MQRankSum=0.00;QD=33.97;ReadPosRankSum=-1.003e+00;SOR=0.121;ANN=T|missense_variant|MODERATE|DNAH6|ENSMPUG00000008574|transcript|ENSMPUT00000008645.1|protein_coding|4/77|c.509A>T|p.Tyr170Phe|742/13068|509/12465|170/4154||	GT:AD:DP:GQ:PL	0/1:2,14:16:35:537,0,35	1/1:0,5:5:15:211,15,0	1/1:0,6:6:18:250,18,0
GL896905.1	25542127	.	C	G	634.05	.	AC=5;AF=0.833;AN=6;BaseQRankSum=-6.050e-01;ClippingRankSum=0.00;DP=19;ExcessHet=3.0103;FS=6.422;MLEAC=5;MLEAF=0.833;MQ=60.00;MQRankSum=0.00;QD=33.37;ReadPosRankSum=0.265;SOR=0.061;ANN=G|missense_variant|MODERATE|PTCD3|ENSMPUG00000009167|transcript|ENSMPUT00000009243.1|protein_coding|1/24|c.17C>G|p.Ala6Gly|627/2668|17/2058|6/685||	GT:AD:DP:GQ:PGT:PID:PL	0/1:3,9:12:89:.:.:349,0,89	1/1:0,5:5:15:1|1:25542127_C_G:225,15,0	1/1:0,2:2:6:1|1:25542127_C_G:90,6,0
GL896905.1	25542129	.	A	G	340.05	.	AC=5;AF=0.833;AN=6;BaseQRankSum=-1.960e+00;ClippingRankSum=0.00;DP=19;ExcessHet=3.0103;FS=0.000;MLEAC=5;MLEAF=0.833;MQ=60.00;MQRankSum=0.00;QD=17.90;ReadPosRankSum=-2.208e+00;SOR=0.859;ANN=G|missense_variant|MODERATE|PTCD3|ENSMPUG00000009167|transcript|ENSMPUT00000009243.1|protein_coding|1/24|c.19A>G|p.Arg7Gly|629/2668|19/2058|7/685||	GT:AD:DP:GQ:PGT:PID:PL	0/1:9,3:12:55:.:.:55,0,338	1/1:0,5:5:15:1|1:25542127_C_G:225,15,0	1/1:0,2:2:6:1|1:25542127_C_G:90,6,0
GL896905.1	27123375	.	GCA	G	799.47	.	AC=4;AF=0.667;AN=6;DP=23;ExcessHet=0.4576;FS=0.000;MLEAC=4;MLEAF=0.667;MQ=49.24;QD=32.06;SOR=0.793;LOF=(ENSMPUG00000009424|ENSMPUG00000009424|1|1.00);ANN=G|frameshift_variant|HIGH|ENSMPUG00000009424|ENSMPUG00000009424|transcript|ENSMPUT00000009503.1|protein_coding|2/2|c.362_363delTG|p.Leu121fs|410/483|362/384|121/127||	GT:AD:DP:GQ:PGT:PID:PL	0/0:4,0:4:12:.:.:0,12,155	1/1:0,14:14:42:1|1:27123375_GCA_G:620,42,0	1/1:0,5:5:15:1|1:27123375_GCA_G:225,15,0
GL896905.1	27290354	.	A	C	703.46	.	AC=5;AF=0.833;AN=6;BaseQRankSum=-3.190e-01;ClippingRankSum=0.00;DP=21;ExcessHet=3.0103;FS=0.000;MLEAC=5;MLEAF=0.833;MQ=46.54;MQRankSum=1.01;QD=31.67;ReadPosRankSum=0.980;SOR=0.610;ANN=C|missense_variant|MODERATE|ENSMPUG00000009451|ENSMPUG00000009451|transcript|ENSMPUT00000009530.1|protein_coding|2/4|c.171T>G|p.His57Gln|252/2206|171/408|57/135||	GT:AD:DP:GQ:PL	0/1:3,9:12:99:362,0,99	1/1:0,5:5:15:210,15,0	1/1:0,3:3:12:162,12,0
GL896905.1	27431502	.	C	T	1500.56	.	AC=5;AF=0.833;AN=6;BaseQRankSum=-3.190e-01;ClippingRankSum=0.00;DP=41;ExcessHet=3.0103;FS=7.291;MLEAC=5;MLEAF=0.833;MQ=54.48;MQRankSum=1.60;QD=28.12;ReadPosRankSum=0.551;SOR=0.744;ANN=T|missense_variant|MODERATE|ENSMPUG00000009500|ENSMPUG00000009500|transcript|ENSMPUT00000009579.1|protein_coding|2/2|c.236G>A|p.Arg79His|260/845|236/405|79/134||	GT:AD:DP:GQ:PL	0/1:2,23:25:15:861,0,15	1/1:0,7:7:21:297,21,0	1/1:0,9:9:27:373,27,0
GL896905.1	27675882	.	A	G	898.27	.	AC=5;AF=0.833;AN=6;BaseQRankSum=-7.830e-01;ClippingRankSum=0.00;DP=29;ExcessHet=3.0103;FS=18.479;MLEAC=5;MLEAF=0.833;MQ=60.00;MQRankSum=0.00;QD=30.97;ReadPosRankSum=0.622;SOR=1.275;ANN=G|missense_variant|MODERATE|PSD4|ENSMPUG00000009525|transcript|ENSMPUT00000009604.1|protein_coding|2/17|c.721T>C|p.Ser241Pro|961/3370|721/3063|241/1020||	GT:AD:DP:GQ:PGT:PID:PL	0/1:8,10:18:99:0|1:27675882_A_G:396,0,306	1/1:0,4:4:15:1|1:27675874_C_T:218,15,0	1/1:0,7:7:21:1|1:27675874_C_T:315,21,0
GL896905.1	27675888	.	G	A	936.25	.	AC=5;AF=0.833;AN=6;BaseQRankSum=-7.830e-01;ClippingRankSum=0.00;DP=31;ExcessHet=3.0103;FS=18.097;MLEAC=5;MLEAF=0.833;MQ=60.00;MQRankSum=0.00;QD=30.20;ReadPosRankSum=1.87;SOR=1.170;ANN=A|missense_variant|MODERATE|PSD4|ENSMPUG00000009525|transcript|ENSMPUT00000009604.1|protein_coding|2/17|c.715C>T|p.Arg239Cys|955/3370|715/3063|239/1020||	GT:AD:DP:GQ:PGT:PID:PL	0/1:8,10:18:99:0|1:27675882_A_G:396,0,306	1/1:0,5:5:15:1|1:27675874_C_T:218,15,0	1/1:0,8:8:24:1|1:27675874_C_T:353,24,0
GL896905.1	27676488	.	G	C	1313.16	.	AC=5;AF=0.833;AN=6;BaseQRankSum=1.56;ClippingRankSum=0.00;DP=37;ExcessHet=3.0103;FS=10.577;MLEAC=5;MLEAF=0.833;MQ=60.00;MQRankSum=0.00;QD=33.74;ReadPosRankSum=1.36;SOR=2.664;ANN=C|missense_variant|MODERATE|PSD4|ENSMPUG00000009525|transcript|ENSMPUT00000009604.1|protein_coding|2/17|c.115C>G|p.Leu39Val|355/3370|115/3063|39/1020||	GT:AD:DP:GQ:PGT:PID:PL	0/1:5,10:15:99:.:.:399,0,219	1/1:0,14:14:42:1|1:27676483_G_A:630,42,0	1/1:0,7:7:21:1|1:27676483_G_A:315,21,0
GL896906.1	221028	.	G	A	1127.2	.	AC=5;AF=0.833;AN=6;BaseQRankSum=0.00;ClippingRankSum=0.00;DP=31;ExcessHet=3.0103;FS=0.000;MLEAC=5;MLEAF=0.833;MQ=60.00;MQRankSum=0.00;QD=27.67;ReadPosRankSum=-1.324e+00;SOR=0.458;ANN=A|missense_variant|MODERATE|ENSMPUG00000002676|ENSMPUG00000002676|transcript|ENSMPUT00000002703.1|protein_coding|1/25|c.52G>A|p.Ala18Thr|52/1935|52/1935|18/644||	GT:AD:DP:GQ:PGT:PID:PL	0/1:3,14:17:74:0|1:221027_T_C:528,0,74	1/1:0,8:8:24:1|1:221019_A_G:360,24,0	1/1:0,6:6:18:1|1:221019_A_G:270,18,0
GL896906.1	1095048	.	T	C,G	1025.94	.	AC=5,1;AF=0.833,0.167;AN=6;DP=27;ExcessHet=3.0103;FS=0.000;MLEAC=5,1;MLEAF=0.833,0.167;MQ=60.00;QD=27.99;SOR=1.101;ANN=G|missense_variant|MODERATE|ENSMPUG00000002935|ENSMPUG00000002935|transcript|ENSMPUT00000002965.1|protein_coding|2/3|c.177A>C|p.Gln59His|177/357|177/357|59/118||	GT:AD:DP:GQ:PL	1/2:0,10,4:14:99:531,155,125,376,0,364	1/1:0,7,0:7:21:290,21,0,290,21,290	1/1:0,6,0:6:18:231,18,0,231,18,231
GL896906.1	1209314	.	C	T	665.56	.	AC=5;AF=0.833;AN=6;BaseQRankSum=0.00;ClippingRankSum=0.00;DP=76;ExcessHet=3.0103;FS=0.000;MLEAC=5;MLEAF=0.833;MQ=40.68;MQRankSum=1.53;QD=31.76;ReadPosRankSum=0.887;SOR=4.174;ANN=T|missense_variant|MODERATE|ENSMPUG00000019872|ENSMPUG00000019872|transcript|ENSMPUT00000020024.1|protein_coding|1/1|c.407C>T|p.Ser136Leu|407/1824|407/1824|136/607||	GT:AD:DP:GQ:PGT:PID:PL	0/1:1,7:8:21:.:.:291,0,21	1/1:0,4:4:12:1|1:1209228_T_C:180,12,0	1/1:0,4:4:15:1|1:1209277_T_C:225,15,0
GL896906.1	2720209	.	A	G	933.24	.	AC=5;AF=0.833;AN=6;BaseQRankSum=0.00;ClippingRankSum=0.00;DP=26;ExcessHet=3.0103;FS=0.000;MLEAC=5;MLEAF=0.833;MQ=60.00;MQRankSum=0.00;QD=31.67;ReadPosRankSum=-3.660e-01;SOR=1.270;ANN=G|missense_variant|MODERATE|TSSK1B|ENSMPUG00000019875|transcript|ENSMPUT00000020027.1|protein_coding|1/1|c.1034A>G|p.Asp345Gly|1034/1092|1034/1092|345/363||	GT:AD:DP:GQ:PGT:PID:PL	0/1:2,12:14:41:.:.:459,0,41	1/1:0,6:6:18:1|1:2720195_A_G:270,18,0	1/1:0,6:6:18:1|1:2720195_A_G:235,18,0
GL896906.1	3317337	.	T	C	976.17	.	AC=5;AF=0.833;AN=6;BaseQRankSum=0.802;ClippingRankSum=0.00;DP=27;ExcessHet=3.0103;FS=2.716;MLEAC=5;MLEAF=0.833;MQ=60.00;MQRankSum=0.00;QD=31.32;ReadPosRankSum=-1.358e+00;SOR=1.389;ANN=C|missense_variant|MODERATE|GNB1L|ENSMPUG00000003907|transcript|ENSMPUT00000003946.1|protein_coding|2/9|c.119A>G|p.Asp40Gly|1199/2462|119/1314|40/437||	GT:AD:DP:GQ:PGT:PID:PL	0/1:3,10:13:54:0|1:3317337_T_C:345,0,54	1/1:0,7:7:24:1|1:3317325_C_G:347,24,0	1/1:0,7:7:21:1|1:3317325_C_G:315,21,0
GL896906.1	3317338	.	C	G	1017.16	.	AC=5;AF=0.833;AN=6;BaseQRankSum=0.802;ClippingRankSum=0.00;DP=27;ExcessHet=3.0103;FS=2.716;MLEAC=5;MLEAF=0.833;MQ=60.00;MQRankSum=0.00;QD=29.32;ReadPosRankSum=-1.271e+00;SOR=1.389;ANN=G|missense_variant|MODERATE|GNB1L|ENSMPUG00000003907|transcript|ENSMPUT00000003946.1|protein_coding|2/9|c.118G>C|p.Asp40His|1198/2462|118/1314|40/437||	GT:AD:DP:GQ:PGT:PID:PL	0/1:3,10:13:54:0|1:3317337_T_C:345,0,54	1/1:0,7:7:24:1|1:3317325_C_G:347,24,0	1/1:0,7:7:24:1|1:3317325_C_G:356,24,0
GL896906.1	3581902	.	A	G	928.19	.	AC=5;AF=0.833;AN=6;BaseQRankSum=-6.050e-01;ClippingRankSum=0.00;DP=27;ExcessHet=3.0103;FS=0.000;MLEAC=5;MLEAF=0.833;MQ=60.00;MQRankSum=0.00;QD=34.38;ReadPosRankSum=-5.180e-01;SOR=0.368;ANN=G|missense_variant|MODERATE|ZDHHC8|ENSMPUG00000004176|transcript|ENSMPUT00000004215.1|protein_coding|11/12|c.1237A>G|p.Thr413Ala|1237/2334|1237/2334|413/777||WARNING_TRANSCRIPT_NO_STOP_CODON	GT:AD:DP:GQ:PGT:PID:PL	0/1:3,9:12:90:.:.:296,0,90	1/1:0,9:9:27:1|1:3581881_A_G:393,27,0	1/1:0,6:6:18:1|1:3581881_A_G:270,18,0
GL896906.1	3745533	.	C	T	543.3	.	AC=4;AF=0.667;AN=6;DP=31;ExcessHet=0.4576;FS=0.000;MLEAC=4;MLEAF=0.667;MQ=60.00;QD=32.07;SOR=1.179;ANN=T|missense_variant|MODERATE|ENSMPUG00000004273|ENSMPUG00000004273|transcript|ENSMPUT00000004314.1|protein_coding|14/14|c.1936C>T|p.Arg646Cys|1936/1968|1936/1968|646/655||	GT:AD:DP:GQ:PGT:PID:PL	0/0:18,0:18:48:.:.:0,48,720	1/1:0,6:6:18:1|1:3745533_C_T:270,18,0	1/1:0,7:7:21:1|1:3745533_C_T:311,21,0
GL896906.1	4774414	.	A	C,T	1449.92	.	AC=1,5;AF=0.167,0.833;AN=6;DP=33;ExcessHet=3.0103;FS=0.000;MLEAC=1,5;MLEAF=0.167,0.833;MQ=60.00;QD=36.16;SOR=0.880;ANN=C|missense_variant|MODERATE|CEP192|ENSMPUG00000004343|transcript|ENSMPUT00000004386.1|protein_coding|16/45|c.2389T>G|p.Ser797Ala|2389/9558|2389/7890|797/2629||	GT:AD:DP:GQ:PGT:PID:PL	1/2:0,9,8:17:99:.:.:756,252,205,354,0,313	2/2:0,0,7:7:21:1|1:4774407_T_C:315,315,315,21,21,0	2/2:0,0,9:9:27:1|1:4774407_T_C:405,405,405,27,27,0
GL896906.1	4774414	.	A	C,T	1449.92	.	AC=1,5;AF=0.167,0.833;AN=6;DP=33;ExcessHet=3.0103;FS=0.000;MLEAC=1,5;MLEAF=0.167,0.833;MQ=60.00;QD=36.16;SOR=0.880;ANN=T|missense_variant|MODERATE|CEP192|ENSMPUG00000004343|transcript|ENSMPUT00000004386.1|protein_coding|16/45|c.2389T>A|p.Ser797Thr|2389/9558|2389/7890|797/2629||	GT:AD:DP:GQ:PGT:PID:PL	1/2:0,9,8:17:99:.:.:756,252,205,354,0,313	2/2:0,0,7:7:21:1|1:4774407_T_C:315,315,315,21,21,0	2/2:0,0,9:9:27:1|1:4774407_T_C:405,405,405,27,27,0
GL896906.1	8366963	.	CGGG	TGGG,C	915.96	.	AC=5,1;AF=0.833,0.167;AN=6;DP=21;ExcessHet=3.0103;FS=0.000;MLEAC=5,1;MLEAF=0.833,0.167;MQ=58.99;QD=31.55;SOR=1.230;ANN=TGGG|missense_variant|MODERATE|ENSMPUG00000004833|ENSMPUG00000004833|transcript|ENSMPUT00000004877.1|protein_coding|2/2|c.355C>T|p.Arg119Trp|781/1367|355/405|119/134||WARNING_TRANSCRIPT_NO_START_CODON	GT:AD:DP:GQ:PGT:PID:PL	1/2:0,5,4:9:99:.:.:423,171,153,213,0,198	1/1:0,5,0:5:15:1|1:8366963_C_T:225,15,0,225,15,225	1/1:0,7,0:7:21:1|1:8366963_C_T:294,21,0,294,21,294
GL896906.1	8366963	.	CGGG	TGGG,C	915.96	.	AC=5,1;AF=0.833,0.167;AN=6;DP=21;ExcessHet=3.0103;FS=0.000;MLEAC=5,1;MLEAF=0.833,0.167;MQ=58.99;QD=31.55;SOR=1.230;ANN=C|disruptive_inframe_deletion|MODERATE|ENSMPUG00000004833|ENSMPUG00000004833|transcript|ENSMPUT00000004877.1|protein_coding|2/2|c.356_358delGGG|p.Arg119_Val120delinsLeu|782/1367|356/405|119/134||WARNING_TRANSCRIPT_NO_START_CODON	GT:AD:DP:GQ:PGT:PID:PL	1/2:0,5,4:9:99:.:.:423,171,153,213,0,198	1/1:0,5,0:5:15:1|1:8366963_C_T:225,15,0,225,15,225	1/1:0,7,0:7:21:1|1:8366963_C_T:294,21,0,294,21,294
GL896906.1	8366975	.	C	T	754.27	.	AC=5;AF=0.833;AN=6;BaseQRankSum=0.00;ClippingRankSum=0.00;DP=22;ExcessHet=3.0103;FS=12.632;MLEAC=5;MLEAF=0.833;MQ=59.04;MQRankSum=0.00;QD=34.28;ReadPosRankSum=-1.803e+00;SOR=1.402;ANN=T|missense_variant|MODERATE|ENSMPUG00000004833|ENSMPUG00000004833|transcript|ENSMPUT00000004877.1|protein_coding|2/2|c.367C>T|p.Pro123Ser|793/1367|367/405|123/134||WARNING_TRANSCRIPT_NO_START_CODON	GT:AD:DP:GQ:PGT:PID:PL	0/1:3,7:10:95:.:.:262,0,95	1/1:0,7:7:21:1|1:8366963_C_T:298,21,0	1/1:0,5:5:15:1|1:8366963_C_T:225,15,0
GL896906.1	13604086	.	A	C,T	1054.02	.	AC=5,1;AF=0.833,0.167;AN=6;DP=25;ExcessHet=3.0103;FS=0.000;MLEAC=5,1;MLEAF=0.833,0.167;MQ=60.00;QD=26.57;SOR=1.609;ANN=C|missense_variant|MODERATE|EMILIN2|ENSMPUG00000005128|transcript|ENSMPUT00000005177.1|protein_coding|5/9|c.2389T>G|p.Ser797Ala|2389/3231|2389/3231|797/1076||	GT:AD:DP:GQ:PGT:PID:PL	1/2:0,10,5:15:99:.:.:630,210,180,420,0,405	1/1:0,4,0:4:12:1|1:13604084_A_G:180,12,0,180,12,180	1/1:0,6,0:6:18:1|1:13604084_A_G:270,18,0,270,18,270
GL896906.1	13604086	.	A	C,T	1054.02	.	AC=5,1;AF=0.833,0.167;AN=6;DP=25;ExcessHet=3.0103;FS=0.000;MLEAC=5,1;MLEAF=0.833,0.167;MQ=60.00;QD=26.57;SOR=1.609;ANN=T|missense_variant|MODERATE|EMILIN2|ENSMPUG00000005128|transcript|ENSMPUT00000005177.1|protein_coding|5/9|c.2389T>A|p.Ser797Thr|2389/3231|2389/3231|797/1076||	GT:AD:DP:GQ:PGT:PID:PL	1/2:0,10,5:15:99:.:.:630,210,180,420,0,405	1/1:0,4,0:4:12:1|1:13604084_A_G:180,12,0,180,12,180	1/1:0,6,0:6:18:1|1:13604084_A_G:270,18,0,270,18,270
GL896906.1	18796055	.	A	G	1200.15	.	AC=5;AF=0.833;AN=6;BaseQRankSum=-2.300e-01;ClippingRankSum=0.00;DP=31;ExcessHet=3.0103;FS=3.114;MLEAC=5;MLEAF=0.833;MQ=60.00;MQRankSum=0.00;QD=33.15;ReadPosRankSum=-2.300e-02;SOR=0.119;ANN=G|missense_variant|MODERATE|LAMA3|ENSMPUG00000005805|transcript|ENSMPUT00000005857.1|protein_coding|20/75|c.2299A>G|p.Thr767Ala|2823/12787|2299/9993|767/3330||	GT:AD:DP:GQ:PGT:PID:PL	0/1:2,9:11:50:.:.:331,0,50	1/1:0,8:8:24:1|1:18796055_A_G:360,24,0	1/1:0,12:12:36:1|1:18796055_A_G:540,36,0
GL896906.1	25126346	.	T	C	1120.75	.	AC=5;AF=0.833;AN=6;DP=26;ExcessHet=3.0103;FS=0.000;MLEAC=5;MLEAF=0.833;MQ=60.00;QD=27.32;SOR=0.770;ANN=C|missense_variant|MODERATE|DSC3|ENSMPUG00000006644|transcript|ENSMPUT00000006703.1|protein_coding|3/17|c.196A>G|p.Ser66Gly|534/3026|196/2688|66/895||	GT:AD:DP:GQ:PGT:PID:PL	0/1:0,7:7:13:0|1:25126344_A_G:327,0,13	1/1:0,10:10:33:1|1:25126346_T_C:471,33,0	1/1:0,8:8:24:1|1:25126346_T_C:353,24,0
GL896906.1	25178925	.	G	A	556.56	.	AC=5;AF=0.833;AN=6;BaseQRankSum=0.00;ClippingRankSum=0.00;DP=23;ExcessHet=3.0103;FS=0.000;MLEAC=5;MLEAF=0.833;MQ=60.00;MQRankSum=0.00;QD=25.30;ReadPosRankSum=0.246;SOR=0.693;ANN=A|missense_variant|MODERATE|DSC2|ENSMPUG00000006720|transcript|ENSMPUT00000006779.1|protein_coding|3/19|c.251C>T|p.Ala84Val|251/2703|251/2703|84/900||	GT:AD:DP:GQ:PGT:PID:PL	0/1:8,3:11:92:.:.:92,0,301	1/1:0,3:3:9:1|1:25178909_A_G:135,9,0	1/1:0,8:8:24:1|1:25178909_A_G:360,24,0
GL896906.1	25460768	.	G	T,C	816.94	.	AC=5,1;AF=0.833,0.167;AN=6;DP=20;ExcessHet=3.0103;FS=0.000;MLEAC=5,1;MLEAF=0.833,0.167;MQ=60.00;QD=33.43;SOR=1.402;ANN=C|missense_variant|MODERATE|DSG4|ENSMPUG00000006860|transcript|ENSMPUT00000006919.1|protein_coding|12/16|c.1855G>C|p.Asp619His|1855/3132|1855/3132|619/1043||	GT:AD:DP:GQ:PL	1/2:0,3,4:7:99:294,150,134,120,0,104	1/1:0,7,0:7:21:297,21,0,297,21,297	1/1:0,6,0:6:18:252,18,0,252,18,252
GL896906.1	25460768	.	G	T,C	816.94	.	AC=5,1;AF=0.833,0.167;AN=6;DP=20;ExcessHet=3.0103;FS=0.000;MLEAC=5,1;MLEAF=0.833,0.167;MQ=60.00;QD=33.43;SOR=1.402;ANN=T|missense_variant|MODERATE|DSG4|ENSMPUG00000006860|transcript|ENSMPUT00000006919.1|protein_coding|12/16|c.1855G>T|p.Asp619Tyr|1855/3132|1855/3132|619/1043||	GT:AD:DP:GQ:PL	1/2:0,3,4:7:99:294,150,134,120,0,104	1/1:0,7,0:7:21:297,21,0,297,21,297	1/1:0,6,0:6:18:252,18,0,252,18,252
GL896906.1	25468536	.	G	A	627.46	.	AC=5;AF=0.833;AN=6;BaseQRankSum=0.00;ClippingRankSum=0.00;DP=21;ExcessHet=3.0103;FS=0.000;MLEAC=5;MLEAF=0.833;MQ=60.00;MQRankSum=0.00;QD=29.88;ReadPosRankSum=-8.640e-01;SOR=0.495;ANN=A|missense_variant|MODERATE|DSG4|ENSMPUG00000006860|transcript|ENSMPUT00000006919.1|protein_coding|16/16|c.2934G>A|p.Met978Ile|2934/3132|2934/3132|978/1043||	GT:AD:DP:GQ:PGT:PID:PL	0/1:5,7:12:99:.:.:256,0,173	1/1:0,4:4:12:1|1:25468536_G_A:180,12,0	1/1:0,5:5:15:1|1:25468536_G_A:222,15,0
GL896906.1	25468691	.	G	A	511.66	.	AC=5;AF=0.833;AN=6;BaseQRankSum=0.00;ClippingRankSum=0.00;DP=17;ExcessHet=3.0103;FS=2.197;MLEAC=5;MLEAF=0.833;MQ=60.00;MQRankSum=0.00;QD=30.10;ReadPosRankSum=-2.100e-01;SOR=0.283;ANN=A|missense_variant|MODERATE|DSG4|ENSMPUG00000006860|transcript|ENSMPUT00000006919.1|protein_coding|16/16|c.3089G>A|p.Arg1030Gln|3089/3132|3089/3132|1030/1043||	GT:AD:DP:GQ:PGT:PID:PL	0/1:4,5:9:99:.:.:182,0,140	1/1:0,3:3:9:1|1:25468689_T_G:135,9,0	1/1:0,5:5:15:1|1:25468689_T_G:225,15,0
GL896906.1	26146619	.	AAGCCTGCCAAGCCC	AGCCAAGCCC,A	963.96	.	AC=1,5;AF=0.167,0.833;AN=6;DP=22;ExcessHet=3.0103;FS=0.000;MLEAC=1,5;MLEAF=0.167,0.833;MQ=59.09;QD=28.53;SOR=1.329;LOF=(MEP1B|ENSMPUG00000006993|1|1.00);ANN=AGCCAAGCCC|frameshift_variant|HIGH|MEP1B|ENSMPUG00000006993|transcript|ENSMPUT00000007052.1|protein_coding|13/14|c.1882_1886delAGCCT|p.Ser628fs|1882/2199|1882/2199|628/732||WARNING_TRANSCRIPT_NO_STOP_CODON	GT:AD:DP:GQ:PGT:PID:PL	1/2:0,3,9:12:89:.:.:504,361,340,120,0,89	2/2:0,0,7:7:21:1|1:26146536_CCAAGCTCACCAAGCCCGCCAAACCAGTCAAGCCCGCCAAGCCCGTCAAGCCCAT_C:315,315,315,21,21,0	2/2:0,0,3:3:12:1|1:26146536_CCAAGCTCACCAAGCCCGCCAAACCAGTCAAGCCCGCCAAGCCCGTCAAGCCCAT_C:180,180,180,12,12,0
GL896906.1	26146619	.	AAGCCTGCCAAGCCC	AGCCAAGCCC,A	963.96	.	AC=1,5;AF=0.167,0.833;AN=6;DP=22;ExcessHet=3.0103;FS=0.000;MLEAC=1,5;MLEAF=0.167,0.833;MQ=59.09;QD=28.53;SOR=1.329;LOF=(MEP1B|ENSMPUG00000006993|1|1.00);ANN=A|frameshift_variant|HIGH|MEP1B|ENSMPUG00000006993|transcript|ENSMPUT00000007052.1|protein_coding|13/14|c.1882_1895delAGCCTGCCAAGCCC|p.Ser628fs|1882/2199|1882/2199|628/732||WARNING_TRANSCRIPT_NO_STOP_CODON	GT:AD:DP:GQ:PGT:PID:PL	1/2:0,3,9:12:89:.:.:504,361,340,120,0,89	2/2:0,0,7:7:21:1|1:26146536_CCAAGCTCACCAAGCCCGCCAAACCAGTCAAGCCCGCCAAGCCCGTCAAGCCCAT_C:315,315,315,21,21,0	2/2:0,0,3:3:12:1|1:26146536_CCAAGCTCACCAAGCCCGCCAAACCAGTCAAGCCCGCCAAGCCCGTCAAGCCCAT_C:180,180,180,12,12,0
GL896906.1	26146626	.	C	A,*	553.37	.	AC=1,4;AF=0.167,0.667;AN=6;BaseQRankSum=-3.790e-01;ClippingRankSum=0.00;DP=22;ExcessHet=3.0103;FS=7.282;MLEAC=1,4;MLEAF=0.167,0.667;MQ=44.07;MQRankSum=0.319;QD=25.15;SOR=2.111;ANN=A|missense_variant|MODERATE|MEP1B|ENSMPUG00000006993|transcript|ENSMPUT00000007052.1|protein_coding|13/14|c.1888C>A|p.Pro630Thr|1888/2199|1888/2199|630/732||WARNING_TRANSCRIPT_NO_STOP_CODON	GT:AD:DP:GQ:PGT:PID:PL	0/1:9,3,0:12:89:0|1:26146626_C_A:89,0,340,116,349,465	2/2:0,0,7:7:21:1|1:26146536_CCAAGCTCACCAAGCCCGCCAAACCAGTCAAGCCCGCCAAGCCCGTCAAGCCCAT_C:315,315,315,21,21,0	2/2:0,0,3:3:12:1|1:26146536_CCAAGCTCACCAAGCCCGCCAAACCAGTCAAGCCCGCCAAGCCCGTCAAGCCCAT_C:180,180,180,12,12,0
GL896906.1	26146629	.	AGCCCGACCT	A,*	544.33	.	AC=1,4;AF=0.167,0.667;AN=6;BaseQRankSum=0.319;ClippingRankSum=0.00;DP=22;ExcessHet=3.0103;FS=7.282;MLEAC=1,4;MLEAF=0.167,0.667;MQ=44.07;MQRankSum=0.319;QD=24.74;SOR=2.111;ANN=A|disruptive_inframe_deletion|MODERATE|MEP1B|ENSMPUG00000006993|transcript|ENSMPUT00000007052.1|protein_coding|13/14|c.1892_1900delGCCCGACCT|p.Ser631_Ser634delinsThr|1892/2199|1892/2199|631/732||WARNING_TRANSCRIPT_NO_STOP_CODON	GT:AD:DP:GQ:PGT:PID:PL	0/1:9,3,0:12:89:0|1:26146626_C_A:89,0,340,116,349,465	2/2:0,0,7:7:21:1|1:26146536_CCAAGCTCACCAAGCCCGCCAAACCAGTCAAGCCCGCCAAGCCCGTCAAGCCCAT_C:315,315,315,21,21,0	2/2:0,0,3:3:12:1|1:26146536_CCAAGCTCACCAAGCCCGCCAAACCAGTCAAGCCCGCCAAGCCCGTCAAGCCCAT_C:180,180,180,12,12,0
GL896906.1	26146638	.	T	A	759.58	.	AC=5;AF=0.833;AN=6;BaseQRankSum=-6.050e-01;ClippingRankSum=0.00;DP=21;ExcessHet=3.0103;FS=2.750;MLEAC=5;MLEAF=0.833;MQ=59.04;MQRankSum=-3.190e-01;QD=26.16;SOR=1.359;ANN=A|missense_variant|MODERATE|MEP1B|ENSMPUG00000006993|transcript|ENSMPUT00000007052.1|protein_coding|13/14|c.1900T>A|p.Ser634Thr|1900/2199|1900/2199|634/732||WARNING_TRANSCRIPT_NO_STOP_CODON	GT:AD:DP:GQ:PGT:PID:PL	0/1:3,9:12:89:.:.:340,0,89	1/1:0,6:6:21:1|1:26146536_CCAAGCTCACCAAGCCCGCCAAACCAGTCAAGCCCGCCAAGCCCGTCAAGCCCAT_C:315,21,0	1/1:0,3:3:9:1|1:26146536_CCAAGCTCACCAAGCCCGCCAAACCAGTCAAGCCCGCCAAGCCCGTCAAGCCCAT_C:135,9,0
GL896906.1	27052398	.	T	C	723.96	.	AC=4;AF=0.667;AN=6;DP=29;ExcessHet=1.0474;FS=0.000;MLEAC=5;MLEAF=0.833;MQ=60.00;QD=30.53;SOR=2.179;ANN=C|missense_variant|MODERATE|CCDC178|ENSMPUG00000007149|transcript|ENSMPUT00000007210.1|protein_coding|17/21|c.1961A>G|p.Lys654Arg|2454/3808|1961/2538|654/845||	GT:AD:DP:GQ:PGT:PID:PL	0/0:12,0:12:0:.:.:0,0,406	1/1:0,7:7:21:1|1:27052398_T_C:305,21,0	1/1:0,10:10:30:1|1:27052398_T_C:449,30,0
GL896906.1	27107245	.	C	T	980.13	.	AC=5;AF=0.833;AN=6;BaseQRankSum=0.00;ClippingRankSum=0.00;DP=36;ExcessHet=3.0103;FS=8.558;MLEAC=5;MLEAF=0.833;MQ=60.00;MQRankSum=0.00;QD=27.23;ReadPosRankSum=-3.250e-01;SOR=0.970;ANN=T|missense_variant&splice_region_variant|MODERATE|CCDC178|ENSMPUG00000007149|transcript|ENSMPUT00000007210.1|protein_coding|11/21|c.1204G>A|p.Ala402Thr|1697/3808|1204/2538|402/845||	GT:AD:DP:GQ:PL	0/1:10,2:12:47:47,0,407	1/1:0,14:14:42:548,42,0	1/1:0,10:10:30:416,30,0
GL896907.1	4772302	.	C	T	984.16	.	AC=5;AF=0.833;AN=6;BaseQRankSum=-3.490e-01;ClippingRankSum=0.00;DP=27;ExcessHet=3.0103;FS=6.967;MLEAC=5;MLEAF=0.833;MQ=60.00;MQRankSum=0.00;QD=23.08;ReadPosRankSum=-4.810e-01;SOR=2.056;ANN=T|missense_variant|MODERATE|ENSMPUG00000012025|ENSMPUG00000012025|transcript|ENSMPUT00000012128.1|protein_coding|11/15|c.2819G>A|p.Ser940Asn|3005/4163|2819/3972|940/1323||	GT:AD:DP:GQ:PGT:PID:PL	0/1:3,8:11:92:.:.:289,0,92	1/1:0,7:7:21:1|1:4772299_G_A:315,21,0	1/1:0,9:9:30:1|1:4772299_G_A:411,30,0
GL896907.1	5720437	.	A	G	576.3	.	AC=5;AF=0.833;AN=6;BaseQRankSum=0.00;ClippingRankSum=0.00;DP=29;ExcessHet=3.0103;FS=0.000;MLEAC=5;MLEAF=0.833;MQ=60.00;MQRankSum=0.00;QD=20.58;ReadPosRankSum=-5.300e-02;SOR=0.693;ANN=G|missense_variant|MODERATE|C12orf45|ENSMPUG00000012092|transcript|ENSMPUT00000012195.1|protein_coding|4/4|c.377A>G|p.Lys126Arg|447/1028|377/555|126/184||	GT:AD:DP:GQ:PGT:PID:PL	0/1:14,4:18:99:.:.:126,0,572	1/1:0,6:6:18:1|1:5720428_A_C:266,18,0	1/1:0,4:4:15:1|1:5720428_A_C:215,15,0
GL896907.1	10254118	.	C	G	1203.14	.	AC=5;AF=0.833;AN=6;BaseQRankSum=0.00;ClippingRankSum=0.00;DP=33;ExcessHet=3.0103;FS=0.000;MLEAC=5;MLEAF=0.833;MQ=60.00;MQRankSum=0.00;QD=30.24;ReadPosRankSum=-7.130e-01;SOR=0.985;ANN=G|missense_variant|MODERATE|HMGXB4|ENSMPUG00000012403|transcript|ENSMPUT00000012510.1|protein_coding|5/11|c.1078C>G|p.Pro360Ala|1803/5716|1078/1806|360/601||	GT:AD:DP:GQ:PGT:PID:PL	0/1:5,9:14:99:.:.:334,0,167	1/1:0,8:8:27:1|1:10254117_G_A:405,27,0	1/1:0,11:11:33:1|1:10254117_G_A:495,33,0
GL896907.1	10385115	.	A	G	705.24	.	AC=5;AF=0.833;AN=6;BaseQRankSum=0.00;ClippingRankSum=0.00;DP=30;ExcessHet=3.0103;FS=1.820;MLEAC=5;MLEAF=0.833;MQ=59.75;MQRankSum=0.00;QD=27.12;ReadPosRankSum=0.084;SOR=0.264;ANN=G|missense_variant|MODERATE|ENSMPUG00000012523|ENSMPUG00000012523|transcript|ENSMPUT00000012630.1|protein_coding|2/2|c.257T>C|p.Phe86Ser|259/653|257/312|86/103||WARNING_TRANSCRIPT_NO_START_CODON	GT:AD:DP:GQ:PL	0/1:7,4:11:99:134,0,259	1/1:0,10:10:30:404,30,0	1/1:0,5:5:15:198,15,0
GL896907.1	10576760	.	TTG	CTG,T	1102.96	.	AC=5,1;AF=0.833,0.167;AN=6;DP=27;ExcessHet=3.0103;FS=0.000;MLEAC=5,1;MLEAF=0.833,0.167;MQ=60.00;QD=28.08;SOR=0.770;LOF=(ENSMPUG00000012549|ENSMPUG00000012549|1|1.00);ANN=T|frameshift_variant|HIGH|ENSMPUG00000012549|ENSMPUG00000012549|transcript|ENSMPUT00000012656.1|protein_coding|1/6|c.67_68delTG|p.Trp23fs|67/1998|67/1308|23/435||	GT:AD:DP:GQ:PGT:PID:PL	1/2:0,10,3:13:86:.:.:591,123,86,352,0,320	1/1:0,7,0:7:21:1|1:10576760_T_C:313,21,0,313,21,313	1/1:0,5,0:5:15:1|1:10576760_T_C:225,15,0,225,15,225
GL896907.1	10576761	.	T	C	827.27	.	AC=5;AF=0.833;AN=6;BaseQRankSum=-6.740e-01;ClippingRankSum=0.00;DP=27;ExcessHet=3.0103;FS=6.576;MLEAC=5;MLEAF=0.833;MQ=60.00;MQRankSum=0.00;QD=33.09;ReadPosRankSum=0.254;SOR=0.378;ANN=C|missense_variant|MODERATE|ENSMPUG00000012549|ENSMPUG00000012549|transcript|ENSMPUT00000012656.1|protein_coding|1/6|c.67T>C|p.Trp23Arg|67/1998|67/1308|23/435||	GT:AD:DP:GQ:PGT:PID:PL	0/1:3,10:13:86:0|1:10576761_T_C:320,0,86	1/1:0,7:7:21:1|1:10576760_T_C:313,21,0	1/1:0,5:5:15:1|1:10576760_T_C:225,15,0
GL896907.1	10576762	.	G	C	827.27	.	AC=5;AF=0.833;AN=6;BaseQRankSum=-1.140e+00;ClippingRankSum=0.00;DP=26;ExcessHet=3.0103;FS=6.520;MLEAC=5;MLEAF=0.833;MQ=60.00;MQRankSum=0.00;QD=34.47;ReadPosRankSum=0.169;SOR=0.225;ANN=C|missense_variant|MODERATE|ENSMPUG00000012549|ENSMPUG00000012549|transcript|ENSMPUT00000012656.1|protein_coding|1/6|c.68G>C|p.Trp23Ser|68/1998|68/1308|23/435||	GT:AD:DP:GQ:PGT:PID:PL	0/1:3,10:13:86:0|1:10576761_T_C:320,0,86	1/1:0,6:6:21:1|1:10576760_T_C:313,21,0	1/1:0,5:5:15:1|1:10576760_T_C:225,15,0
GL896907.1	11194616	.	C	T	637.21	.	AC=4;AF=0.667;AN=6;DP=30;ExcessHet=0.4576;FS=0.000;MLEAC=4;MLEAF=0.667;MQ=60.00;QD=25.36;SOR=0.818;ANN=T|missense_variant|MODERATE|FOXRED2|ENSMPUG00000012578|transcript|ENSMPUT00000012686.1|protein_coding|8/9|c.1766G>A|p.Arg589Gln|1946/4981|1766/2136|589/711||	GT:AD:DP:GQ:PGT:PID:PL	0/0:15,0:15:45:.:.:0,45,556	1/1:0,7:7:22:1|1:11194616_C_T:315,22,0	1/1:0,8:8:24:1|1:11194616_C_T:360,24,0
GL896907.1	11568772	.	C	G	650.21	.	AC=5;AF=0.833;AN=6;BaseQRankSum=0.00;ClippingRankSum=0.00;DP=26;ExcessHet=3.0103;FS=0.000;MLEAC=5;MLEAF=0.833;MQ=60.00;MQRankSum=0.00;QD=26.01;ReadPosRankSum=0.325;SOR=1.061;ANN=G|missense_variant|MODERATE|CSF2RB|ENSMPUG00000012618|transcript|ENSMPUT00000012726.1|protein_coding|14/14|c.1810C>G|p.Leu604Val|2619/7982|1810/2709|604/902||	GT:AD:DP:GQ:PGT:PID:PL	0/1:8,4:12:99:.:.:131,0,298	1/1:0,6:6:18:1|1:11568768_C_T:244,18,0	1/1:0,7:7:21:1|1:11568768_C_T:306,21,0
GL896907.1	11568785	.	C	T	452.3	.	AC=5;AF=0.833;AN=6;BaseQRankSum=0.00;ClippingRankSum=0.00;DP=26;ExcessHet=3.0103;FS=1.734;MLEAC=5;MLEAF=0.833;MQ=60.00;MQRankSum=0.00;QD=18.09;ReadPosRankSum=-1.580e-01;SOR=1.329;ANN=T|missense_variant|MODERATE|CSF2RB|ENSMPUG00000012618|transcript|ENSMPUT00000012726.1|protein_coding|14/14|c.1823C>T|p.Ala608Val|2632/7982|1823/2709|608/902||	GT:AD:DP:GQ:PL	0/1:9,4:13:99:126,0,337	1/1:0,5:5:14:104,14,0	1/1:0,7:7:21:253,21,0
GL896907.1	11569066	.	GCT	ACT,G	1616.91	.	AC=5,1;AF=0.833,0.167;AN=6;DP=35;ExcessHet=3.0103;FS=0.000;MLEAC=5,1;MLEAF=0.833,0.167;MQ=60.00;QD=28.90;SOR=0.869;LOF=(CSF2RB|ENSMPUG00000012618|1|1.00);ANN=G|frameshift_variant|HIGH|CSF2RB|ENSMPUG00000012618|transcript|ENSMPUT00000012726.1|protein_coding|14/14|c.2105_2106delCT|p.Ala702fs|2914/7982|2105/2709|702/902||	GT:AD:DP:GQ:PGT:PID:PL	1/2:0,13,6:19:99:.:.:840,243,193,488,0,446	1/1:0,6,0:6:21:1|1:11569033_A_G:308,21,0,308,21,308	1/1:0,10,0:10:33:1|1:11569033_A_G:495,33,0,495,33,495
GL896907.1	11569066	.	GCT	ACT,G	1616.91	.	AC=5,1;AF=0.833,0.167;AN=6;DP=35;ExcessHet=3.0103;FS=0.000;MLEAC=5,1;MLEAF=0.833,0.167;MQ=60.00;QD=28.90;SOR=0.869;LOF=(CSF2RB|ENSMPUG00000012618|1|1.00);ANN=ACT|missense_variant|MODERATE|CSF2RB|ENSMPUG00000012618|transcript|ENSMPUT00000012726.1|protein_coding|14/14|c.2104G>A|p.Ala702Thr|2913/7982|2104/2709|702/902||	GT:AD:DP:GQ:PGT:PID:PL	1/2:0,13,6:19:99:.:.:840,243,193,488,0,446	1/1:0,6,0:6:21:1|1:11569033_A_G:308,21,0,308,21,308	1/1:0,10,0:10:33:1|1:11569033_A_G:495,33,0,495,33,495
GL896907.1	11569067	.	C	G	1215.15	.	AC=5;AF=0.833;AN=6;BaseQRankSum=-5.660e-01;ClippingRankSum=0.00;DP=35;ExcessHet=3.0103;FS=1.767;MLEAC=5;MLEAF=0.833;MQ=60.00;MQRankSum=0.00;QD=34.72;ReadPosRankSum=0.439;SOR=0.343;ANN=G|missense_variant|MODERATE|CSF2RB|ENSMPUG00000012618|transcript|ENSMPUT00000012726.1|protein_coding|14/14|c.2105C>G|p.Ala702Gly|2914/7982|2105/2709|702/902||	GT:AD:DP:GQ:PGT:PID:PL	0/1:6,13:19:99:.:.:446,0,193	1/1:0,6:6:24:1|1:11569033_A_G:350,24,0	1/1:0,10:10:30:1|1:11569033_A_G:450,30,0
GL896907.1	11620316	.	G	GAGCCCCCTCTCGGAAGGA,T	1172.09	.	AC=5,1;AF=0.833,0.167;AN=6;DP=26;ExcessHet=3.0103;FS=0.000;MLEAC=5,1;MLEAF=0.833,0.167;MQ=59.28;QD=21.06;SOR=0.770;ANN=T|missense_variant|MODERATE|TEX33|ENSMPUG00000012624|transcript|ENSMPUT00000012732.1|protein_coding|4/7|c.319C>A|p.Gln107Lys|590/1143|319/801|107/266||	GT:AD:DP:GQ:PL	1/2:0,10,7:17:99:840,334,297,500,0,473	1/1:0,3,0:3:9:135,9,0,135,9,135	1/1:0,5,0:5:15:222,15,0,223,15,223
GL896907.1	11620316	.	G	GAGCCCCCTCTCGGAAGGA,T	1172.09	.	AC=5,1;AF=0.833,0.167;AN=6;DP=26;ExcessHet=3.0103;FS=0.000;MLEAC=5,1;MLEAF=0.833,0.167;MQ=59.28;QD=21.06;SOR=0.770;ANN=GAGCCCCCTCTCGGAAGGA|conservative_inframe_insertion|MODERATE|TEX33|ENSMPUG00000012624|transcript|ENSMPUT00000012732.1|protein_coding|4/7|c.318_319insTCCTTCCGAGAGGGGGCT|p.Ala106_Gln107insSerPheArgGluGlyAla|589/1143|318/801|106/266||	GT:AD:DP:GQ:PL	1/2:0,10,7:17:99:840,334,297,500,0,473	1/1:0,3,0:3:9:135,9,0,135,9,135	1/1:0,5,0:5:15:222,15,0,223,15,223
GL896907.1	12130541	.	T	C	1052.19	.	AC=5;AF=0.833;AN=6;BaseQRankSum=1.78;ClippingRankSum=0.00;DP=28;ExcessHet=3.0103;FS=16.166;MLEAC=5;MLEAF=0.833;MQ=60.00;MQRankSum=0.00;QD=33.47;ReadPosRankSum=-9.900e-01;SOR=1.283;ANN=C|missense_variant|MODERATE|ENSMPUG00000012786|ENSMPUG00000012786|transcript|ENSMPUT00000012895.1|protein_coding|11/19|c.1013T>C|p.Met338Thr|1208/3053|1013/2325|338/774||	GT:AD:DP:GQ:PGT:PID:PL	0/1:4,10:14:99:.:.:408,0,138	1/1:0,8:8:27:1|1:12130541_T_C:405,27,0	1/1:0,6:6:18:1|1:12130541_T_C:270,18,0
GL896907.1	12155348	.	G	A	650.27	.	AC=5;AF=0.833;AN=6;BaseQRankSum=0.396;ClippingRankSum=0.00;DP=25;ExcessHet=3.0103;FS=3.624;MLEAC=5;MLEAF=0.833;MQ=60.00;MQRankSum=0.00;QD=26.01;ReadPosRankSum=0.736;SOR=1.152;ANN=A|missense_variant|MODERATE|ENSMPUG00000012793|ENSMPUG00000012793|transcript|ENSMPUT00000012902.1|protein_coding|2/3|c.8C>T|p.Ala3Val|383/918|8/543|3/180||	GT:AD:DP:GQ:PGT:PID:PL	0/1:9,4:13:99:0|1:12155309_G_A:141,0,366	1/1:0,7:7:21:1|1:12155309_G_A:315,21,0	1/1:0,5:5:15:1|1:12155309_G_A:225,15,0
GL896907.1	12190942	.	G	A	998.35	.	AC=5;AF=0.833;AN=6;BaseQRankSum=0.629;ClippingRankSum=0.00;DP=33;ExcessHet=3.0103;FS=9.298;MLEAC=5;MLEAF=0.833;MQ=60.00;MQRankSum=0.00;QD=30.25;ReadPosRankSum=0.094;SOR=0.693;ANN=A|missense_variant|MODERATE|TRIOBP|ENSMPUG00000012835|transcript|ENSMPUT00000012944.1|protein_coding|6/24|c.820G>A|p.Ala274Thr|820/10473|820/6114|274/2037||WARNING_TRANSCRIPT_NO_START_CODON	GT:AD:DP:GQ:PGT:PID:PL	0/1:9,8:17:99:0|1:12190942_G_A:309,0,354	1/1:0,4:4:12:1|1:12190851_G_C:180,12,0	1/1:0,12:12:36:1|1:12190851_G_C:540,36,0
GL896907.1	12192138	.	C	T	547.55	.	AC=4;AF=0.667;AN=6;DP=26;ExcessHet=0.4576;FS=0.000;MLEAC=4;MLEAF=0.667;MQ=57.26;QD=32.95;SOR=1.179;ANN=T|missense_variant|MODERATE|TRIOBP|ENSMPUG00000012835|transcript|ENSMPUT00000012944.1|protein_coding|7/24|c.1585C>T|p.Arg529Cys|1585/10473|1585/6114|529/2037||WARNING_TRANSCRIPT_NO_START_CODON	GT:AD:DP:GQ:PGT:PID:PL	0/0:13,0:13:36:.:.:0,36,540	1/1:0,9:9:27:1|1:12192065_G_A:405,27,0	1/1:0,4:4:12:1|1:12192065_G_A:180,12,0
GL896907.1	12199569	.	A	C,T	1463.91	.	AC=5,1;AF=0.833,0.167;AN=6;DP=37;ExcessHet=3.0103;FS=0.000;MLEAC=5,1;MLEAF=0.833,0.167;MQ=60.00;QD=32.98;SOR=1.121;ANN=C|missense_variant|MODERATE|TRIOBP|ENSMPUG00000012835|transcript|ENSMPUT00000012944.1|protein_coding|9/24|c.3566A>C|p.Glu1189Ala|3566/10473|3566/6114|1189/2037||WARNING_TRANSCRIPT_NO_START_CODON	GT:AD:DP:GQ:PL	1/2:0,9,4:13:99:504,155,128,349,0,337	1/1:0,15,0:15:45:625,45,0,625,45,625	1/1:0,9,0:9:27:361,27,0,361,27,361
GL896907.1	12199569	.	A	C,T	1463.91	.	AC=5,1;AF=0.833,0.167;AN=6;DP=37;ExcessHet=3.0103;FS=0.000;MLEAC=5,1;MLEAF=0.833,0.167;MQ=60.00;QD=32.98;SOR=1.121;ANN=T|missense_variant|MODERATE|TRIOBP|ENSMPUG00000012835|transcript|ENSMPUT00000012944.1|protein_coding|9/24|c.3566A>T|p.Glu1189Val|3566/10473|3566/6114|1189/2037||WARNING_TRANSCRIPT_NO_START_CODON	GT:AD:DP:GQ:PL	1/2:0,9,4:13:99:504,155,128,349,0,337	1/1:0,15,0:15:45:625,45,0,625,45,625	1/1:0,9,0:9:27:361,27,0,361,27,361
GL896907.1	13057350	.	T	C	649.96	.	AC=5;AF=0.833;AN=6;BaseQRankSum=1.65;ClippingRankSum=0.00;DP=25;ExcessHet=3.0103;FS=3.976;MLEAC=5;MLEAF=0.833;MQ=60.00;MQRankSum=0.00;QD=26.00;ReadPosRankSum=2.11;SOR=0.848;ANN=C|missense_variant|MODERATE|CBX6|ENSMPUG00000013198|transcript|ENSMPUT00000013311.1|protein_coding|9/9|c.1918A>G|p.Ile640Val|1918/3290|1918/2067|640/688||	GT:AD:DP:GQ:PGT:PID:PL	0/1:8,8:16:99:.:.:286,0,240	1/1:0,7:7:21:1|1:13057349_A_G:315,21,0	1/1:0,2:2:6:1|1:13057349_A_G:79,6,0
GL896907.1	13186789	.	C	G,A	1755.9	.	AC=5,1;AF=0.833,0.167;AN=6;DP=40;ExcessHet=3.0103;FS=0.000;MLEAC=5,1;MLEAF=0.833,0.167;MQ=60.00;QD=33.90;SOR=0.793;ANN=A|missense_variant|MODERATE|ENSMPUG00000013239|ENSMPUG00000013239|transcript|ENSMPUT00000013352.1|protein_coding|6/8|c.953C>A|p.Thr318Lys|1181/2674|953/1152|318/383||	GT:AD:DP:GQ:PGT:PID:PL	1/2:0,5,14:19:99:.:.:840,628,612,210,0,165	1/1:0,10,0:10:30:1|1:13186789_C_G:450,30,0,450,30,450	1/1:0,11,0:11:33:1|1:13186789_C_G:492,33,0,492,33,492
GL896907.1	13186789	.	C	G,A	1755.9	.	AC=5,1;AF=0.833,0.167;AN=6;DP=40;ExcessHet=3.0103;FS=0.000;MLEAC=5,1;MLEAF=0.833,0.167;MQ=60.00;QD=33.90;SOR=0.793;ANN=G|missense_variant|MODERATE|ENSMPUG00000013239|ENSMPUG00000013239|transcript|ENSMPUT00000013352.1|protein_coding|6/8|c.953C>G|p.Thr318Arg|1181/2674|953/1152|318/383||	GT:AD:DP:GQ:PGT:PID:PL	1/2:0,5,14:19:99:.:.:840,628,612,210,0,165	1/1:0,10,0:10:30:1|1:13186789_C_G:450,30,0,450,30,450	1/1:0,11,0:11:33:1|1:13186789_C_G:492,33,0,492,33,492
GL896907.1	13510553	.	C	G	1045.13	.	AC=5;AF=0.833;AN=6;BaseQRankSum=0.00;ClippingRankSum=0.00;DP=37;ExcessHet=3.0103;FS=8.027;MLEAC=5;MLEAF=0.833;MQ=60.00;MQRankSum=0.00;QD=28.25;ReadPosRankSum=0.891;SOR=1.163;ANN=G|missense_variant|MODERATE|MGAT3|ENSMPUG00000013377|transcript|ENSMPUT00000013490.1|protein_coding|2/2|c.551C>G|p.Ala184Gly|551/1671|551/1671|184/556||	GT:AD:DP:GQ:PGT:PID:PL	0/1:12,2:14:41:.:.:41,0,459	1/1:0,11:11:33:1|1:13510539_T_C:495,33,0	1/1:0,12:12:36:1|1:13510539_T_C:540,36,0
GL896907.1	13557181	.	G	A	654.6	.	AC=5;AF=0.833;AN=6;BaseQRankSum=-3.190e-01;ClippingRankSum=0.00;DP=26;ExcessHet=3.0103;FS=0.000;MLEAC=5;MLEAF=0.833;MQ=60.00;MQRankSum=0.00;QD=24.03;ReadPosRankSum=-6.740e-01;SOR=1.508;ANN=A|missense_variant|MODERATE|RPS19BP1|ENSMPUG00000013388|transcript|ENSMPUT00000013501.1|protein_coding|2/4|c.178C>T|p.Leu60Phe|178/414|178/414|60/137||	GT:AD:DP:GQ:PGT:PID:PL	0/1:1,7:8:18:.:.:244,0,18	1/1:0,6:6:18:1|1:13557181_G_A:261,18,0	1/1:0,4:4:12:1|1:13557181_G_A:180,12,0
GL896907.1	13945698	.	A	G	1593.13	.	AC=5;AF=0.833;AN=6;BaseQRankSum=-7.380e-01;ClippingRankSum=0.00;DP=43;ExcessHet=3.0103;FS=4.902;MLEAC=5;MLEAF=0.833;MQ=59.53;MQRankSum=0.00;QD=30.44;ReadPosRankSum=0.364;SOR=0.633;ANN=G|missense_variant|MODERATE|ENSMPUG00000013419|ENSMPUG00000013419|transcript|ENSMPUT00000013532.1|protein_coding|1/2|c.32A>G|p.His11Arg|32/435|32/435|11/144||WARNING_TRANSCRIPT_NO_START_CODON	GT:AD:DP:GQ:PGT:PID:PL	0/1:4,12:16:99:.:.:409,0,119	1/1:0,14:14:42:1|1:13945680_G_A:630,42,0	1/1:0,13:13:39:.:.:585,39,0
GL896907.1	13945752	.	A	G	1174.14	.	AC=5;AF=0.833;AN=6;BaseQRankSum=1.76;ClippingRankSum=0.00;DP=36;ExcessHet=3.0103;FS=8.558;MLEAC=5;MLEAF=0.833;MQ=57.99;MQRankSum=0.00;QD=32.61;ReadPosRankSum=0.496;SOR=0.970;ANN=G|missense_variant|MODERATE|ENSMPUG00000013419|ENSMPUG00000013419|transcript|ENSMPUT00000013532.1|protein_coding|1/2|c.86A>G|p.His29Arg|86/435|86/435|29/144||WARNING_TRANSCRIPT_NO_START_CODON	GT:AD:DP:GQ:PGT:PID:PL	0/1:10,4:14:99:.:.:125,0,276	1/1:0,8:8:27:1|1:13945680_G_A:405,27,0	1/1:0,14:14:45:1|1:13945730_C_G:675,45,0
GL896907.1	13945790	.	A	G	772.55	.	AC=5;AF=0.833;AN=6;BaseQRankSum=0.996;ClippingRankSum=0.00;DP=29;ExcessHet=3.0103;FS=1.536;MLEAC=5;MLEAF=0.833;MQ=58.21;MQRankSum=0.00;QD=26.64;ReadPosRankSum=-1.960e+00;SOR=0.330;ANN=G|missense_variant|MODERATE|ENSMPUG00000013419|ENSMPUG00000013419|transcript|ENSMPUT00000013532.1|protein_coding|1/2|c.124A>G|p.Thr42Ala|124/435|124/435|42/144||WARNING_TRANSCRIPT_NO_START_CODON	GT:AD:DP:GQ:PGT:PID:PL	0/1:11,4:15:99:0|1:13945783_G_A:131,0,450	1/1:0,3:3:9:1|1:13945680_G_A:135,9,0	1/1:0,11:11:36:1|1:13945783_G_A:537,36,0
GL896907.1	13946007	.	C	T	1012.14	.	AC=5;AF=0.833;AN=6;BaseQRankSum=0.00;ClippingRankSum=0.00;DP=29;ExcessHet=3.0103;FS=2.218;MLEAC=5;MLEAF=0.833;MQ=53.29;MQRankSum=1.07;QD=26.31;ReadPosRankSum=0.00;SOR=0.223;ANN=T|missense_variant|MODERATE|ENSMPUG00000013419|ENSMPUG00000013419|transcript|ENSMPUT00000013532.1|protein_coding|1/2|c.341C>T|p.Ala114Val|341/435|341/435|114/144||WARNING_TRANSCRIPT_NO_START_CODON	GT:AD:DP:GQ:PGT:PID:PL	0/1:4,4:8:99:0|1:13946007_C_T:153,0,156	1/1:0,9:9:27:1|1:13946007_C_T:395,27,0	1/1:0,11:11:33:1|1:13946007_C_T:495,33,0
GL896907.1	13946015	.	G	A	938.16	.	AC=5;AF=0.833;AN=6;BaseQRankSum=0.00;ClippingRankSum=0.00;DP=27;ExcessHet=3.0103;FS=2.231;MLEAC=5;MLEAF=0.833;MQ=54.20;MQRankSum=1.07;QD=26.64;ReadPosRankSum=0.328;SOR=0.223;ANN=A|missense_variant|MODERATE|ENSMPUG00000013419|ENSMPUG00000013419|transcript|ENSMPUT00000013532.1|protein_coding|1/2|c.349G>A|p.Val117Ile|349/435|349/435|117/144||WARNING_TRANSCRIPT_NO_START_CODON	GT:AD:DP:GQ:PGT:PID:PL	0/1:4,3:7:99:0|1:13946007_C_T:114,0,159	1/1:0,7:7:21:1|1:13946007_C_T:315,21,0	1/1:0,12:12:36:1|1:13946007_C_T:540,36,0
GL896907.1	15020382	.	ACGACT	A	475.36	.	AC=5;AF=0.833;AN=6;BaseQRankSum=0.00;ClippingRankSum=0.00;DP=17;ExcessHet=3.0103;FS=0.000;MLEAC=5;MLEAF=0.833;MQ=60.00;MQRankSum=0.00;QD=31.69;ReadPosRankSum=0.00;SOR=0.582;ANN=A|frameshift_variant|HIGH|ENSMPUG00000013443|ENSMPUG00000013443|transcript|ENSMPUT00000013556.1|protein_coding|10/10|c.1244_1248delAGTCG|p.Lys415fs|1248/1296|1244/1296|415/431||WARNING_TRANSCRIPT_NO_START_CODON	GT:AD:DP:GQ:PGT:PID:PL	0/1:3,2:5:65:0|1:15020382_ACGACT_A:65,0,149	1/1:0,4:4:12:1|1:15020361_A_C:180,12,0	1/1:0,6:6:18:1|1:15020361_A_C:270,18,0
GL896907.1	15020386	.	CTT	C,*	559.36	.	AC=1,4;AF=0.167,0.667;AN=6;BaseQRankSum=0.00;ClippingRankSum=0.00;DP=17;ExcessHet=3.0103;FS=8.451;MLEAC=1,4;MLEAF=0.167,0.667;MQ=38.50;MQRankSum=0.00;QD=28.25;ReadPosRankSum=0.524;SOR=1.414;ANN=C|frameshift_variant|HIGH|ENSMPUG00000013443|ENSMPUG00000013443|transcript|ENSMPUT00000013556.1|protein_coding|10/10|c.1243_1244delAA|p.Lys415fs|1244/1296|1243/1296|415/431||WARNING_TRANSCRIPT_NO_START_CODON	GT:AD:DP:GQ:PGT:PID:PL	0/1:2,3,0:5:65:0|1:15020383_C_T:149,0,65,155,78,233	2/2:0,0,4:4:12:1|1:15020361_A_C:180,180,180,12,12,0	2/2:0,0,6:6:18:1|1:15020361_A_C:270,270,270,18,18,0
GL896907.1	15020392	.	G	GGCCCGA	565.23	.	AC=5;AF=0.833;AN=6;BaseQRankSum=0.00;ClippingRankSum=0.00;DP=14;ExcessHet=3.0103;FS=0.000;MLEAC=5;MLEAF=0.833;MQ=60.00;MQRankSum=0.00;QD=29.18;SOR=0.399;ANN=GGCCCGA|disruptive_inframe_insertion|MODERATE|ENSMPUG00000013443|ENSMPUG00000013443|transcript|ENSMPUT00000013556.1|protein_coding|10/10|c.1238_1239insTCGGGC|p.Asp413_Val414insArgAla|1238/1296|1238/1296|413/431||WARNING_TRANSCRIPT_NO_START_CODON	GT:AD:DP:GQ:PGT:PID:PL	0/1:4,2:6:65:0|1:15020382_ACGACT_A:65,0,149	1/1:0,4:4:15:1|1:15020361_A_C:225,15,0	1/1:0,4:4:21:1|1:15020361_A_C:315,21,0
GL896907.1	15020393	.	T	G,TGGC	720.97	.	AC=1,5;AF=0.167,0.833;AN=6;DP=14;ExcessHet=3.0103;FS=0.000;MLEAC=1,5;MLEAF=0.167,0.833;MQ=60.00;QD=28.69;SOR=1.329;ANN=G|missense_variant|MODERATE|ENSMPUG00000013443|ENSMPUG00000013443|transcript|ENSMPUT00000013556.1|protein_coding|10/10|c.1238A>C|p.Asp413Ala|1238/1296|1238/1296|413/431||WARNING_TRANSCRIPT_NO_START_CODON	GT:AD:DP:GQ:PGT:PID:PL	1/2:0,4,2:6:65:.:.:252,80,65,160,0,149	2/2:0,0,3:3:15:1|1:15020361_A_C:225,225,225,15,15,0	2/2:0,0,5:5:18:1|1:15020361_A_C:270,270,270,18,18,0
GL896907.1	15020393	.	T	G,TGGC	720.97	.	AC=1,5;AF=0.167,0.833;AN=6;DP=14;ExcessHet=3.0103;FS=0.000;MLEAC=1,5;MLEAF=0.167,0.833;MQ=60.00;QD=28.69;SOR=1.329;ANN=TGGC|conservative_inframe_insertion|MODERATE|ENSMPUG00000013443|ENSMPUG00000013443|transcript|ENSMPUT00000013556.1|protein_coding|10/10|c.1237_1238insGCC|p.Asp413delinsGlyHis|1237/1296|1237/1296|413/431||WARNING_TRANSCRIPT_NO_START_CODON	GT:AD:DP:GQ:PGT:PID:PL	1/2:0,4,2:6:65:.:.:252,80,65,160,0,149	2/2:0,0,3:3:15:1|1:15020361_A_C:225,225,225,15,15,0	2/2:0,0,5:5:18:1|1:15020361_A_C:270,270,270,18,18,0
GL896907.1	15020396	.	TC	T,CC	650.04	.	AC=5,1;AF=0.833,0.167;AN=6;DP=13;ExcessHet=3.0103;FS=0.000;MLEAC=5,1;MLEAF=0.833,0.167;MQ=60.00;QD=29.44;SOR=1.179;ANN=T|frameshift_variant|HIGH|ENSMPUG00000013443|ENSMPUG00000013443|transcript|ENSMPUT00000013556.1|protein_coding|10/10|c.1234delG|p.Glu412fs|1234/1296|1234/1296|412/431||WARNING_TRANSCRIPT_NO_START_CODON	GT:AD:DP:GQ:PGT:PID:PL	1/2:0,1,3:4:65:.:.:271,163,149,83,0,65	1/1:0,4,0:4:12:1|1:15020361_A_C:180,12,0,180,12,180	1/1:0,5,0:5:15:1|1:15020361_A_C:225,15,0,225,15,225
GL896907.1	15020396	.	TC	T,CC	650.04	.	AC=5,1;AF=0.833,0.167;AN=6;DP=13;ExcessHet=3.0103;FS=0.000;MLEAC=5,1;MLEAF=0.833,0.167;MQ=60.00;QD=29.44;SOR=1.179;ANN=CC|missense_variant|MODERATE|ENSMPUG00000013443|ENSMPUG00000013443|transcript|ENSMPUT00000013556.1|protein_coding|10/10|c.1235A>G|p.Glu412Gly|1235/1296|1235/1296|412/431||WARNING_TRANSCRIPT_NO_START_CODON	GT:AD:DP:GQ:PGT:PID:PL	1/2:0,1,3:4:65:.:.:271,163,149,83,0,65	1/1:0,4,0:4:12:1|1:15020361_A_C:180,12,0,180,12,180	1/1:0,5,0:5:15:1|1:15020361_A_C:225,15,0,225,15,225
GL896907.1	15020397	.	C	T,*	484.46	.	AC=1,4;AF=0.167,0.667;AN=6;BaseQRankSum=0.00;ClippingRankSum=0.00;DP=13;ExcessHet=3.0103;FS=4.150;MLEAC=1,4;MLEAF=0.167,0.667;MQ=33.28;MQRankSum=0.00;QD=25.79;ReadPosRankSum=-3.190e-01;SOR=1.250;ANN=T|missense_variant|MODERATE|ENSMPUG00000013443|ENSMPUG00000013443|transcript|ENSMPUT00000013556.1|protein_coding|10/10|c.1234G>A|p.Glu412Lys|1234/1296|1234/1296|412/431||WARNING_TRANSCRIPT_NO_START_CODON	GT:AD:DP:GQ:PGT:PID:PL	0/1:1,3,0:4:68:0|1:15020383_C_T:110,0,68,116,78,194	2/2:0,0,4:4:12:1|1:15020361_A_C:180,180,180,12,12,0	2/2:0,0,5:5:15:1|1:15020361_A_C:225,225,225,15,15,0
GL896907.1	15745651	.	G	A	375.46	.	AC=5;AF=0.833;AN=6;BaseQRankSum=-1.331e+00;ClippingRankSum=0.00;DP=21;ExcessHet=3.0103;FS=0.000;MLEAC=5;MLEAF=0.833;MQ=60.00;MQRankSum=0.00;QD=19.76;ReadPosRankSum=0.385;SOR=0.495;ANN=A|missense_variant|MODERATE|GPNMB|ENSMPUG00000013540|transcript|ENSMPUT00000013653.1|protein_coding|1/11|c.55C>T|p.Leu19Phe|514/2127|55/1668|19/555||	GT:AD:DP:GQ:PL	0/1:7,3:10:50:50,0,195	1/1:0,4:4:12:147,12,0	1/1:0,5:5:15:209,15,0
GL896907.1	16649943	.	G	A	470.45	.	AC=4;AF=0.667;AN=6;DP=21;ExcessHet=0.4576;FS=0.000;MLEAC=4;MLEAF=0.667;MQ=60.00;QD=27.28;SOR=1.179;ANN=A|missense_variant|MODERATE|RAPGEF5|ENSMPUG00000013597|transcript|ENSMPUT00000013710.1|protein_coding|17/23|c.1678G>A|p.Ala560Thr|1678/2193|1678/2193|560/730||	GT:AD:DP:GQ:PL	0/0:8,0:8:24:0,24,322	1/1:0,8:8:24:296,24,0	1/1:0,5:5:15:212,15,0
GL896907.1	16897037	.	T	C,G	758.14	.	AC=5,1;AF=0.833,0.167;AN=6;DP=20;ExcessHet=3.0103;FS=0.000;MLEAC=5,1;MLEAF=0.833,0.167;MQ=60.00;QD=31.03;SOR=0.693;ANN=G|missense_variant|MODERATE|DNAH11|ENSMPUG00000013607|transcript|ENSMPUT00000013720.1|protein_coding|77/85|c.12090A>C|p.Gln4030His|12090/13536|12090/13536|4030/4511||	GT:AD:DP:GQ:PL	1/2:0,6,7:13:99:492,271,253,221,0,199	1/1:0,3,0:3:9:118,9,0,118,9,118	1/1:0,4,0:4:12:173,12,0,173,12,173
GL896907.1	18808107	.	A	AAAG	538.67	.	AC=4;AF=0.667;AN=6;DP=20;ExcessHet=0.4576;FS=0.000;MLEAC=4;MLEAF=0.667;MQ=60.00;QD=29.96;SOR=1.179;ANN=AAAG|disruptive_inframe_insertion|MODERATE|TWISTNB|ENSMPUG00000013948|transcript|ENSMPUT00000014063.1|protein_coding|4/5|c.837_839dupGAA|p.Lys280dup|1377/2980|840/1068|280/355||INFO_REALIGN_3_PRIME	GT:AD:DP:GQ:PGT:PID:PL	0/0:7,0:7:21:.:.:0,21,292	1/1:0,4:4:12:1|1:18808103_C_A:180,12,0	1/1:0,9:9:27:1|1:18808103_C_A:405,27,0
GL896907.1	20364498	.	A	T	781.36	.	AC=5;AF=0.833;AN=6;BaseQRankSum=-1.139e+00;ClippingRankSum=0.00;DP=23;ExcessHet=3.0103;FS=2.291;MLEAC=5;MLEAF=0.833;MQ=60.00;MQRankSum=0.00;QD=33.97;ReadPosRankSum=0.379;SOR=0.634;ANN=T|missense_variant|MODERATE|PRPS1L1|ENSMPUG00000019297|transcript|ENSMPUT00000019449.1|protein_coding|1/1|c.859A>T|p.Ile287Leu|859/957|859/957|287/318||	GT:AD:DP:GQ:PGT:PID:PL	0/1:3,9:12:89:.:.:282,0,89	1/1:0,3:3:12:1|1:20364492_C_T:177,12,0	1/1:0,8:8:24:1|1:20364492_C_T:353,24,0
GL896907.1	26238488	.	G	C	434.58	.	AC=5;AF=0.833;AN=6;BaseQRankSum=0.00;ClippingRankSum=0.00;DP=19;ExcessHet=3.0103;FS=4.775;MLEAC=5;MLEAF=0.833;MQ=60.00;MQRankSum=0.00;QD=22.87;ReadPosRankSum=-1.050e-01;SOR=0.136;ANN=C|missense_variant|MODERATE|THSD7A|ENSMPUG00000014130|transcript|ENSMPUT00000014245.1|protein_coding|1/28|c.626G>C|p.Gly209Ala|867/5077|626/4836|209/1611||	GT:AD:DP:GQ:PL	0/1:6,3:9:98:98,0,223	1/1:0,3:3:9:127,9,0	1/1:0,7:7:21:240,21,0
GL896908.1	2288805	.	A	T	374.23	.	AC=5;AF=0.833;AN=6;BaseQRankSum=0.00;ClippingRankSum=0.00;DP=20;ExcessHet=3.0103;FS=0.000;MLEAC=5;MLEAF=0.833;MQ=56.54;MQRankSum=0.00;QD=28.79;ReadPosRankSum=-7.120e-01;SOR=1.473;ANN=T|missense_variant|MODERATE|ENSMPUG00000000969|ENSMPUG00000000969|transcript|ENSMPUT00000000982.1|protein_coding|3/4|c.346A>T|p.Ser116Cys|346/639|346/639|116/212||	GT:AD:DP:GQ:PGT:PID:PL	0/1:2,5:7:62:.:.:188,0,62	1/1:0,4:4:11:1|1:2288805_A_T:139,11,0	1/1:0,2:2:6:1|1:2288805_A_T:77,6,0
GL896908.1	10869091	.	A	G	809.1	.	AC=5;AF=0.833;AN=6;BaseQRankSum=0.00;ClippingRankSum=0.00;DP=22;ExcessHet=3.0103;FS=0.000;MLEAC=5;MLEAF=0.833;MQ=60.00;MQRankSum=0.00;QD=33.77;ReadPosRankSum=-2.530e-01;SOR=0.223;ANN=G|missense_variant|MODERATE|TBC1D31|ENSMPUG00000001135|transcript|ENSMPUT00000001149.1|protein_coding|14/23|c.1906A>G|p.Ile636Val|2897/6028|1906/3378|636/1125||	GT:AD:DP:GQ:PGT:PID:PL	0/1:1,9:10:12:.:.:344,0,12	1/1:0,4:4:12:1|1:10869091_A_G:180,12,0	1/1:0,7:7:21:1|1:10869091_A_G:315,21,0
GL896908.1	11430835	.	C	T	598.42	.	AC=5;AF=0.833;AN=6;BaseQRankSum=0.00;ClippingRankSum=0.00;DP=17;ExcessHet=3.0103;FS=3.854;MLEAC=5;MLEAF=0.833;MQ=60.00;MQRankSum=0.00;QD=26.46;ReadPosRankSum=1.38;SOR=1.000;ANN=T|missense_variant|MODERATE|FAM91A1|ENSMPUG00000001188|transcript|ENSMPUT00000001202.1|protein_coding|20/25|c.1841C>T|p.Ala614Val|2054/2727|1841/2514|614/837||	GT:AD:DP:GQ:PL	0/1:1,5:6:24:191,0,24	1/1:0,7:7:21:278,21,0	1/1:0,4:4:12:160,12,0
GL896908.1	11897617	.	C	G	368.61	.	AC=4;AF=0.667;AN=6;DP=19;ExcessHet=0.4576;FS=0.000;MLEAC=4;MLEAF=0.667;MQ=60.00;QD=34.45;SOR=1.402;ANN=G|missense_variant|MODERATE|TRMT12|ENSMPUG00000019150|transcript|ENSMPUT00000019302.1|protein_coding|1/1|c.188C>G|p.Thr63Ser|188/1341|188/1341|63/446||WARNING_TRANSCRIPT_NO_START_CODON	GT:AD:DP:GQ:PGT:PID:PL	0/0:10,0:10:30:.:.:0,30,418	1/1:0,7:7:21:1|1:11897608_G_T:315,21,0	1/1:0,2:2:6:1|1:11897573_G_A:90,6,0
GL896908.1	12313824	.	T	C	910.15	.	AC=5;AF=0.833;AN=6;BaseQRankSum=0.00;ClippingRankSum=0.00;DP=30;ExcessHet=3.0103;FS=0.000;MLEAC=5;MLEAF=0.833;MQ=60.00;MQRankSum=0.00;QD=30.34;ReadPosRankSum=-5.210e-01;SOR=0.874;ANN=C|missense_variant|MODERATE|ZNF572|ENSMPUG00000001315|transcript|ENSMPUT00000001331.1|protein_coding|2/2|c.1474T>C|p.Ser492Pro|1506/1619|1474/1587|492/528||	GT:AD:DP:GQ:PGT:PID:PL	0/1:8,4:12:99:0|1:12313795_G_A:131,0,294	1/1:0,8:8:24:1|1:12313795_G_A:360,24,0	1/1:0,10:10:30:1|1:12313795_G_A:450,30,0
GL896908.1	14733959	.	G	GC	880.15	.	AC=5;AF=0.833;AN=6;BaseQRankSum=0.00;ClippingRankSum=0.00;DP=18;ExcessHet=3.0103;FS=7.375;MLEAC=5;MLEAF=0.833;MQ=60.00;MQRankSum=0.00;QD=30.50;ReadPosRankSum=-1.282e+00;SOR=0.948;ANN=GC|frameshift_variant|HIGH|ENSMPUG00000001328|ENSMPUG00000001328|transcript|ENSMPUT00000001344.1|protein_coding|2/3|c.431dupG|p.Ser146fs|431/612|431/612|144/203||;LOF=(ENSMPUG00000001328|ENSMPUG00000001328|1|1.00)	GT:AD:DP:GQ:PGT:PID:PL	0/1:2,3:5:75:0|1:14733806_A_G:120,0,75	1/1:0,6:6:18:1|1:14733806_A_G:270,18,0	1/1:0,7:7:36:1|1:14733806_A_G:530,36,0
GL896908.1	14733967	.	A	G	751.17	.	AC=5;AF=0.833;AN=6;BaseQRankSum=0.00;ClippingRankSum=0.00;DP=19;ExcessHet=3.0103;FS=3.139;MLEAC=5;MLEAF=0.833;MQ=60.00;MQRankSum=0.00;QD=27.52;ReadPosRankSum=-1.036e+00;SOR=0.129;ANN=G|missense_variant|MODERATE|ENSMPUG00000001328|ENSMPUG00000001328|transcript|ENSMPUT00000001344.1|protein_coding|2/3|c.424T>C|p.Tyr142His|424/612|424/612|142/203||	GT:AD:DP:GQ:PGT:PID:PL	0/1:2,3:5:75:0|1:14733806_A_G:120,0,75	1/1:0,7:7:21:1|1:14733806_A_G:312,21,0	1/1:0,7:7:24:1|1:14733806_A_G:350,24,0
GL896908.1	16358636	.	G	T	1048.14	.	AC=5;AF=0.833;AN=6;BaseQRankSum=0.00;ClippingRankSum=0.00;DP=33;ExcessHet=3.0103;FS=13.062;MLEAC=5;MLEAF=0.833;MQ=60.00;MQRankSum=0.00;QD=31.76;ReadPosRankSum=1.52;SOR=2.355;LOF=(ENSMPUG00000001332|ENSMPUG00000001332|1|1.00);ANN=T|splice_acceptor_variant&intron_variant|HIGH|ENSMPUG00000001332|ENSMPUG00000001332|transcript|ENSMPUT00000001348.1|protein_coding|3/3|c.319-1G>T||||||WARNING_TRANSCRIPT_NO_START_CODON	GT:AD:DP:GQ:PGT:PID:PL	0/1:10,3:13:96:.:.:96,0,408	1/1:0,12:12:39:1|1:16358612_T_G:585,39,0	1/1:0,8:8:27:1|1:16358612_T_G:398,27,0
GL896908.1	16360464	.	T	TA	306.01	.	AC=4;AF=0.667;AN=6;DP=24;ExcessHet=1.0474;FS=0.000;MLEAC=5;MLEAF=0.833;MQ=60.00;QD=25.50;SOR=1.445;LOF=(ENSMPUG00000001335|ENSMPUG00000001335|1|1.00);ANN=TA|frameshift_variant|HIGH|ENSMPUG00000001335|ENSMPUG00000001335|transcript|ENSMPUT00000001351.1|protein_coding|5/18|c.640dupA|p.Ile214fs|641/1860|641/1860|214/619||WARNING_TRANSCRIPT_NO_STOP_CODON&INFO_REALIGN_3_PRIME	GT:AD:DP:GQ:PL	0/0:10,0:10:0:0,0,334	1/1:0,6:6:18:183,18,0	1/1:0,6:6:18:162,18,0
GL896908.1	16360694	.	GGC	G	583.86	.	AC=4;AF=0.667;AN=6;DP=19;ExcessHet=0.4576;FS=0.000;MLEAC=4;MLEAF=0.667;MQ=60.00;QD=27.71;SOR=0.976;LOF=(ENSMPUG00000001335|ENSMPUG00000001335|1|1.00);ANN=G|frameshift_variant|HIGH|ENSMPUG00000001335|ENSMPUG00000001335|transcript|ENSMPUT00000001351.1|protein_coding|7/18|c.835_836delGC|p.Ala279fs|835/1860|835/1860|279/619||WARNING_TRANSCRIPT_NO_STOP_CODON	GT:AD:DP:GQ:PGT:PID:PL	0/0:5,0:5:15:.:.:0,15,185	1/1:0,6:6:18:1|1:16360691_G_A:270,18,0	1/1:0,8:8:24:1|1:16360691_G_A:360,24,0
GL896908.1	16360698	.	T	C,TAC	740.07	.	AC=2,4;AF=0.333,0.667;AN=6;DP=16;ExcessHet=3.0103;FS=0.000;MLEAC=1,4;MLEAF=0.167,0.667;MQ=60.00;QD=24.25;SOR=0.693;LOF=(ENSMPUG00000001335|ENSMPUG00000001335|1|1.00);ANN=TAC|frameshift_variant&splice_region_variant|HIGH|ENSMPUG00000001335|ENSMPUG00000001335|transcript|ENSMPUT00000001351.1|protein_coding|7/18|c.838_839insAC|p.Cys280fs|839/1860|839/1860|280/619||WARNING_TRANSCRIPT_NO_STOP_CODON	GT:AD:DP:GQ:PGT:PID:PL	1/1:0,3,0:3:9:1|1:16360666_T_C:135,9,0,135,9,135	2/2:0,0,5:5:18:1|1:16360691_G_A:270,270,270,18,18,0	2/2:0,0,8:8:24:1|1:16360691_G_A:360,360,360,24,24,0
GL896908.1	16360698	.	T	C,TAC	740.07	.	AC=2,4;AF=0.333,0.667;AN=6;DP=16;ExcessHet=3.0103;FS=0.000;MLEAC=1,4;MLEAF=0.167,0.667;MQ=60.00;QD=24.25;SOR=0.693;LOF=(ENSMPUG00000001335|ENSMPUG00000001335|1|1.00);ANN=C|missense_variant&splice_region_variant|MODERATE|ENSMPUG00000001335|ENSMPUG00000001335|transcript|ENSMPUT00000001351.1|protein_coding|7/18|c.838T>C|p.Cys280Arg|838/1860|838/1860|280/619||WARNING_TRANSCRIPT_NO_STOP_CODON	GT:AD:DP:GQ:PGT:PID:PL	1/1:0,3,0:3:9:1|1:16360666_T_C:135,9,0,135,9,135	2/2:0,0,5:5:18:1|1:16360691_G_A:270,270,270,18,18,0	2/2:0,0,8:8:24:1|1:16360691_G_A:360,360,360,24,24,0
GL896908.1	16361257	.	C	G	724.35	.	AC=5;AF=0.833;AN=6;BaseQRankSum=0.00;ClippingRankSum=0.00;DP=26;ExcessHet=3.0103;FS=0.000;MLEAC=5;MLEAF=0.833;MQ=60.00;MQRankSum=0.00;QD=27.86;ReadPosRankSum=0.353;SOR=0.929;ANN=G|missense_variant|MODERATE|ENSMPUG00000001335|ENSMPUG00000001335|transcript|ENSMPUT00000001351.1|protein_coding|13/18|c.1335C>G|p.Asp445Glu|1335/1860|1335/1860|445/619||WARNING_TRANSCRIPT_NO_STOP_CODON	GT:AD:DP:GQ:PGT:PID:PL	0/1:8,5:13:99:.:.:170,0,293	1/1:0,9:9:27:1|1:16361230_T_C:405,27,0	1/1:0,4:4:12:1|1:16361230_T_C:180,12,0
GL896908.1	18197975	.	T	C	595.3	.	AC=5;AF=0.833;AN=6;BaseQRankSum=-6.740e-01;ClippingRankSum=0.00;DP=21;ExcessHet=3.0103;FS=13.236;MLEAC=5;MLEAF=0.833;MQ=60.00;MQRankSum=0.00;QD=28.35;ReadPosRankSum=-3.980e-01;SOR=1.934;ANN=C|missense_variant|MODERATE|ENSMPUG00000001413|ENSMPUG00000001413|transcript|ENSMPUT00000001430.1|protein_coding|6/14|c.436A>G|p.Ile146Val|521/1549|436/1464|146/487||	GT:AD:DP:GQ:PL	0/1:5,5:10:99:167,0,179	1/1:0,5:5:15:218,15,0	1/1:0,6:6:18:241,18,0
GL896908.1	18854263	.	C	A	523.3	.	AC=4;AF=0.667;AN=6;DP=27;ExcessHet=0.4576;FS=0.000;MLEAC=4;MLEAF=0.667;MQ=60.00;QD=31.69;SOR=0.693;ANN=A|missense_variant|MODERATE|TG|ENSMPUG00000001596|transcript|ENSMPUT00000001613.1|protein_coding|3/48|c.253C>A|p.Gln85Lys|253/8421|253/8292|85/2763||	GT:AD:DP:GQ:PGT:PID:PL	0/0:15,0:15:42:.:.:0,42,630	1/1:0,6:6:21:1|1:18854232_T_C:301,21,0	1/1:0,6:6:18:1|1:18854164_TGGC_T:260,18,0
GL896908.1	18874487	.	T	C	1096.19	.	AC=5;AF=0.833;AN=6;BaseQRankSum=0.00;ClippingRankSum=0.00;DP=31;ExcessHet=3.0103;FS=0.000;MLEAC=5;MLEAF=0.833;MQ=60.00;MQRankSum=0.00;QD=28.19;ReadPosRankSum=-1.054e+00;SOR=0.906;ANN=C|missense_variant|MODERATE|TG|ENSMPUG00000001596|transcript|ENSMPUT00000001613.1|protein_coding|11/48|c.2887T>C|p.Trp963Arg|2887/8421|2887/8292|963/2763||	GT:AD:DP:GQ:PL	0/1:2,13:15:38:498,0,38	1/1:0,6:6:18:232,18,0	1/1:0,10:10:30:397,30,0
GL896908.1	18918075	.	T	C	251.06	.	AC=4;AF=0.667;AN=6;DP=13;ExcessHet=0.4576;FS=0.000;MLEAC=4;MLEAF=0.667;MQ=60.00;QD=28.28;SOR=1.609;ANN=C|missense_variant|MODERATE|TG|ENSMPUG00000001596|transcript|ENSMPUT00000001613.1|protein_coding|26/48|c.5153T>C|p.Leu1718Pro|5153/8421|5153/8292|1718/2763||	GT:AD:DP:GQ:PL	0/0:6,0:6:18:0,18,198	1/1:0,2:2:6:78,6,0	1/1:0,5:5:15:209,15,0
GL896908.1	20244612	.	G	A	1592.13	.	AC=5;AF=0.833;AN=6;BaseQRankSum=-8.040e-01;ClippingRankSum=0.00;DP=49;ExcessHet=3.0103;FS=0.000;MLEAC=5;MLEAF=0.833;MQ=59.92;MQRankSum=-8.040e-01;QD=32.49;ReadPosRankSum=-5.700e-01;SOR=0.610;ANN=A|missense_variant|MODERATE|ZFAT|ENSMPUG00000001862|transcript|ENSMPUT00000001883.1|protein_coding|6/16|c.1591C>T|p.Pro531Ser|1591/4615|1591/3726|531/1241||	GT:AD:DP:GQ:PGT:PID:PL	0/1:9,11:20:99:.:.:387,0,316	1/1:0,14:14:42:1|1:20244484_T_C:571,42,0	1/1:0,15:15:45:1|1:20244484_T_C:665,45,0
GL896908.1	23277806	.	A	G	440.57	.	AC=5;AF=0.833;AN=6;BaseQRankSum=0.00;ClippingRankSum=0.00;DP=16;ExcessHet=3.0103;FS=5.119;MLEAC=5;MLEAF=0.833;MQ=60.00;MQRankSum=0.00;QD=27.54;ReadPosRankSum=-2.720e-01;SOR=0.419;ANN=G|missense_variant|MODERATE|ENSMPUG00000001888|ENSMPUG00000001888|transcript|ENSMPUT00000001909.1|protein_coding|3/3|c.829T>C|p.Trp277Arg|1530/1885|829/963|277/320||	GT:AD:DP:GQ:PGT:PID:PL	0/1:5,3:8:99:.:.:111,0,201	1/1:0,4:4:12:1|1:23277707_G_C:180,12,0	1/1:0,4:4:12:1|1:23277707_G_C:180,12,0
GL896908.1	23277856	.	C	T	498.05	.	AC=4;AF=0.667;AN=6;DP=26;ExcessHet=1.0474;FS=0.000;MLEAC=5;MLEAF=0.833;MQ=60.00;QD=31.96;SOR=1.022;ANN=T|missense_variant|MODERATE|ENSMPUG00000001888|ENSMPUG00000001888|transcript|ENSMPUT00000001909.1|protein_coding|3/3|c.779G>A|p.Cys260Tyr|1480/1885|779/963|260/320||	GT:AD:DP:GQ:PGT:PID:PL	0/0:12,0:12:0:.:.:0,0,418	1/1:0,6:6:18:1|1:23277856_C_T:270,18,0	1/1:0,6:6:18:1|1:23277856_C_T:258,18,0
GL896908.1	23377176	.	C	T	806.19	.	AC=5;AF=0.833;AN=6;BaseQRankSum=-9.670e-01;ClippingRankSum=0.00;DP=26;ExcessHet=3.0103;FS=0.000;MLEAC=5;MLEAF=0.833;MQ=60.00;MQRankSum=0.00;QD=32.25;ReadPosRankSum=-1.383e+00;SOR=0.418;ANN=T|missense_variant|MODERATE|COL22A1|ENSMPUG00000001891|transcript|ENSMPUT00000001912.1|protein_coding|34/64|c.2669G>A|p.Arg890His|3387/7269|2669/4830|890/1609||	GT:AD:DP:GQ:PGT:PID:PL	0/1:4,6:10:99:.:.:191,0,137	1/1:0,6:6:18:1|1:23377088_T_C:270,18,0	1/1:0,9:9:27:1|1:23377077_G_GAA:376,27,0
GL896908.1	25305453	.	A	G	1207.14	.	AC=5;AF=0.833;AN=6;BaseQRankSum=-3.190e-01;ClippingRankSum=0.00;DP=31;ExcessHet=3.0103;FS=0.000;MLEAC=5;MLEAF=0.833;MQ=60.00;MQRankSum=0.00;QD=32.66;ReadPosRankSum=0.091;SOR=0.565;ANN=G|missense_variant|MODERATE|GPR20|ENSMPUG00000019185|transcript|ENSMPUT00000019337.1|protein_coding|1/1|c.77T>C|p.Val26Ala|77/1074|77/1074|26/357||	GT:AD:DP:GQ:PGT:PID:PL	0/1:3,9:12:87:.:.:350,0,87	1/1:0,8:8:27:1|1:25305453_A_G:402,27,0	1/1:0,11:11:33:1|1:25305453_A_G:486,33,0
GL896908.1	25414013	.	C	G	1328.14	.	AC=5;AF=0.833;AN=6;BaseQRankSum=-5.660e-01;ClippingRankSum=0.00;DP=40;ExcessHet=3.0103;FS=4.187;MLEAC=5;MLEAF=0.833;MQ=60.00;MQRankSum=0.00;QD=33.20;ReadPosRankSum=-5.660e-01;SOR=0.197;ANN=G|missense_variant|MODERATE|MROH5|ENSMPUG00000001962|transcript|ENSMPUT00000001984.1|protein_coding|6/29|c.750G>C|p.Lys250Asn|852/6341|750/3747|250/1248||	GT:AD:DP:GQ:PL	0/1:6,13:19:99:474,0,193	1/1:0,11:11:33:464,33,0	1/1:0,10:10:30:421,30,0
GL896908.1	25415694	.	T	G,C	1482.96	.	AC=5,1;AF=0.833,0.167;AN=6;DP=33;ExcessHet=3.0103;FS=0.000;MLEAC=5,1;MLEAF=0.833,0.167;MQ=60.00;QD=26.21;SOR=0.880;ANN=C|missense_variant|MODERATE|MROH5|ENSMPUG00000001962|transcript|ENSMPUT00000001984.1|protein_coding|5/29|c.644A>G|p.Gln215Arg|746/6341|644/3747|215/1248||	GT:AD:DP:GQ:PGT:PID:PL	1/2:0,4,18:22:99:.:.:969,714,674,163,0,101	1/1:0,4,0:4:15:1|1:25415682_C_T:225,15,0,225,15,225	1/1:0,7,0:7:21:1|1:25415682_C_T:315,21,0,315,21,315
GL896908.1	25415694	.	T	G,C	1482.96	.	AC=5,1;AF=0.833,0.167;AN=6;DP=33;ExcessHet=3.0103;FS=0.000;MLEAC=5,1;MLEAF=0.833,0.167;MQ=60.00;QD=26.21;SOR=0.880;ANN=G|missense_variant|MODERATE|MROH5|ENSMPUG00000001962|transcript|ENSMPUT00000001984.1|protein_coding|5/29|c.644A>C|p.Gln215Pro|746/6341|644/3747|215/1248||	GT:AD:DP:GQ:PGT:PID:PL	1/2:0,4,18:22:99:.:.:969,714,674,163,0,101	1/1:0,4,0:4:15:1|1:25415682_C_T:225,15,0,225,15,225	1/1:0,7,0:7:21:1|1:25415682_C_T:315,21,0,315,21,315
GL896908.1	26196755	.	A	G	794.56	.	AC=5;AF=0.833;AN=6;BaseQRankSum=-3.850e-01;ClippingRankSum=0.00;DP=22;ExcessHet=3.0103;FS=5.643;MLEAC=5;MLEAF=0.833;MQ=59.05;MQRankSum=0.00;QD=28.57;ReadPosRankSum=-5.360e-01;SOR=0.105;ANN=G|missense_variant|MODERATE|ENSMPUG00000002087|ENSMPUG00000002087|transcript|ENSMPUT00000002109.1|protein_coding|2/9|c.83T>C|p.Val28Ala|297/1549|83/1335|28/444||	GT:AD:DP:GQ:PGT:PID:PL	0/1:3,7:10:99:0|1:26196728_A_G:285,0,105	1/1:0,9:9:27:1|1:26196737_T_C:405,27,0	1/1:0,3:3:9:1|1:26196755_A_G:135,9,0
GL896909.1	664973	.	G	A	715.58	.	AC=5;AF=0.833;AN=6;BaseQRankSum=-3.650e-01;ClippingRankSum=0.00;DP=23;ExcessHet=3.0103;FS=0.000;MLEAC=5;MLEAF=0.833;MQ=60.00;MQRankSum=0.00;QD=31.11;ReadPosRankSum=0.169;SOR=0.368;ANN=A|missense_variant|MODERATE|MLPH|ENSMPUG00000000075|transcript|ENSMPUT00000000075.1|protein_coding|8/15|c.976G>A|p.Glu326Lys|996/6046|976/1740|326/579||	GT:AD:DP:GQ:PL	0/1:3,10:13:96:347,0,96	1/1:0,3:3:9:121,9,0	1/1:0,7:7:21:278,21,0
GL896909.1	1112872	.	T	C	1190.35	.	AC=5;AF=0.833;AN=6;BaseQRankSum=2.27;ClippingRankSum=0.00;DP=34;ExcessHet=3.0103;FS=1.884;MLEAC=5;MLEAF=0.833;MQ=60.00;MQRankSum=0.00;QD=31.36;ReadPosRankSum=1.19;SOR=0.711;ANN=C|missense_variant|MODERATE|ENSMPUG00000000114|ENSMPUG00000000114|transcript|ENSMPUT00000000114.1|protein_coding|2/2|c.307T>C|p.Cys103Arg|309/366|307/312|103/103||WARNING_TRANSCRIPT_NO_START_CODON	GT:AD:DP:GQ:PGT:PID:PL	0/1:5,11:16:99:.:.:411,0,126	1/1:0,14:14:42:1|1:1112872_T_C:630,42,0	1/1:0,4:4:12:1|1:1112872_T_C:180,12,0
GL896909.1	1112874	.	C	CAT,T	1497.99	.	AC=1,5;AF=0.167,0.833;AN=6;DP=34;ExcessHet=3.0103;FS=0.000;MLEAC=1,5;MLEAF=0.167,0.833;MQ=60.00;QD=31.65;SOR=0.811;ANN=CAT|frameshift_variant&stop_lost|HIGH|ENSMPUG00000000114|ENSMPUG00000000114|transcript|ENSMPUT00000000114.1|protein_coding|2/2|c.309_310insAT|p.Ter104fs|312/366|310/312|104/103||WARNING_TRANSCRIPT_NO_START_CODON	GT:AD:DP:GQ:PGT:PID:PL	1/2:0,5,11:16:99:.:.:672,441,411,169,0,126	2/2:0,0,14:14:45:1|1:1112872_T_C:672,672,672,45,45,0	2/2:0,0,4:4:12:1|1:1112872_T_C:180,180,180,12,12,0
GL896909.1	1131573	.	G	T	745.2	.	AC=5;AF=0.833;AN=6;BaseQRankSum=-4.310e-01;ClippingRankSum=0.00;DP=19;ExcessHet=3.0103;FS=4.337;MLEAC=5;MLEAF=0.833;MQ=60.00;MQRankSum=0.00;QD=30.85;ReadPosRankSum=1.22;SOR=1.308;ANN=T|missense_variant|MODERATE|ENSMPUG00000000115|ENSMPUG00000000115|transcript|ENSMPUT00000000115.1|protein_coding|1/2|c.221G>T|p.Gly74Val|221/2079|221/2079|74/692||	GT:AD:DP:GQ:PGT:PID:PL	0/1:1,8:9:5:0|1:1131571_C_T:312,0,5	1/1:0,4:4:12:1|1:1131571_C_T:164,12,0	1/1:0,6:6:21:1|1:1131571_C_T:297,21,0
GL896909.1	1144514	.	C	T	514.52	.	AC=4;AF=0.667;AN=6;DP=23;ExcessHet=1.0474;FS=0.000;MLEAC=5;MLEAF=0.833;MQ=60.00;QD=34.36;SOR=0.836;ANN=T|missense_variant|MODERATE|KLHL30|ENSMPUG00000000117|transcript|ENSMPUT00000000117.1|protein_coding|3/9|c.758C>T|p.Ser253Leu|1146/4090|758/1740|253/579||	GT:AD:DP:GQ:PGT:PID:PL	0/0:10,0:10:0:.:.:0,0,239	1/1:0,3:3:8:1|1:1144514_C_T:94,8,0	1/1:0,10:10:30:1|1:1144503_C_T:450,30,0
GL896909.1	1152317	.	G	C	588.66	.	AC=5;AF=0.833;AN=6;BaseQRankSum=0.00;ClippingRankSum=0.00;DP=18;ExcessHet=3.0103;FS=6.117;MLEAC=5;MLEAF=0.833;MQ=60.00;MQRankSum=0.00;QD=32.70;ReadPosRankSum=-9.100e-02;SOR=0.105;ANN=C|missense_variant|MODERATE|KLHL30|ENSMPUG00000000117|transcript|ENSMPUT00000000117.1|protein_coding|9/9|c.1726G>C|p.Ala576Pro|2114/4090|1726/1740|576/579||	GT:AD:DP:GQ:PGT:PID:PL	0/1:4,7:11:99:.:.:259,0,134	1/1:0,2:2:9:1|1:1152316_G_A:135,9,0	1/1:0,5:5:15:1|1:1152316_G_A:225,15,0
GL896909.1	1170198	.	T	C	975.19	.	AC=5;AF=0.833;AN=6;BaseQRankSum=0.00;ClippingRankSum=0.00;DP=31;ExcessHet=3.0103;FS=1.615;MLEAC=5;MLEAF=0.833;MQ=60.00;MQRankSum=0.00;QD=31.46;ReadPosRankSum=1.93;SOR=1.179;ANN=C|missense_variant|MODERATE|ILKAP|ENSMPUG00000000119|transcript|ENSMPUT00000000119.1|protein_coding|14/14|c.1270A>G|p.Met424Val|1745/6771|1270/1377|424/458||	GT:AD:DP:GQ:PGT:PID:PL	0/1:8,8:16:99:0|1:1170184_A_G:286,0,286	1/1:0,6:6:18:1|1:1170184_A_G:270,18,0	1/1:0,9:9:30:1|1:1170184_A_G:450,30,0
GL896909.1	2829645	.	A	G	571.3	.	AC=5;AF=0.833;AN=6;BaseQRankSum=-1.588e+00;ClippingRankSum=0.00;DP=26;ExcessHet=3.0103;FS=0.000;MLEAC=5;MLEAF=0.833;MQ=59.85;MQRankSum=0.00;QD=21.97;ReadPosRankSum=0.304;SOR=0.941;ANN=G|missense_variant|MODERATE|ENSMPUG00000000135|ENSMPUG00000000135|transcript|ENSMPUT00000000135.1|protein_coding|4/4|c.557A>G|p.Gln186Arg|560/2607|557/903|186/300||WARNING_TRANSCRIPT_NO_START_CODON	GT:AD:DP:GQ:PGT:PID:PL	0/1:12,4:16:99:.:.:107,0,450	1/1:0,6:6:18:1|1:2829608_C_G:270,18,0	1/1:0,4:4:15:1|1:2829608_C_G:225,15,0
GL896909.1	2850128	.	C	T	639.3	.	AC=5;AF=0.833;AN=6;BaseQRankSum=-7.360e-01;ClippingRankSum=0.00;DP=24;ExcessHet=3.0103;FS=4.129;MLEAC=5;MLEAF=0.833;MQ=60.00;MQRankSum=0.00;QD=26.64;ReadPosRankSum=-8.110e-01;SOR=0.395;ANN=T|missense_variant|MODERATE|ANKMY1|ENSMPUG00000000132|transcript|ENSMPUT00000000132.1|protein_coding|8/19|c.1733G>A|p.Arg578His|1733/3249|1733/3249|578/1082||	GT:AD:DP:GQ:PGT:PID:PL	0/1:7,6:13:99:.:.:199,0,253	1/1:0,6:6:18:.:.:249,18,0	1/1:0,5:5:15:1|1:2850113_A_G:222,15,0
GL896909.1	2850304	.	G	T,C	1545.91	.	AC=5,1;AF=0.833,0.167;AN=6;DP=33;ExcessHet=3.0103;FS=0.000;MLEAC=5,1;MLEAF=0.833,0.167;MQ=60.00;QD=33.34;SOR=1.022;ANN=C|missense_variant|MODERATE|ANKMY1|ENSMPUG00000000132|transcript|ENSMPUT00000000132.1|protein_coding|8/19|c.1557C>G|p.Asp519Glu|1557/3249|1557/3249|519/1082||	GT:AD:DP:GQ:PGT:PID:PL	1/2:0,9,7:16:99:.:.:717,284,244,282,0,236	1/1:0,7,0:7:21:1|1:2850280_A_G:315,21,0,315,21,315	1/1:0,10,0:10:36:1|1:2850280_A_G:540,36,0,540,36,540
GL896909.1	2850304	.	G	T,C	1545.91	.	AC=5,1;AF=0.833,0.167;AN=6;DP=33;ExcessHet=3.0103;FS=0.000;MLEAC=5,1;MLEAF=0.833,0.167;MQ=60.00;QD=33.34;SOR=1.022;ANN=T|missense_variant|MODERATE|ANKMY1|ENSMPUG00000000132|transcript|ENSMPUT00000000132.1|protein_coding|8/19|c.1557C>A|p.Asp519Glu|1557/3249|1557/3249|519/1082||	GT:AD:DP:GQ:PGT:PID:PL	1/2:0,9,7:16:99:.:.:717,284,244,282,0,236	1/1:0,7,0:7:21:1|1:2850280_A_G:315,21,0,315,21,315	1/1:0,10,0:10:36:1|1:2850280_A_G:540,36,0,540,36,540
GL896909.1	4054165	.	G	A	382.99	.	AC=5;AF=0.833;AN=6;BaseQRankSum=0.674;ClippingRankSum=0.00;DP=14;ExcessHet=3.0103;FS=0.000;MLEAC=5;MLEAF=0.833;MQ=60.00;MQRankSum=0.00;QD=27.36;ReadPosRankSum=0.00;SOR=0.591;ANN=A|missense_variant|MODERATE|ENSMPUG00000000203|ENSMPUG00000000203|transcript|ENSMPUT00000000204.1|protein_coding|16/23|c.2612C>T|p.Ala871Val|2612/3936|2612/3936|871/1311||WARNING_TRANSCRIPT_NO_START_CODON	GT:AD:DP:GQ:PL	0/1:3,3:6:95:107,0,95	1/1:0,6:6:18:236,18,0	1/1:0,2:2:6:70,6,0
GL896909.1	11115381	.	A	G	446.99	.	AC=5;AF=0.833;AN=6;BaseQRankSum=0.589;ClippingRankSum=0.00;DP=19;ExcessHet=3.0103;FS=4.832;MLEAC=5;MLEAF=0.833;MQ=60.00;MQRankSum=0.00;QD=26.29;ReadPosRankSum=1.36;SOR=1.919;ANN=G|missense_variant|MODERATE|GALNT5|ENSMPUG00000000452|transcript|ENSMPUT00000000457.1|protein_coding|1/10|c.211A>G|p.Ile71Val|715/3327|211/2823|71/940||	GT:AD:DP:GQ:PGT:PID:PL	0/1:5,4:9:99:.:.:140,0,170	1/1:0,6:6:18:.:.:247,18,0	1/1:0,2:2:6:1|1:11115380_C_T:90,6,0
GL896909.1	11116418	.	A	C	1007.19	.	AC=5;AF=0.833;AN=6;BaseQRankSum=2.01;ClippingRankSum=0.00;DP=27;ExcessHet=3.0103;FS=2.607;MLEAC=5;MLEAF=0.833;MQ=60.00;MQRankSum=0.00;QD=29.42;ReadPosRankSum=-1.105e+00;SOR=1.100;ANN=C|missense_variant|MODERATE|GALNT5|ENSMPUG00000000452|transcript|ENSMPUT00000000457.1|protein_coding|1/10|c.1248A>C|p.Glu416Asp|1752/3327|1248/2823|416/940||	GT:AD:DP:GQ:PGT:PID:PL	0/1:3,10:13:54:.:.:379,0,54	1/1:0,9:9:27:1|1:11116418_A_C:397,27,0	1/1:0,5:5:18:1|1:11116418_A_C:262,18,0
GL896909.1	12057317	.	A	T	464.78	.	AC=5;AF=0.833;AN=6;BaseQRankSum=0.00;ClippingRankSum=0.00;DP=22;ExcessHet=3.0103;FS=3.821;MLEAC=5;MLEAF=0.833;MQ=60.00;MQRankSum=0.00;QD=21.13;ReadPosRankSum=-2.450e-01;SOR=0.223;ANN=T|missense_variant|MODERATE|CCDC148|ENSMPUG00000000469|transcript|ENSMPUT00000000474.1|protein_coding|10/16|c.1160T>A|p.Leu387His|1160/4163|1160/1839|387/612||	GT:AD:DP:GQ:PGT:PID:PL	0/1:10,5:15:99:0|1:12057313_C_A:180,0,405	1/1:0,4:4:12:1|1:12057313_C_A:180,12,0	1/1:0,3:3:9:1|1:12057313_C_A:135,9,0
GL896909.1	12057319	.	T	A,TGA	1010.14	.	AC=5,1;AF=0.833,0.167;AN=6;DP=22;ExcessHet=3.0103;FS=0.000;MLEAC=5,1;MLEAF=0.833,0.167;MQ=60.00;QD=29.28;SOR=1.085;LOF=(CCDC148|ENSMPUG00000000469|1|1.00);ANN=TGA|frameshift_variant|HIGH|CCDC148|ENSMPUG00000000469|transcript|ENSMPUT00000000474.1|protein_coding|10/16|c.1157_1158insTC|p.Leu387fs|1157/4163|1157/1839|386/612||	GT:AD:DP:GQ:PGT:PID:PL	1/2:0,5,10:15:99:.:.:720,426,405,216,0,180	1/1:0,4,0:4:12:1|1:12057313_C_A:180,12,0,180,12,180	1/1:0,3,0:3:9:1|1:12057313_C_A:135,9,0,135,9,135
GL896909.1	18792661	.	AGGAGGAG	AGAG,A	896.95	.	AC=5,1;AF=0.833,0.167;AN=6;DP=22;ExcessHet=3.0103;FS=0.000;MLEAC=5,1;MLEAF=0.833,0.167;MQ=60.00;QD=33.08;SOR=2.200;LOF=(CSRNP3|ENSMPUG00000000675|1|1.00);ANN=AGAG|frameshift_variant|HIGH|CSRNP3|ENSMPUG00000000675|transcript|ENSMPUT00000000685.1|protein_coding|6/6|c.1063_1066delGAGG|p.Glu355fs|2004/2759|1063/1818|355/605||	GT:AD:DP:GQ:PGT:PID:PL	1/2:0,7,4:11:99:.:.:482,167,141,277,0,282	1/1:0,5,0:5:15:1|1:18792647_C_T:225,15,0,225,15,225	1/1:0,5,0:5:15:1|1:18792647_C_T:225,15,0,225,15,225
GL896909.1	18792661	.	AGGAGGAG	AGAG,A	896.95	.	AC=5,1;AF=0.833,0.167;AN=6;DP=22;ExcessHet=3.0103;FS=0.000;MLEAC=5,1;MLEAF=0.833,0.167;MQ=60.00;QD=33.08;SOR=2.200;LOF=(CSRNP3|ENSMPUG00000000675|1|1.00);ANN=A|frameshift_variant|HIGH|CSRNP3|ENSMPUG00000000675|transcript|ENSMPUT00000000685.1|protein_coding|6/6|c.1063_1069delGAGGAGG|p.Glu355fs|2004/2759|1063/1818|355/605||INFO_REALIGN_3_PRIME	GT:AD:DP:GQ:PGT:PID:PL	1/2:0,7,4:11:99:.:.:482,167,141,277,0,282	1/1:0,5,0:5:15:1|1:18792647_C_T:225,15,0,225,15,225	1/1:0,5,0:5:15:1|1:18792647_C_T:225,15,0,225,15,225
GL896909.1	20219578	.	C	T	564.3	.	AC=5;AF=0.833;AN=6;BaseQRankSum=-1.602e+00;ClippingRankSum=0.00;DP=20;ExcessHet=3.0103;FS=4.561;MLEAC=5;MLEAF=0.833;MQ=60.00;MQRankSum=0.00;QD=28.21;ReadPosRankSum=-7.230e-01;SOR=0.916;ANN=T|missense_variant|MODERATE|XIRP2|ENSMPUG00000000714|transcript|ENSMPUT00000000725.1|protein_coding|7/9|c.1207C>T|p.Pro403Ser|1613/13716|1207/9927|403/3308||	GT:AD:DP:GQ:PGT:PID:PL	0/1:7,4:11:99:.:.:100,0,259	1/1:0,5:5:18:1|1:20219541_T_C:270,18,0	1/1:0,4:4:15:1|1:20219541_T_C:225,15,0
GL896909.1	21454078	.	AC	GC,A	1178.93	.	AC=5,1;AF=0.833,0.167;AN=6;DP=27;ExcessHet=3.0103;FS=0.000;MLEAC=5,1;MLEAF=0.833,0.167;MQ=60.00;QD=32.37;SOR=1.302;ANN=A|frameshift_variant|HIGH|CERS6|ENSMPUG00000000724|transcript|ENSMPUT00000000735.1|protein_coding|1/11|c.53delC|p.Thr18fs|172/1427|53/1308|18/435||	GT:AD:DP:GQ:PGT:PID:PL	1/2:0,3,10:13:86:.:.:591,393,367,123,0,86	1/1:0,7,0:7:21:1|1:21454078_A_G:315,21,0,315,21,315	1/1:0,7,0:7:21:1|1:21454078_A_G:299,21,0,299,21,299
GL896909.1	21454078	.	AC	GC,A	1178.93	.	AC=5,1;AF=0.833,0.167;AN=6;DP=27;ExcessHet=3.0103;FS=0.000;MLEAC=5,1;MLEAF=0.833,0.167;MQ=60.00;QD=32.37;SOR=1.302;ANN=GC|missense_variant|MODERATE|CERS6|ENSMPUG00000000724|transcript|ENSMPUT00000000735.1|protein_coding|1/11|c.52A>G|p.Thr18Ala|171/1427|52/1308|18/435||	GT:AD:DP:GQ:PGT:PID:PL	1/2:0,3,10:13:86:.:.:591,393,367,123,0,86	1/1:0,7,0:7:21:1|1:21454078_A_G:315,21,0,315,21,315	1/1:0,7,0:7:21:1|1:21454078_A_G:299,21,0,299,21,299
GL896909.1	21454079	.	C	A	669.19	.	AC=5;AF=0.833;AN=6;BaseQRankSum=0.00;ClippingRankSum=0.00;DP=26;ExcessHet=3.0103;FS=1.653;MLEAC=5;MLEAF=0.833;MQ=60.00;MQRankSum=0.00;QD=25.74;ReadPosRankSum=0.847;SOR=0.330;ANN=A|missense_variant|MODERATE|CERS6|ENSMPUG00000000724|transcript|ENSMPUT00000000735.1|protein_coding|1/11|c.53C>A|p.Thr18Asn|172/1427|53/1308|18/435||	GT:AD:DP:GQ:PGT:PID:PL	0/1:10,3:13:86:.:.:86,0,367	1/1:0,7:7:21:1|1:21454078_A_G:315,21,0	1/1:0,6:6:21:1|1:21454078_A_G:299,21,0
GL896909.1	22033650	.	C	G,A	1103.0	.	AC=5,1;AF=0.833,0.167;AN=6;DP=25;ExcessHet=3.0103;FS=0.000;MLEAC=5,1;MLEAF=0.833,0.167;MQ=60.00;QD=31.77;SOR=1.136;ANN=A|missense_variant|MODERATE|LRP2|ENSMPUG00000000740|transcript|ENSMPUT00000000751.1|protein_coding|52/79|c.10211G>T|p.Arg3404Met|10272/15609|10211/14100|3404/4699||	GT:AD:DP:GQ:PGT:PID:PL	1/2:0,6,6:12:99:.:.:549,244,215,243,0,214	1/1:0,9,0:9:27:1|1:22033650_C_G:400,27,0,400,27,400	1/1:0,4,0:4:12:1|1:22033650_C_G:180,12,0,180,12,180
GL896909.1	22033650	.	C	G,A	1103.0	.	AC=5,1;AF=0.833,0.167;AN=6;DP=25;ExcessHet=3.0103;FS=0.000;MLEAC=5,1;MLEAF=0.833,0.167;MQ=60.00;QD=31.77;SOR=1.136;ANN=G|missense_variant|MODERATE|LRP2|ENSMPUG00000000740|transcript|ENSMPUT00000000751.1|protein_coding|52/79|c.10211G>C|p.Arg3404Thr|10272/15609|10211/14100|3404/4699||	GT:AD:DP:GQ:PGT:PID:PL	1/2:0,6,6:12:99:.:.:549,244,215,243,0,214	1/1:0,9,0:9:27:1|1:22033650_C_G:400,27,0,400,27,400	1/1:0,4,0:4:12:1|1:22033650_C_G:180,12,0,180,12,180
GL896909.1	22473509	.	T	C	354.56	.	AC=4;AF=0.667;AN=6;DP=22;ExcessHet=0.4576;FS=0.000;MLEAC=4;MLEAF=0.667;MQ=60.00;QD=32.23;SOR=1.270;ANN=C|missense_variant|MODERATE|CCDC173|ENSMPUG00000000783|transcript|ENSMPUT00000000795.1|protein_coding|4/9|c.641A>G|p.Lys214Arg|641/3608|641/1806|214/601||	GT:AD:DP:GQ:PL	0/0:11,0:11:24:0,24,360	1/1:0,5:5:15:211,15,0	1/1:0,6:6:17:181,17,0
GL896909.1	23167616	.	G	A	887.19	.	AC=5;AF=0.833;AN=6;BaseQRankSum=0.00;ClippingRankSum=0.00;DP=26;ExcessHet=3.0103;FS=2.310;MLEAC=5;MLEAF=0.833;MQ=60.00;MQRankSum=0.00;QD=34.12;ReadPosRankSum=0.712;SOR=1.708;ANN=A|missense_variant|MODERATE|MYO3B|ENSMPUG00000000791|transcript|ENSMPUT00000000803.1|protein_coding|23/30|c.2717G>A|p.Gly906Asp|2907/5717|2717/3291|906/1096||	GT:AD:DP:GQ:PGT:PID:PL	0/1:5,4:9:99:0|1:23167616_G_A:153,0,195	1/1:0,11:11:33:1|1:23167616_G_A:495,33,0	1/1:0,6:6:18:1|1:23167616_G_A:270,18,0
GL896909.1	23167625	.	A	G	1019.16	.	AC=5;AF=0.833;AN=6;BaseQRankSum=0.00;ClippingRankSum=0.00;DP=28;ExcessHet=3.0103;FS=0.000;MLEAC=5;MLEAF=0.833;MQ=60.00;MQRankSum=0.00;QD=31.61;ReadPosRankSum=-2.620e-01;SOR=0.818;ANN=G|missense_variant|MODERATE|MYO3B|ENSMPUG00000000791|transcript|ENSMPUT00000000803.1|protein_coding|23/30|c.2726A>G|p.Asp909Gly|2916/5717|2726/3291|909/1096||	GT:AD:DP:GQ:PGT:PID:PL	0/1:4,5:9:99:0|1:23167616_G_A:195,0,153	1/1:0,12:12:36:1|1:23167616_G_A:540,36,0	1/1:0,7:7:21:1|1:23167616_G_A:315,21,0
GL896909.1	25088866	.	T	TG,TGGGG	1204.93	.	AC=4,2;AF=0.667,0.333;AN=6;DP=30;ExcessHet=3.0103;FS=0.000;MLEAC=4,1;MLEAF=0.667,0.167;MQ=59.78;QD=28.91;SOR=2.494;LOF=(ENSMPUG00000000847|ENSMPUG00000000847|1|1.00);ANN=TG|frameshift_variant|HIGH|ENSMPUG00000000847|ENSMPUG00000000847|transcript|ENSMPUT00000000859.1|protein_coding|12/13|c.1556dupG|p.Gly520fs|1557/1827|1557/1827|519/608||WARNING_TRANSCRIPT_NO_START_CODON&INFO_REALIGN_3_PRIME	GT:AD:DP:GQ:PGT:PID:PL	2/2:0,0,5:7:27:.:.:374,299,279,29,27,0	1/1:0,13,0:13:42:1|1:25088843_C_T:630,42,0,630,42,630	1/1:0,4,0:4:12:1|1:25088843_C_T:180,12,0,180,12,180
GL896909.1	25088866	.	T	TG,TGGGG	1204.93	.	AC=4,2;AF=0.667,0.333;AN=6;DP=30;ExcessHet=3.0103;FS=0.000;MLEAC=4,1;MLEAF=0.667,0.167;MQ=59.78;QD=28.91;SOR=2.494;LOF=(ENSMPUG00000000847|ENSMPUG00000000847|1|1.00);ANN=TGGGG|frameshift_variant|HIGH|ENSMPUG00000000847|ENSMPUG00000000847|transcript|ENSMPUT00000000859.1|protein_coding|12/13|c.1553_1556dupGGGG|p.His521fs|1557/1827|1557/1827|519/608||WARNING_TRANSCRIPT_NO_START_CODON&INFO_REALIGN_3_PRIME	GT:AD:DP:GQ:PGT:PID:PL	2/2:0,0,5:7:27:.:.:374,299,279,29,27,0	1/1:0,13,0:13:42:1|1:25088843_C_T:630,42,0,630,42,630	1/1:0,4,0:4:12:1|1:25088843_C_T:180,12,0,180,12,180
GL896909.1	25088894	.	G	T	724.24	.	AC=5;AF=0.833;AN=6;BaseQRankSum=0.674;ClippingRankSum=0.00;DP=25;ExcessHet=3.0103;FS=0.000;MLEAC=5;MLEAF=0.833;MQ=59.74;MQRankSum=0.00;QD=25.61;ReadPosRankSum=0.674;SOR=0.693;ANN=T|missense_variant|MODERATE|ENSMPUG00000000847|ENSMPUG00000000847|transcript|ENSMPUT00000000859.1|protein_coding|12/13|c.1576G>T|p.Gly526Cys|1576/1827|1576/1827|526/608||WARNING_TRANSCRIPT_NO_START_CODON	GT:AD:DP:GQ:PGT:PID:PL	0/1:2,6:8:47:.:.:215,0,47	1/1:0,6:6:18:1|1:25088843_C_T:270,18,0	1/1:0,6:6:18:1|1:25088843_C_T:270,18,0
GL896910.1	2142518	.	G	T	911.27	.	AC=5;AF=0.833;AN=6;BaseQRankSum=-4.520e-01;ClippingRankSum=0.00;DP=27;ExcessHet=3.0103;FS=5.787;MLEAC=5;MLEAF=0.833;MQ=60.00;MQRankSum=0.00;QD=33.75;ReadPosRankSum=-9.190e-01;SOR=0.063;ANN=T|missense_variant|MODERATE|ABCC11|ENSMPUG00000003011|transcript|ENSMPUT00000003042.1|protein_coding|10/29|c.1409C>A|p.Pro470His|1453/4578|1409/4161|470/1386||	GT:AD:DP:GQ:PGT:PID:PL	0/1:4,11:15:99:.:.:402,0,122	1/1:0,5:5:15:1|1:2142508_T_A:225,15,0	1/1:0,7:7:21:1|1:2142508_T_A:315,21,0
GL896910.1	4311817	.	A	G	771.24	.	AC=5;AF=0.833;AN=6;BaseQRankSum=-7.650e-01;ClippingRankSum=0.00;DP=25;ExcessHet=3.0103;FS=5.055;MLEAC=5;MLEAF=0.833;MQ=58.85;MQRankSum=0.00;QD=30.85;ReadPosRankSum=-7.000e-01;SOR=1.640;ANN=G|missense_variant|MODERATE|NKD1|ENSMPUG00000003177|transcript|ENSMPUT00000003209.1|protein_coding|9/10|c.1258A>G|p.Ile420Val|1792/1812|1258/1278|420/425||WARNING_TRANSCRIPT_NO_START_CODON	GT:AD:DP:GQ:PGT:PID:PL	0/1:5,4:9:99:.:.:108,0,182	1/1:0,11:11:33:1|1:4311785_T_C:469,33,0	1/1:0,5:5:15:1|1:4311785_T_C:225,15,0
GL896910.1	4656690	.	G	T,C	1013.95	.	AC=5,1;AF=0.833,0.167;AN=6;DP=24;ExcessHet=3.0103;FS=0.000;MLEAC=5,1;MLEAF=0.833,0.167;MQ=60.00;QD=36.17;SOR=0.859;ANN=C|missense_variant|MODERATE|ENSMPUG00000003260|ENSMPUG00000003260|transcript|ENSMPUT00000003293.1|protein_coding|2/2|c.174G>C|p.Gln58His|1017/1289|174/261|58/86||	GT:AD:DP:GQ:PGT:PID:PL	1/2:0,4,4:8:99:.:.:336,168,156,168,0,156	1/1:0,11,0:11:33:1|1:4656689_A_C:479,33,0,479,33,479	1/1:0,5,0:5:15:1|1:4656689_A_C:225,15,0,225,15,225
GL896910.1	4656690	.	G	T,C	1013.95	.	AC=5,1;AF=0.833,0.167;AN=6;DP=24;ExcessHet=3.0103;FS=0.000;MLEAC=5,1;MLEAF=0.833,0.167;MQ=60.00;QD=36.17;SOR=0.859;ANN=T|missense_variant|MODERATE|ENSMPUG00000003260|ENSMPUG00000003260|transcript|ENSMPUT00000003293.1|protein_coding|2/2|c.174G>T|p.Gln58His|1017/1289|174/261|58/86||	GT:AD:DP:GQ:PGT:PID:PL	1/2:0,4,4:8:99:.:.:336,168,156,168,0,156	1/1:0,11,0:11:33:1|1:4656689_A_C:479,33,0,479,33,479	1/1:0,5,0:5:15:1|1:4656689_A_C:225,15,0,225,15,225
GL896910.1	4762065	.	C	T	391.57	.	AC=5;AF=0.833;AN=6;BaseQRankSum=0.319;ClippingRankSum=0.00;DP=22;ExcessHet=3.0103;FS=2.307;MLEAC=5;MLEAF=0.833;MQ=60.00;MQRankSum=0.00;QD=24.47;ReadPosRankSum=-1.800e-01;SOR=0.197;ANN=T|missense_variant|MODERATE|SALL1|ENSMPUG00000003265|transcript|ENSMPUT00000003298.1|protein_coding|1/3|c.47G>A|p.Cys16Tyr|47/6587|47/4014|16/1337||	GT:AD:DP:GQ:PGT:PID:PL	0/1:6,2:8:66:1|0:4762063_C_CAT:66,0,246	1/1:0,4:4:12:1|1:4762065_C_T:176,12,0	1/1:0,4:4:12:1|1:4762065_C_T:180,12,0
GL896910.1	4762089	.	C	A,CAA	804.97	.	AC=5,1;AF=0.833,0.167;AN=6;DP=21;ExcessHet=3.0103;FS=0.000;MLEAC=5,1;MLEAF=0.833,0.167;MQ=60.00;QD=30.31;SOR=0.793;ANN=CAA|frameshift_variant|HIGH|SALL1|ENSMPUG00000003265|transcript|ENSMPUT00000003298.1|protein_coding|1/3|c.22_23insTT|p.Gly8fs|22/6587|22/4014|8/1337||	GT:AD:DP:GQ:PGT:PID:PL	1/2:0,2,6:8:66:.:.:336,252,246,84,0,66	1/1:0,5,0:5:15:1|1:4762065_C_T:225,15,0,225,15,225	1/1:0,6,0:6:18:1|1:4762065_C_T:270,18,0,270,18,270
GL896910.1	4762089	.	C	A,CAA	804.97	.	AC=5,1;AF=0.833,0.167;AN=6;DP=21;ExcessHet=3.0103;FS=0.000;MLEAC=5,1;MLEAF=0.833,0.167;MQ=60.00;QD=30.31;SOR=0.793;ANN=A|missense_variant|MODERATE|SALL1|ENSMPUG00000003265|transcript|ENSMPUT00000003298.1|protein_coding|1/3|c.23G>T|p.Gly8Val|23/6587|23/4014|8/1337||	GT:AD:DP:GQ:PGT:PID:PL	1/2:0,2,6:8:66:.:.:336,252,246,84,0,66	1/1:0,5,0:5:15:1|1:4762065_C_T:225,15,0,225,15,225	1/1:0,6,0:6:18:1|1:4762065_C_T:270,18,0,270,18,270
GL896910.1	5919212	.	T	C,TGC	1000.95	.	AC=4,2;AF=0.667,0.333;AN=6;DP=24;ExcessHet=3.0103;FS=0.000;MLEAC=4,2;MLEAF=0.667,0.333;MQ=60.00;QD=26.11;SOR=0.693;LOF=(TOX3|ENSMPUG00000003272|1|1.00);ANN=TGC|frameshift_variant|HIGH|TOX3|ENSMPUG00000003272|transcript|ENSMPUT00000003305.1|protein_coding|7/8|c.1379_1380insGC|p.Gln461fs|1544/3296|1379/1653|460/550||	GT:AD:DP:GQ:PGT:PID:PL	2/2:0,0,11:11:33:1|1:5919211_G_GC:485,485,485,33,33,0	1/1:0,5,0:5:15:.:.:201,15,0,201,15,201	1/1:0,8,0:8:24:.:.:341,24,0,341,24,341
GL896910.1	7514145	.	C	A	759.4	.	AC=5;AF=0.833;AN=6;BaseQRankSum=0.674;ClippingRankSum=0.00;DP=22;ExcessHet=3.0103;FS=0.000;MLEAC=6;MLEAF=1.00;MQ=60.00;MQRankSum=0.00;QD=34.52;ReadPosRankSum=-1.036e+00;SOR=0.260;ANN=A|missense_variant|MODERATE|ENSMPUG00000003369|ENSMPUG00000003369|transcript|ENSMPUT00000003402.1|protein_coding|1/3|c.155C>A|p.Pro52Gln|155/527|155/423|52/140||	GT:AD:DP:GQ:PGT:PID:PL	0/1:1,9:10:0:.:.:299,0,0	1/1:0,9:9:27:.:.:353,27,0	1/1:0,3:3:9:1|1:7514145_C_A:132,9,0
GL896910.1	9222918	.	G	T	848.17	.	AC=5;AF=0.833;AN=6;BaseQRankSum=-1.192e+00;ClippingRankSum=0.00;DP=31;ExcessHet=3.0103;FS=0.000;MLEAC=5;MLEAF=0.833;MQ=60.00;MQRankSum=0.00;QD=27.36;ReadPosRankSum=-5.200e-02;SOR=0.963;ANN=T|splice_donor_variant&intron_variant|HIGH|ENSMPUG00000028250|ENSMPUG00000028250|transcript|ENSMPUT00000024497.1|lincRNA|2/2|n.284+1G>T||||||	GT:AD:DP:GQ:PGT:PID:PL	0/1:8,8:16:99:.:.:242,0,286	1/1:0,7:7:21:.:.:280,21,0	1/1:0,8:8:24:1|1:9222918_G_T:357,24,0
GL896910.1	9470375	.	A	G,T	956.92	.	AC=5,1;AF=0.833,0.167;AN=6;DP=26;ExcessHet=3.0103;FS=0.000;MLEAC=5,1;MLEAF=0.833,0.167;MQ=60.00;QD=22.33;SOR=1.445;ANN=G|splice_acceptor_variant&intron_variant|HIGH|ENSMPUG00000031343|ENSMPUG00000031343|transcript|ENSMPUT00000024992.1|lincRNA|1/1|n.477-2A>G||||||	GT:AD:DP:GQ:PL	1/2:0,8,3:11:80:410,104,80,306,0,297	1/1:0,8,0:8:24:319,24,0,319,24,319	1/1:0,7,0:7:21:254,21,0,254,21,254
GL896910.1	9470375	.	A	G,T	956.92	.	AC=5,1;AF=0.833,0.167;AN=6;DP=26;ExcessHet=3.0103;FS=0.000;MLEAC=5,1;MLEAF=0.833,0.167;MQ=60.00;QD=22.33;SOR=1.445;ANN=T|splice_acceptor_variant&intron_variant|HIGH|ENSMPUG00000031343|ENSMPUG00000031343|transcript|ENSMPUT00000024992.1|lincRNA|1/1|n.477-2A>T||||||	GT:AD:DP:GQ:PL	1/2:0,8,3:11:80:410,104,80,306,0,297	1/1:0,8,0:8:24:319,24,0,319,24,319	1/1:0,7,0:7:21:254,21,0,254,21,254
GL896910.1	9623106	.	A	T	498.66	.	AC=5;AF=0.833;AN=6;BaseQRankSum=-8.750e-01;ClippingRankSum=0.00;DP=19;ExcessHet=3.0103;FS=2.350;MLEAC=5;MLEAF=0.833;MQ=60.00;MQRankSum=0.00;QD=26.25;ReadPosRankSum=-1.790e-01;SOR=0.416;ANN=T|missense_variant|MODERATE|NLRC5|ENSMPUG00000004223|transcript|ENSMPUT00000004264.1|protein_coding|47/49|c.5389A>T|p.Met1797Leu|6138/6356|5389/5607|1797/1868||	GT:AD:DP:GQ:PGT:PID:PL	0/1:4,7:11:99:.:.:215,0,134	1/1:0,5:5:15:1|1:9623097_C_T:216,15,0	1/1:0,3:3:9:.:.:98,9,0
GL896910.1	9990361	.	C	CTCGGGT	963.1	.	AC=5;AF=0.833;AN=6;BaseQRankSum=0.140;ClippingRankSum=0.00;DP=28;ExcessHet=3.0103;FS=0.000;MLEAC=5;MLEAF=0.833;MQ=60.00;MQRankSum=0.00;QD=26.39;ReadPosRankSum=0.475;SOR=0.836;ANN=CTCGGGT|disruptive_inframe_insertion|MODERATE|CCDC102A|ENSMPUG00000004508|transcript|ENSMPUT00000004551.1|protein_coding|2/9|c.530_531insACCCGA|p.Glu177_Pro178insProGlu|1493/5736|530/1659|177/552||	GT:AD:DP:GQ:PGT:PID:PL	0/1:4,5:9:99:.:.:138,0,129	1/1:0,8:8:27:1|1:9990361_C_CTCGGGT:370,27,0	1/1:0,8:8:33:1|1:9990361_C_CTCGGGT:495,33,0
GL896910.1	9990381	.	G	T	1146.15	.	AC=5;AF=0.833;AN=6;BaseQRankSum=-6.600e-01;ClippingRankSum=0.00;DP=28;ExcessHet=3.0103;FS=0.000;MLEAC=5;MLEAF=0.833;MQ=60.00;MQRankSum=0.00;QD=29.76;ReadPosRankSum=-1.973e+00;SOR=1.022;ANN=T|missense_variant|MODERATE|CCDC102A|ENSMPUG00000004508|transcript|ENSMPUT00000004551.1|protein_coding|2/9|c.511C>A|p.Pro171Thr|1474/5736|511/1659|171/552||	GT:AD:DP:GQ:PGT:PID:PL	0/1:3,8:11:92:.:.:277,0,92	1/1:0,6:6:24:1|1:9990361_C_CTCGGGT:360,24,0	1/1:0,11:11:36:1|1:9990361_C_CTCGGGT:540,36,0
GL896910.1	10088663	.	G	A	544.31	.	AC=4;AF=0.667;AN=6;DP=24;ExcessHet=0.4576;FS=0.000;MLEAC=4;MLEAF=0.667;MQ=60.00;QD=25.28;SOR=1.022;ANN=A|missense_variant|MODERATE|ADGRG3|ENSMPUG00000004553|transcript|ENSMPUT00000004597.1|protein_coding|3/14|c.173G>A|p.Arg58Lys|173/4626|173/1641|58/546||WARNING_TRANSCRIPT_NO_START_CODON	GT:AD:DP:GQ:PGT:PID:PL	0/0:12,0:12:33:.:.:0,33,495	1/1:0,6:6:21:1|1:10088659_T_G:312,21,0	1/1:0,6:6:18:1|1:10088659_T_G:270,18,0
GL896910.1	10243811	.	C	G	846.24	.	AC=4;AF=0.667;AN=6;DP=41;ExcessHet=0.4576;FS=0.000;MLEAC=4;MLEAF=0.667;MQ=60.00;QD=30.48;SOR=1.402;ANN=G|missense_variant|MODERATE|ENSMPUG00000004646|ENSMPUG00000004646|transcript|ENSMPUT00000004690.1|protein_coding|18/18|c.2455G>C|p.Gly819Arg|2519/5407|2455/2574|819/857||	GT:AD:DP:GQ:PGT:PID:PL	0/0:21,0:21:60:.:.:0,60,900	1/1:0,14:14:42:1|1:10243795_G_C:614,42,0	1/1:0,6:6:18:1|1:10243795_G_C:270,18,0
GL896910.1	10375863	.	G	A	893.15	.	AC=5;AF=0.833;AN=6;BaseQRankSum=-6.740e-01;ClippingRankSum=0.00;DP=29;ExcessHet=3.0103;FS=0.000;MLEAC=5;MLEAF=0.833;MQ=60.00;MQRankSum=0.00;QD=30.80;ReadPosRankSum=0.712;SOR=0.446;ANN=A|missense_variant|MODERATE|MMP15|ENSMPUG00000004693|transcript|ENSMPUT00000004737.1|protein_coding|10/10|c.1687G>A|p.Val563Met|2671/3009|1687/2025|563/674||	GT:AD:DP:GQ:PL	0/1:5,5:10:99:147,0,179	1/1:0,11:11:33:435,33,0	1/1:0,8:8:24:342,24,0
GL896910.1	10375942	.	A	G	566.66	.	AC=5;AF=0.833;AN=6;BaseQRankSum=0.00;ClippingRankSum=0.00;DP=18;ExcessHet=3.0103;FS=0.000;MLEAC=5;MLEAF=0.833;MQ=60.00;MQRankSum=0.00;QD=27.75;ReadPosRankSum=-6.740e-01;SOR=0.269;ANN=G|missense_variant|MODERATE|MMP15|ENSMPUG00000004693|transcript|ENSMPUT00000004737.1|protein_coding|10/10|c.1766A>G|p.Glu589Gly|2750/3009|1766/2025|589/674||	GT:AD:DP:GQ:PGT:PID:PL	0/1:2,6:8:66:0|1:10375942_A_G:246,0,66	1/1:0,3:3:9:1|1:10375942_A_G:135,9,0	1/1:0,5:5:15:1|1:10375942_A_G:216,15,0
GL896910.1	10375946	.	G	C	566.66	.	AC=5;AF=0.833;AN=6;BaseQRankSum=0.00;ClippingRankSum=0.00;DP=18;ExcessHet=3.0103;FS=0.000;MLEAC=5;MLEAF=0.833;MQ=60.00;MQRankSum=0.00;QD=33.38;ReadPosRankSum=-6.740e-01;SOR=0.269;ANN=C|missense_variant|MODERATE|MMP15|ENSMPUG00000004693|transcript|ENSMPUT00000004737.1|protein_coding|10/10|c.1770G>C|p.Glu590Asp|2754/3009|1770/2025|590/674||	GT:AD:DP:GQ:PGT:PID:PL	0/1:2,6:8:66:0|1:10375942_A_G:246,0,66	1/1:0,3:3:9:1|1:10375942_A_G:135,9,0	1/1:0,5:5:15:1|1:10375942_A_G:216,15,0
GL896910.1	10871233	.	T	C	898.35	.	AC=5;AF=0.833;AN=6;BaseQRankSum=1.40;ClippingRankSum=0.00;DP=32;ExcessHet=3.0103;FS=1.533;MLEAC=5;MLEAF=0.833;MQ=60.00;MQRankSum=0.00;QD=28.07;ReadPosRankSum=-6.120e-01;SOR=0.399;ANN=C|missense_variant|MODERATE|SLC38A7|ENSMPUG00000004853|transcript|ENSMPUT00000004897.1|protein_coding|10/12|c.1114A>G|p.Met372Val|1757/2035|1114/1392|372/463||	GT:AD:DP:GQ:PGT:PID:PL	0/1:10,5:15:99:.:.:164,0,326	1/1:0,13:13:39:1|1:10871219_A_G:585,39,0	1/1:0,4:4:12:1|1:10871219_A_G:180,12,0
GL896910.1	18155815	.	A	T	1415.89	.	AC=5;AF=0.833;AN=6;BaseQRankSum=1.65;ClippingRankSum=0.00;DP=35;ExcessHet=3.0103;FS=0.000;MLEAC=5;MLEAF=0.833;MQ=60.00;MQRankSum=0.00;QD=27.02;ReadPosRankSum=-1.036e+00;SOR=0.316;ANN=T|missense_variant|MODERATE|HSF4|ENSMPUG00000005418|transcript|ENSMPUT00000005468.1|protein_coding|9/13|c.909A>T|p.Glu303Asp|909/1479|909/1479|303/492||	GT:AD:DP:GQ:PGT:PID:PL	0/1:1,9:10:12:.:.:332,0,12	1/1:0,8:8:27:1|1:18155797_G_A:394,27,0	1/1:0,16:16:48:1|1:18155797_G_A:720,48,0
GL896910.1	18692834	.	C	T	932.55	.	AC=5;AF=0.833;AN=6;BaseQRankSum=-4.740e-01;ClippingRankSum=0.00;DP=29;ExcessHet=3.0103;FS=2.235;MLEAC=5;MLEAF=0.833;MQ=60.00;MQRankSum=0.00;QD=32.16;ReadPosRankSum=0.577;SOR=0.343;ANN=T|missense_variant|MODERATE|CENPT|ENSMPUG00000006643|transcript|ENSMPUT00000006702.1|protein_coding|8/13|c.842G>A|p.Arg281Lys|854/1695|842/1683|281/560||	GT:AD:DP:GQ:PL	0/1:4,10:14:99:344,0,125	1/1:0,3:3:9:128,9,0	1/1:0,12:12:36:491,36,0
GL896910.1	18694828	.	A	G	887.19	.	AC=5;AF=0.833;AN=6;BaseQRankSum=0.967;ClippingRankSum=0.00;DP=25;ExcessHet=3.0103;FS=2.732;MLEAC=5;MLEAF=0.833;MQ=60.00;MQRankSum=0.00;QD=25.99;ReadPosRankSum=-1.803e+00;SOR=1.376;ANN=G|missense_variant|MODERATE|CENPT|ENSMPUG00000006643|transcript|ENSMPUT00000006702.1|protein_coding|2/13|c.179T>C|p.Val60Ala|191/1695|179/1683|60/560||	GT:AD:DP:GQ:PGT:PID:PL	0/1:3,6:9:99:0|1:18694827_C_T:243,0,108	1/1:0,6:6:18:1|1:18694812_A_G:270,18,0	1/1:0,9:9:27:1|1:18694812_A_G:405,27,0
GL896910.1	18793600	.	C	T	617.78	.	AC=5;AF=0.833;AN=6;BaseQRankSum=-7.090e-01;ClippingRankSum=0.00;DP=24;ExcessHet=3.0103;FS=2.291;MLEAC=5;MLEAF=0.833;MQ=60.00;MQRankSum=0.00;QD=25.74;ReadPosRankSum=0.057;SOR=0.525;ANN=T|missense_variant|MODERATE|SLC12A4|ENSMPUG00000006876|transcript|ENSMPUT00000006935.1|protein_coding|3/24|c.392G>A|p.Ser131Asn|489/7827|392/3342|131/1113||	GT:AD:DP:GQ:PL	0/1:4,13:17:99:428,0,117	1/1:0,4:4:12:110,12,0	1/1:0,3:3:9:110,9,0
GL896910.1	18795225	.	A	T	670.35	.	AC=5;AF=0.833;AN=6;BaseQRankSum=0.00;ClippingRankSum=0.00;DP=21;ExcessHet=3.0103;FS=6.410;MLEAC=5;MLEAF=0.833;MQ=60.00;MQRankSum=0.00;QD=31.92;ReadPosRankSum=-1.973e+00;SOR=0.061;ANN=T|missense_variant|MODERATE|SLC12A4|ENSMPUG00000006876|transcript|ENSMPUT00000006935.1|protein_coding|2/24|c.238T>A|p.Leu80Met|335/7827|238/3342|80/1113||	GT:AD:DP:GQ:PL	0/1:3,8:11:92:301,0,92	1/1:0,5:5:15:201,15,0	1/1:0,5:5:15:199,15,0
GL896910.1	18809211	.	T	G	502.4	.	AC=4;AF=0.667;AN=6;DP=30;ExcessHet=0.4576;FS=0.000;MLEAC=4;MLEAF=0.667;MQ=60.00;QD=33.91;SOR=1.022;ANN=G|missense_variant|MODERATE|DPEP3|ENSMPUG00000006892|transcript|ENSMPUT00000006951.1|protein_coding|10/10|c.1274A>C|p.Asp425Ala|1825/2137|1274/1479|425/492||	GT:AD:DP:GQ:PGT:PID:PL	0/0:18,0:18:51:.:.:0,51,765	1/1:0,5:5:15:1|1:18809211_T_G:225,15,0	1/1:0,7:7:21:1|1:18809211_T_G:315,21,0
GL896910.1	18809989	.	T	G	976.17	.	AC=5;AF=0.833;AN=6;BaseQRankSum=0.00;ClippingRankSum=0.00;DP=27;ExcessHet=3.0103;FS=0.000;MLEAC=5;MLEAF=0.833;MQ=60.00;MQRankSum=0.00;QD=25.97;ReadPosRankSum=1.72;SOR=0.770;ANN=G|missense_variant|MODERATE|DPEP3|ENSMPUG00000006892|transcript|ENSMPUT00000006951.1|protein_coding|8/10|c.1046A>C|p.Glu349Ala|1597/2137|1046/1479|349/492||	GT:AD:DP:GQ:PL	0/1:2,10:12:47:382,0,47	1/1:0,8:8:24:338,24,0	1/1:0,7:7:21:287,21,0
GL896910.1	18812830	.	C	T	503.96	.	AC=5;AF=0.833;AN=6;BaseQRankSum=0.00;ClippingRankSum=0.00;DP=25;ExcessHet=3.0103;FS=7.144;MLEAC=5;MLEAF=0.833;MQ=59.23;MQRankSum=0.722;QD=20.16;ReadPosRankSum=0.729;SOR=2.147;ANN=T|missense_variant|MODERATE|DPEP3|ENSMPUG00000006892|transcript|ENSMPUT00000006951.1|protein_coding|1/10|c.256G>A|p.Ala86Thr|807/2137|256/1479|86/492||	GT:AD:DP:GQ:PGT:PID:PL	0/1:12,4:16:99:0|1:18812828_G_C:129,0,492	1/1:0,2:2:6:1|1:18812811_A_G:90,6,0	1/1:0,7:7:21:1|1:18812811_A_G:315,21,0
GL896910.1	18812834	.	T	C,TGAGC	1094.19	.	AC=5,1;AF=0.833,0.167;AN=6;DP=26;ExcessHet=3.0103;FS=0.000;MLEAC=5,1;MLEAF=0.833,0.167;MQ=59.26;QD=28.12;SOR=1.220;LOF=(DPEP3|ENSMPUG00000006892|1|1.00);ANN=TGAGC|frameshift_variant|HIGH|DPEP3|ENSMPUG00000006892|transcript|ENSMPUT00000006951.1|protein_coding|1/10|c.251_252insGCTC|p.Arg85fs|802/2137|251/1479|84/492||	GT:AD:DP:GQ:PGT:PID:PL	1/2:0,4,13:17:99:.:.:714,546,534,166,0,126	1/1:0,2,0:2:6:1|1:18812811_A_G:90,6,0,90,6,90	1/1:0,7,0:7:21:1|1:18812811_A_G:315,21,0,315,21,315
GL896910.1	19199595	.	C	T	704.24	.	AC=5;AF=0.833;AN=6;BaseQRankSum=-9.700e-02;ClippingRankSum=0.00;DP=24;ExcessHet=3.0103;FS=0.000;MLEAC=5;MLEAF=0.833;MQ=60.00;MQRankSum=0.00;QD=29.34;ReadPosRankSum=-8.320e-01;SOR=1.058;ANN=T|missense_variant|MODERATE|ENSMPUG00000007043|ENSMPUG00000007043|transcript|ENSMPUT00000007102.1|protein_coding|2/2|c.346G>A|p.Ala116Thr|1280/3482|346/438|116/145||	GT:AD:DP:GQ:PGT:PID:PL	0/1:7,6:13:99:.:.:199,0,241	1/1:0,6:6:18:1|1:19199595_C_T:270,18,0	1/1:0,5:5:18:1|1:19199595_C_T:266,18,0
GL896910.1	19982020	.	C	A	463.37	.	AC=4;AF=0.667;AN=6;DP=23;ExcessHet=0.4576;FS=0.000;MLEAC=4;MLEAF=0.667;MQ=51.82;QD=32.23;SOR=1.022;ANN=A|missense_variant|MODERATE|ENSMPUG00000007305|ENSMPUG00000007305|transcript|ENSMPUT00000007367.1|protein_coding|5/6|c.1756G>T|p.Ala586Ser|1756/5075|1756/1872|586/623||	GT:AD:DP:GQ:PGT:PID:PL	0/0:11,0:11:30:.:.:0,30,450	1/1:0,6:6:18:1|1:19982020_C_A:235,18,0	1/1:0,6:6:18:1|1:19982020_C_A:266,18,0
GL896910.1	21853984	.	GCAGCAGCAA	G	723.33	.	AC=5;AF=0.833;AN=6;BaseQRankSum=0.00;ClippingRankSum=0.00;DP=23;ExcessHet=3.0103;FS=2.197;MLEAC=5;MLEAF=0.833;MQ=55.01;MQRankSum=0.718;QD=34.44;SOR=0.269;ANN=G|disruptive_inframe_deletion|MODERATE|ZFHX3|ENSMPUG00000007747|transcript|ENSMPUT00000007814.1|protein_coding|8/10|c.5283_5291delACAGCAGCA|p.Gln1762_Gln1764del|5329/10975|5283/10929|1761/3642||INFO_REALIGN_3_PRIME	GT:AD:DP:GQ:PGT:PID:PL	0/1:4,7:11:99:0|1:21853843_T_G:268,0,133	1/1:0,7:7:21:1|1:21853843_T_G:315,21,0	1/1:0,3:3:12:1|1:21853843_T_G:180,12,0
GL896910.1	21853987	.	GCAGCAA	G,*	588.33	.	AC=1,4;AF=0.167,0.667;AN=6;BaseQRankSum=0.00;ClippingRankSum=0.00;DP=23;ExcessHet=3.0103;FS=7.991;MLEAC=1,4;MLEAF=0.167,0.667;MQ=43.90;MQRankSum=-7.180e-01;QD=28.02;SOR=0.551;ANN=G|disruptive_inframe_deletion|MODERATE|ZFHX3|ENSMPUG00000007747|transcript|ENSMPUT00000007814.1|protein_coding|8/10|c.5283_5288delACAGCA|p.Gln1762_Gln1763del|5329/10975|5283/10929|1761/3642||INFO_REALIGN_3_PRIME	GT:AD:DP:GQ:PGT:PID:PL	0/1:7,4,0:11:99:0|1:21853843_T_G:133,0,268,154,280,434	2/2:0,0,7:7:21:1|1:21853843_T_G:315,315,315,21,21,0	2/2:0,0,3:3:12:1|1:21853843_T_G:180,180,180,12,12,0
GL896910.1	22661946	.	T	C	811.2	.	AC=5;AF=0.833;AN=6;BaseQRankSum=-4.310e-01;ClippingRankSum=0.00;DP=22;ExcessHet=3.0103;FS=6.560;MLEAC=5;MLEAF=0.833;MQ=58.31;MQRankSum=0.00;QD=29.27;ReadPosRankSum=-1.242e+00;SOR=0.241;ANN=C|missense_variant|MODERATE|ENSMPUG00000007852|ENSMPUG00000007852|transcript|ENSMPUT00000007919.1|protein_coding|4/4|c.892T>C|p.Cys298Arg|930/1414|892/924|298/307||WARNING_TRANSCRIPT_NO_START_CODON	GT:AD:DP:GQ:PGT:PID:PL	0/1:3,6:9:98:.:.:212,0,98	1/1:0,5:5:18:1|1:22661946_T_C:270,18,0	1/1:0,8:8:24:1|1:22661946_T_C:360,24,0
GL896911.1	6338513	.	CG	C,TG	605.12	.	AC=4,2;AF=0.667,0.333;AN=6;DP=13;ExcessHet=3.0103;FS=0.000;MLEAC=4,2;MLEAF=0.667,0.333;MQ=48.27;QD=27.07;SOR=1.179;LOF=(ENSMPUG00000007526|ENSMPUG00000007526|1|1.00);ANN=C|frameshift_variant|HIGH|ENSMPUG00000007526|ENSMPUG00000007526|transcript|ENSMPUT00000007590.1|protein_coding|1/3|c.283delG|p.Glu95fs|433/585|283/435|95/144||WARNING_TRANSCRIPT_NO_START_CODON&INFO_REALIGN_3_PRIME	GT:AD:DP:GQ:PGT:PID:PL	2/2:0,0,5:5:18:.:.:270,270,270,18,18,0	1/1:0,3,0:3:9:1|1:6338513_CG_C:135,9,0,135,9,135	1/1:0,5,0:5:15:1|1:6338509_C_T:225,15,0,225,15,225
GL896911.1	6338513	.	CG	C,TG	605.12	.	AC=4,2;AF=0.667,0.333;AN=6;DP=13;ExcessHet=3.0103;FS=0.000;MLEAC=4,2;MLEAF=0.667,0.333;MQ=48.27;QD=27.07;SOR=1.179;LOF=(ENSMPUG00000007526|ENSMPUG00000007526|1|1.00);ANN=TG|missense_variant|MODERATE|ENSMPUG00000007526|ENSMPUG00000007526|transcript|ENSMPUT00000007590.1|protein_coding|1/3|c.281C>T|p.Pro94Leu|431/585|281/435|94/144||WARNING_TRANSCRIPT_NO_START_CODON	GT:AD:DP:GQ:PGT:PID:PL	2/2:0,0,5:5:18:.:.:270,270,270,18,18,0	1/1:0,3,0:3:9:1|1:6338513_CG_C:135,9,0,135,9,135	1/1:0,5,0:5:15:1|1:6338509_C_T:225,15,0,225,15,225
GL896911.1	7234226	.	G	A,*	741.49	.	AC=4,2;AF=0.667,0.333;AN=6;DP=16;ExcessHet=3.0103;FS=0.000;MLEAC=3,2;MLEAF=0.500,0.333;MQ=30.00;QD=23.62;SOR=1.244;ANN=A|missense_variant|MODERATE|ENSMPUG00000007707|ENSMPUG00000007707|transcript|ENSMPUT00000007773.1|protein_coding|2/4|c.515C>T|p.Ser172Leu|589/1121|515/885|172/294||	GT:AD:DP:GQ:PGT:PID:PL	2/2:0,0,12:12:39:1|1:7234198_C_T:585,585,585,39,39,0	1/1:0,2,0:2:6:1|1:7234198_C_T:90,6,0,90,6,90	1/1:0,2,0:2:6:1|1:7234198_C_T:90,6,0,90,6,90
GL896911.1	7234232	.	G	A,*	741.49	.	AC=4,2;AF=0.667,0.333;AN=6;DP=17;ExcessHet=3.0103;FS=0.000;MLEAC=3,2;MLEAF=0.500,0.333;MQ=29.10;QD=27.43;SOR=1.371;ANN=A|missense_variant|MODERATE|ENSMPUG00000007707|ENSMPUG00000007707|transcript|ENSMPUT00000007773.1|protein_coding|2/4|c.509C>T|p.Pro170Leu|583/1121|509/885|170/294||	GT:AD:DP:GQ:PGT:PID:PL	2/2:0,0,13:13:39:1|1:7234198_C_T:585,585,585,39,39,0	1/1:0,2,0:2:6:1|1:7234198_C_T:90,6,0,90,6,90	1/1:0,2,0:2:6:1|1:7234198_C_T:90,6,0,90,6,90
GL896911.1	7234236	.	A	T,*	741.49	.	AC=4,2;AF=0.667,0.333;AN=6;DP=17;ExcessHet=3.0103;FS=0.000;MLEAC=3,2;MLEAF=0.500,0.333;MQ=29.10;QD=26.85;SOR=1.371;ANN=T|missense_variant|MODERATE|ENSMPUG00000007707|ENSMPUG00000007707|transcript|ENSMPUT00000007773.1|protein_coding|2/4|c.505T>A|p.Tyr169Asn|579/1121|505/885|169/294||	GT:AD:DP:GQ:PGT:PID:PL	2/2:0,0,13:13:39:1|1:7234198_C_T:585,585,585,39,39,0	1/1:0,2,0:2:6:1|1:7234198_C_T:90,6,0,90,6,90	1/1:0,2,0:2:6:1|1:7234198_C_T:90,6,0,90,6,90
GL896911.1	12938721	.	A	G,T	1234.91	.	AC=5,1;AF=0.833,0.167;AN=6;DP=29;ExcessHet=3.0103;FS=0.000;MLEAC=5,1;MLEAF=0.833,0.167;MQ=60.00;QD=34.81;SOR=1.071;ANN=T|missense_variant|MODERATE|PCDH12|ENSMPUG00000007971|transcript|ENSMPUT00000008038.1|protein_coding|1/5|c.1077A>T|p.Glu359Asp|1475/3809|1077/3411|359/1136||	GT:AD:DP:GQ:PGT:PID:PL	1/2:0,8,3:11:92:.:.:462,120,92,321,0,301	1/1:0,9,0:9:27:1|1:12938715_G_A:398,27,0,398,27,398	1/1:0,9,0:9:27:1|1:12938715_G_A:401,27,0,401,27,401
GL896911.1	13187253	.	C	T	879.35	.	AC=5;AF=0.833;AN=6;BaseQRankSum=-1.020e+00;ClippingRankSum=0.00;DP=28;ExcessHet=3.0103;FS=0.000;MLEAC=5;MLEAF=0.833;MQ=60.00;MQRankSum=0.00;QD=31.41;ReadPosRankSum=-1.469e+00;SOR=0.693;ANN=T|missense_variant|MODERATE|ARAP3|ENSMPUG00000007996|transcript|ENSMPUT00000008063.1|protein_coding|2/33|c.358C>T|p.Leu120Phe|876/5147|358/4629|120/1542||	GT:AD:DP:GQ:PGT:PID:PL	0/1:6,8:14:99:.:.:318,0,228	1/1:0,10:10:30:1|1:13187250_G_A:424,30,0	1/1:0,4:4:12:1|1:13187250_G_A:168,12,0
GL896911.1	14172620	.	A	G	798.56	.	AC=5;AF=0.833;AN=6;BaseQRankSum=0.00;ClippingRankSum=0.00;DP=33;ExcessHet=3.0103;FS=0.000;MLEAC=5;MLEAF=0.833;MQ=51.20;MQRankSum=3.54;QD=33.27;ReadPosRankSum=0.595;SOR=0.560;ANN=G|missense_variant|MODERATE|ENSMPUG00000008565|ENSMPUG00000008565|transcript|ENSMPUT00000008636.1|protein_coding|4/4|c.661A>G|p.Lys221Glu|661/768|661/768|221/255||	GT:AD:DP:GQ:PL	0/1:3,10:13:96:379,0,96	1/1:0,3:3:9:121,9,0	1/1:0,8:8:24:329,24,0
GL896911.1	14172675	.	T	C	1448.04	.	AC=5;AF=0.833;AN=6;BaseQRankSum=0.00;ClippingRankSum=0.00;DP=43;ExcessHet=3.0103;FS=7.134;MLEAC=5;MLEAF=0.833;MQ=55.76;MQRankSum=3.88;QD=37.12;ReadPosRankSum=1.87;SOR=0.694;ANN=C|missense_variant|MODERATE|ENSMPUG00000008565|ENSMPUG00000008565|transcript|ENSMPUT00000008636.1|protein_coding|4/4|c.716T>C|p.Ile239Thr|716/768|716/768|239/255||	GT:AD:DP:GQ:PL	0/1:2,13:15:5:497,0,5	1/1:0,8:8:24:339,24,0	1/1:0,15:15:45:640,45,0
GL896912.1	1562046	.	T	A,TA	652.04	.	AC=4,2;AF=0.667,0.333;AN=6;DP=19;ExcessHet=3.0103;FS=0.000;MLEAC=4,2;MLEAF=0.667,0.333;MQ=54.14;QD=28.99;SOR=1.244;ANN=TA|splice_acceptor_variant&intron_variant|HIGH|ENSMPUG00000028146|ENSMPUG00000028146|transcript|ENSMPUT00000029118.1|lincRNA|1/1|n.177-3_177-2insA||||||	GT:AD:DP:GQ:PGT:PID:PL	2/2:0,0,6:6:18:1|1:1561952_CTT_C:270,270,270,18,18,0	1/1:0,6,0:6:18:1|1:1561952_CTT_C:260,18,0,260,18,260	1/1:0,4,0:4:12:.:.:148,12,0,148,12,148
GL896912.1	2473608	.	A	G	724.27	.	AC=5;AF=0.833;AN=6;BaseQRankSum=-3.490e-01;ClippingRankSum=0.00;DP=23;ExcessHet=3.0103;FS=6.628;MLEAC=5;MLEAF=0.833;MQ=58.95;MQRankSum=-3.490e-01;QD=31.49;ReadPosRankSum=1.92;SOR=0.407;ANN=G|stop_lost|HIGH|MCF2L2|ENSMPUG00000002378|transcript|ENSMPUT00000002400.1|protein_coding|28/28|c.3112T>C|p.Ter1038Argext*?|3112/6417|3112/3114|1038/1037||	GT:AD:DP:GQ:PL	0/1:3,8:11:92:279,0,92	1/1:0,5:5:15:205,15,0	1/1:0,7:7:21:271,21,0
GL896912.1	3577124	.	G	T	642.19	.	AC=5;AF=0.833;AN=6;BaseQRankSum=-7.920e-01;ClippingRankSum=0.00;DP=21;ExcessHet=3.0103;FS=0.000;MLEAC=5;MLEAF=0.833;MQ=60.00;MQRankSum=0.00;QD=30.58;ReadPosRankSum=-1.368e+00;SOR=1.061;ANN=T|missense_variant&splice_region_variant|MODERATE|THPO|ENSMPUG00000002855|transcript|ENSMPUT00000002885.1|protein_coding|2/5|c.139C>A|p.Leu47Met|285/2544|139/978|47/325||	GT:AD:DP:GQ:PL	0/1:4,3:7:92:92,0,146	1/1:0,7:7:21:286,21,0	1/1:0,7:7:21:295,21,0
GL896912.1	3866179	.	A	T	680.16	.	AC=5;AF=0.833;AN=6;BaseQRankSum=0.854;ClippingRankSum=0.00;DP=37;ExcessHet=3.0103;FS=5.222;MLEAC=5;MLEAF=0.833;MQ=59.75;MQRankSum=0.00;QD=20.61;ReadPosRankSum=0.722;SOR=1.093;ANN=T|missense_variant|MODERATE|MAGEF1|ENSMPUG00000018876|transcript|ENSMPUT00000019028.1|protein_coding|1/1|c.503T>A|p.Val168Glu|503/981|503/981|168/326||	GT:AD:DP:GQ:PL	0/1:12,3:15:80:80,0,488	1/1:0,11:11:32:348,32,0	1/1:0,7:7:21:283,21,0
GL896912.1	11400445	.	C	T	352.01	.	AC=4;AF=0.667;AN=6;DP=22;ExcessHet=0.4576;FS=0.000;MLEAC=4;MLEAF=0.667;MQ=60.00;QD=30.92;SOR=1.179;ANN=T|missense_variant|MODERATE|ATP13A5|ENSMPUG00000003578|transcript|ENSMPUT00000003616.1|protein_coding|10/30|c.1054G>A|p.Val352Ile|1324/5629|1054/3657|352/1218||	GT:AD:DP:GQ:PGT:PID:PL	0/0:14,0:14:39:.:.:0,39,585	1/1:0,5:5:18:1|1:11400437_C_T:263,18,0	1/1:0,3:3:9:1|1:11400437_C_T:126,9,0
GL896912.1	12320194	.	A	G	772.93	.	AC=5;AF=0.833;AN=6;BaseQRankSum=-3.490e-01;ClippingRankSum=0.00;DP=24;ExcessHet=3.0103;FS=6.160;MLEAC=5;MLEAF=0.833;MQ=60.00;MQRankSum=0.00;QD=40.32;ReadPosRankSum=-1.910e-01;SOR=0.073;ANN=G|missense_variant|MODERATE|GP5|ENSMPUG00000003662|transcript|ENSMPUT00000003700.1|protein_coding|1/4|c.296T>C|p.Ile99Thr|296/1446|296/1446|99/481||WARNING_TRANSCRIPT_NO_STOP_CODON	GT:AD:DP:GQ:PGT:PID:PL	0/1:3,8:11:99:.:.:318,0,102	1/1:0,9:9:27:1|1:12320194_A_G:395,27,0	1/1:0,2:2:6:1|1:12320194_A_G:90,6,0
GL896912.1	12320418	.	C	CG	591.04	.	AC=4;AF=0.667;AN=6;DP=23;ExcessHet=3.0103;FS=0.000;MLEAC=5;MLEAF=0.833;MQ=58.80;QD=28.87;SOR=0.836;ANN=CG|frameshift_variant|HIGH|GP5|ENSMPUG00000003662|transcript|ENSMPUT00000003700.1|protein_coding|1/4|c.71dupC|p.Ala25fs|71/1446|71/1446|24/481||WARNING_TRANSCRIPT_NO_STOP_CODON	GT:AD:DP:GQ:PGT:PID:PL	0/0:10,0:10:0:.:.:0,0,26	1/1:0,8:8:27:1|1:12320353_A_T:405,27,0	1/1:0,5:5:15:1|1:12320353_A_T:225,15,0
GL896912.1	12320454	.	GCCC	G	540.05	.	AC=4;AF=0.667;AN=6;DP=21;ExcessHet=0.4576;FS=0.000;MLEAC=4;MLEAF=0.667;MQ=58.80;QD=26.30;SOR=2.833;ANN=G|disruptive_inframe_deletion|MODERATE|GP5|ENSMPUG00000003662|transcript|ENSMPUT00000003700.1|protein_coding|1/4|c.33_35delGGG|p.Trp11_Gly12delinsCys|35/1446|33/1446|11/481||WARNING_TRANSCRIPT_NO_STOP_CODON	GT:AD:DP:GQ:PGT:PID:PL	0/0:8,0:8:15:.:.:0,15,225	1/1:0,11:11:33:1|1:12320353_A_T:495,33,0	1/1:0,2:2:6:1|1:12320353_A_T:90,6,0
GL896912.1	13828086	.	CGA	C	630.32	.	AC=4;AF=0.667;AN=6;DP=21;ExcessHet=0.4576;FS=0.000;MLEAC=4;MLEAF=0.667;MQ=59.55;QD=28.23;SOR=0.836;ANN=C|frameshift_variant|HIGH|MELTF|ENSMPUG00000003785|transcript|ENSMPUT00000003823.1|protein_coding|16/16|c.2151_2152delGA|p.Thr718fs|2396/4482|2151/2232|717/743||	GT:AD:DP:GQ:PGT:PID:PL	0/0:8,0:8:9:.:.:0,9,135	1/1:0,8:8:27:1|1:13828011_G_C:405,27,0	1/1:0,5:5:18:1|1:13828011_G_C:270,18,0
GL896912.1	13828122	.	TG	T	628.81	.	AC=4;AF=0.667;AN=6;DP=20;ExcessHet=0.4576;FS=0.000;MLEAC=4;MLEAF=0.667;MQ=59.80;QD=33.77;SOR=0.818;ANN=T|frameshift_variant|HIGH|MELTF|ENSMPUG00000003785|transcript|ENSMPUT00000003823.1|protein_coding|16/16|c.2187delG|p.Leu730fs|2432/4482|2187/2232|729/743||	GT:AD:DP:GQ:PGT:PID:PL	0/0:5,0:5:15:.:.:0,15,209	1/1:0,7:7:21:1|1:13828011_G_C:315,21,0	1/1:0,8:8:24:1|1:13828011_G_C:360,24,0
GL896912.1	13828124	.	CTG	C	628.51	.	AC=4;AF=0.667;AN=6;DP=21;ExcessHet=0.4576;FS=0.000;MLEAC=4;MLEAF=0.667;MQ=59.80;QD=31.47;SOR=0.818;ANN=C|frameshift_variant|HIGH|MELTF|ENSMPUG00000003785|transcript|ENSMPUT00000003823.1|protein_coding|16/16|c.2189_2190delTG|p.Leu730fs|2434/4482|2189/2232|730/743||	GT:AD:DP:GQ:PGT:PID:PL	0/0:6,0:6:18:.:.:0,18,239	1/1:0,7:7:21:1|1:13828011_G_C:315,21,0	1/1:0,8:8:24:1|1:13828011_G_C:360,24,0
GL896912.1	14148865	.	T	C	244.17	.	AC=5;AF=0.833;AN=6;BaseQRankSum=-6.740e-01;ClippingRankSum=0.00;DP=20;ExcessHet=3.0103;FS=0.000;MLEAC=5;MLEAF=0.833;MQ=60.00;MQRankSum=0.00;QD=24.42;ReadPosRankSum=-4.310e-01;SOR=2.303;ANN=C|missense_variant|MODERATE|NRROS|ENSMPUG00000003873|transcript|ENSMPUT00000003912.1|protein_coding|4/4|c.202A>G|p.Ser68Gly|647/3008|202/2124|68/707||	GT:AD:DP:GQ:PL	0/1:2,2:4:40:40,0,72	1/1:0,4:4:12:154,12,0	1/1:0,2:2:6:80,6,0
GL896912.1	14551941	.	C	A	362.78	.	AC=5;AF=0.833;AN=6;BaseQRankSum=-5.180e-01;ClippingRankSum=0.00;DP=22;ExcessHet=3.0103;FS=0.000;MLEAC=5;MLEAF=0.833;MQ=60.00;MQRankSum=0.00;QD=16.49;ReadPosRankSum=0.719;SOR=0.693;ANN=A|missense_variant|MODERATE|ZDHHC19|ENSMPUG00000003959|transcript|ENSMPUT00000003998.1|protein_coding|6/8|c.726C>A|p.His242Gln|726/1065|726/1065|242/354||WARNING_TRANSCRIPT_NO_STOP_CODON	GT:AD:DP:GQ:PGT:PID:PL	0/1:11,4:15:78:.:.:78,0,357	1/1:0,4:4:12:1|1:14551920_G_A:180,12,0	1/1:0,3:3:9:1|1:14551935_T_C:135,9,0
GL896912.1	14827421	.	G	T	940.19	.	AC=5;AF=0.833;AN=6;BaseQRankSum=-1.140e-01;ClippingRankSum=0.00;DP=28;ExcessHet=3.0103;FS=1.854;MLEAC=5;MLEAF=0.833;MQ=60.00;MQRankSum=0.00;QD=33.58;ReadPosRankSum=0.263;SOR=1.329;ANN=T|missense_variant|MODERATE|ENSMPUG00000004026|ENSMPUG00000004026|transcript|ENSMPUT00000004065.1|protein_coding|15/24|c.1695G>T|p.Arg565Ser|2352/3963|1695/3306|565/1101||WARNING_TRANSCRIPT_NO_START_CODON	GT:AD:DP:GQ:PGT:PID:PL	0/1:6,5:11:99:.:.:164,0,206	1/1:0,6:6:18:1|1:14827421_G_T:270,18,0	1/1:0,11:11:36:1|1:14827421_G_T:537,36,0
GL896912.1	15320260	.	T	TCAGCAGCAG,TCAGCAG	797.98	.	AC=5,1;AF=0.833,0.167;AN=6;DP=23;ExcessHet=3.0103;FS=0.000;MLEAC=5,1;MLEAF=0.833,0.167;MQ=60.00;QD=33.61;SOR=0.914;ANN=TCAGCAG|conservative_inframe_insertion|MODERATE|OSBPL11|ENSMPUG00000004142|transcript|ENSMPUT00000004181.1|protein_coding|1/13|c.154_159dupAGCAGC|p.Ser52_Ser53dup|985/4914|160/2271|54/756||INFO_REALIGN_3_PRIME	GT:AD:DP:GQ:PL	1/2:0,6,4:10:99:420,168,150,251,0,238	1/1:0,4,0:4:12:158,12,0,158,12,159	1/1:0,4,0:4:18:255,18,0,256,18,256
GL896912.1	15320260	.	T	TCAGCAGCAG,TCAGCAG	797.98	.	AC=5,1;AF=0.833,0.167;AN=6;DP=23;ExcessHet=3.0103;FS=0.000;MLEAC=5,1;MLEAF=0.833,0.167;MQ=60.00;QD=33.61;SOR=0.914;ANN=TCAGCAGCAG|conservative_inframe_insertion|MODERATE|OSBPL11|ENSMPUG00000004142|transcript|ENSMPUT00000004181.1|protein_coding|1/13|c.151_159dupAGCAGCAGC|p.Ser51_Ser53dup|985/4914|160/2271|54/756||INFO_REALIGN_3_PRIME	GT:AD:DP:GQ:PL	1/2:0,6,4:10:99:420,168,150,251,0,238	1/1:0,4,0:4:12:158,12,0,158,12,159	1/1:0,4,0:4:18:255,18,0,256,18,256
GL896912.1	15900538	.	T	TTCTTCTTCTTCTTCTTCTTCTTC,TTCTTCTTCTTCTTCTTCTTCTTCTTCTTCTTCTTCTTC	1177.88	.	AC=4,1;AF=0.667,0.167;AN=6;BaseQRankSum=0.489;ClippingRankSum=0.00;DP=19;ExcessHet=3.0103;FS=0.000;MLEAC=4,1;MLEAF=0.667,0.167;MQ=58.70;MQRankSum=-3.190e-01;QD=31.34;ReadPosRankSum=-3.190e-01;SOR=0.416;LOF=(HEG1|ENSMPUG00000004187|1|1.00);ANN=TTCTTCTTCTTCTTCTTCTTCTTC|frameshift_variant|HIGH|HEG1|ENSMPUG00000004187|transcript|ENSMPUT00000004227.1|protein_coding|6/17|c.1709_1710insTCTTCTTCTTCTTCTTCTTCTTC|p.Leu570fs|1710/3837|1710/3837|570/1278||	GT:AD:DP:GQ:PGT:PID:PL	0/2:1,0,4:8:33:.:.:460,325,364,0,66,33	1/1:0,4,0:4:21:1|1:15900517_G_A:315,21,0,315,21,315	1/1:0,4,0:4:24:1|1:15900517_G_A:352,24,0,352,24,352
GL896912.1	15900538	.	T	TTCTTCTTCTTCTTCTTCTTCTTC,TTCTTCTTCTTCTTCTTCTTCTTCTTCTTCTTCTTCTTC	1177.88	.	AC=4,1;AF=0.667,0.167;AN=6;BaseQRankSum=0.489;ClippingRankSum=0.00;DP=19;ExcessHet=3.0103;FS=0.000;MLEAC=4,1;MLEAF=0.667,0.167;MQ=58.70;MQRankSum=-3.190e-01;QD=31.34;ReadPosRankSum=-3.190e-01;SOR=0.416;LOF=(HEG1|ENSMPUG00000004187|1|1.00);ANN=TTCTTCTTCTTCTTCTTCTTCTTCTTCTTCTTCTTCTTC|frameshift_variant|HIGH|HEG1|ENSMPUG00000004187|transcript|ENSMPUT00000004227.1|protein_coding|6/17|c.1709_1710insTCTTCTTCTTCTTCTTCTTCTTCTTCTTCTTCTTCTTC|p.Leu570fs|1710/3837|1710/3837|570/1278||	GT:AD:DP:GQ:PGT:PID:PL	0/2:1,0,4:8:33:.:.:460,325,364,0,66,33	1/1:0,4,0:4:21:1|1:15900517_G_A:315,21,0,315,21,315	1/1:0,4,0:4:24:1|1:15900517_G_A:352,24,0,352,24,352
GL896912.1	15979180	.	AC	A	403.59	.	AC=4;AF=0.667;AN=6;DP=21;ExcessHet=0.4576;FS=0.000;MLEAC=4;MLEAF=0.667;MQ=54.95;QD=29.82;SOR=1.402;ANN=A|frameshift_variant|HIGH|ENSMPUG00000004241|ENSMPUG00000004241|transcript|ENSMPUT00000004282.1|protein_coding|2/2|c.538delG|p.Val180fs|1426/1760|538/546|180/181||	GT:AD:DP:GQ:PGT:PID:PL	0/0:11,0:11:24:.:.:0,24,360	1/1:0,5:5:15:1|1:15979052_A_T:225,15,0	1/1:0,4:4:15:1|1:15979052_A_T:225,15,0
GL896912.1	15979180	.	AC	A	403.59	.	AC=4;AF=0.667;AN=6;DP=21;ExcessHet=0.4576;FS=0.000;MLEAC=4;MLEAF=0.667;MQ=54.95;QD=29.82;SOR=1.402;ANN=A|frameshift_variant|HIGH|ENSMPUG00000004245|ENSMPUG00000004245|transcript|ENSMPUT00000004286.1|protein_coding|1/12|c.65delC|p.Thr22fs|65/3055|65/1773|22/590||WARNING_TRANSCRIPT_NO_START_CODON	GT:AD:DP:GQ:PGT:PID:PL	0/0:11,0:11:24:.:.:0,24,360	1/1:0,5:5:15:1|1:15979052_A_T:225,15,0	1/1:0,4:4:15:1|1:15979052_A_T:225,15,0
GL896912.1	15979185	.	AGGC	A	403.59	.	AC=4;AF=0.667;AN=6;DP=19;ExcessHet=0.4576;FS=0.000;MLEAC=4;MLEAF=0.667;MQ=52.92;QD=28.26;SOR=0.693;ANN=A|conservative_inframe_deletion|MODERATE|ENSMPUG00000004245|ENSMPUG00000004245|transcript|ENSMPUT00000004286.1|protein_coding|1/12|c.70_72delGGC|p.Gly24del|70/3055|70/1773|24/590||WARNING_TRANSCRIPT_NO_START_CODON	GT:AD:DP:GQ:PGT:PID:PL	0/0:10,0:10:24:.:.:0,24,360	1/1:0,3:3:15:1|1:15979052_A_T:225,15,0	1/1:0,5:5:15:1|1:15979052_A_T:225,15,0
GL896912.1	15979185	.	AGGC	A	403.59	.	AC=4;AF=0.667;AN=6;DP=19;ExcessHet=0.4576;FS=0.000;MLEAC=4;MLEAF=0.667;MQ=52.92;QD=28.26;SOR=0.693;ANN=A|disruptive_inframe_deletion|MODERATE|ENSMPUG00000004241|ENSMPUG00000004241|transcript|ENSMPUT00000004282.1|protein_coding|2/2|c.531_533delGCC|p.Met177_Pro178delinsIle|1421/1760|531/546|177/181||	GT:AD:DP:GQ:PGT:PID:PL	0/0:10,0:10:24:.:.:0,24,360	1/1:0,3:3:15:1|1:15979052_A_T:225,15,0	1/1:0,5:5:15:1|1:15979052_A_T:225,15,0
GL896912.1	17155417	.	T	C	772.21	.	AC=5;AF=0.833;AN=6;BaseQRankSum=0.00;ClippingRankSum=0.00;DP=22;ExcessHet=3.0103;FS=0.000;MLEAC=5;MLEAF=0.833;MQ=60.00;MQRankSum=0.00;QD=30.20;ReadPosRankSum=-1.434e+00;SOR=0.976;ANN=C|missense_variant|MODERATE|MYLK|ENSMPUG00000004362|transcript|ENSMPUT00000004405.1|protein_coding|10/34|c.1405T>C|p.Cys469Arg|1680/6128|1405/5853|469/1950||	GT:AD:DP:GQ:PGT:PID:PL	0/1:5,6:11:99:0|1:17155417_T_C:218,0,164	1/1:0,6:6:21:1|1:17155390_A_G:315,21,0	1/1:0,5:5:18:1|1:17155390_A_G:270,18,0
GL896912.1	17155418	.	G	A	772.21	.	AC=5;AF=0.833;AN=6;BaseQRankSum=-6.050e-01;ClippingRankSum=0.00;DP=22;ExcessHet=3.0103;FS=0.000;MLEAC=5;MLEAF=0.833;MQ=60.00;MQRankSum=0.00;QD=28.07;ReadPosRankSum=-1.434e+00;SOR=0.976;ANN=A|missense_variant|MODERATE|MYLK|ENSMPUG00000004362|transcript|ENSMPUT00000004405.1|protein_coding|10/34|c.1406G>A|p.Cys469Tyr|1681/6128|1406/5853|469/1950||	GT:AD:DP:GQ:PGT:PID:PL	0/1:5,6:11:99:0|1:17155417_T_C:218,0,164	1/1:0,6:6:21:1|1:17155390_A_G:315,21,0	1/1:0,5:5:18:1|1:17155390_A_G:270,18,0
GL896912.1	19020716	.	C	T	423.63	.	AC=4;AF=0.667;AN=6;DP=20;ExcessHet=0.4576;FS=0.000;MLEAC=4;MLEAF=0.667;MQ=60.00;QD=31.43;SOR=0.859;ANN=T|missense_variant|MODERATE|GOLGB1|ENSMPUG00000004867|transcript|ENSMPUT00000004911.1|protein_coding|12/21|c.2624C>T|p.Ser875Leu|2626/9794|2624/9792|875/3263||	GT:AD:DP:GQ:PL	0/0:9,0:9:27:0,27,364	1/1:0,7:7:21:292,21,0	1/1:0,4:4:12:169,12,0
GL896912.1	19045217	.	G	A	630.57	.	AC=4;AF=0.667;AN=6;DP=23;ExcessHet=0.4576;FS=0.000;MLEAC=4;MLEAF=0.667;MQ=60.00;QD=27.53;SOR=1.061;ANN=A|missense_variant|MODERATE|GOLGB1|ENSMPUG00000004867|transcript|ENSMPUT00000004911.1|protein_coding|15/21|c.9019G>A|p.Val3007Ile|9021/9794|9019/9792|3007/3263||	GT:AD:DP:GQ:PL	0/0:6,0:6:18:0,18,212	1/1:0,6:6:18:223,18,0	1/1:0,11:11:33:445,33,0
GL896912.1	19184975	.	G	A	797.27	.	AC=5;AF=0.833;AN=6;BaseQRankSum=1.22;ClippingRankSum=0.00;DP=21;ExcessHet=3.0103;FS=9.565;MLEAC=5;MLEAF=0.833;MQ=50.84;MQRankSum=2.20;QD=27.96;ReadPosRankSum=-4.310e-01;SOR=1.715;ANN=A|missense_variant|MODERATE|POLQ|ENSMPUG00000004980|transcript|ENSMPUT00000005025.1|protein_coding|11/30|c.1348G>A|p.Gly450Ser|1723/8740|1348/7467|450/2488||	GT:AD:DP:GQ:PGT:PID:PL	0/1:2,7:9:63:.:.:288,0,63	1/1:0,6:6:21:1|1:19184951_G_C:315,21,0	1/1:0,5:5:15:1|1:19184951_G_C:225,15,0
GL896912.1	19229450	.	C	T	639.46	.	AC=5;AF=0.833;AN=6;BaseQRankSum=0.00;ClippingRankSum=0.00;DP=18;ExcessHet=3.0103;FS=2.762;MLEAC=5;MLEAF=0.833;MQ=59.53;MQRankSum=0.00;QD=30.71;ReadPosRankSum=1.22;SOR=0.242;ANN=T|missense_variant|MODERATE|POLQ|ENSMPUG00000004980|transcript|ENSMPUT00000005025.1|protein_coding|16/30|c.2831C>T|p.Thr944Met|3206/8740|2831/7467|944/2488||	GT:AD:DP:GQ:PGT:PID:PL	0/1:2,7:9:56:.:.:265,0,56	1/1:0,5:5:15:1|1:19229446_A_G:225,15,0	1/1:0,4:4:12:1|1:19229446_A_G:180,12,0
GL896913.1	10528	.	A	C	731.96	.	AC=4;AF=0.667;AN=6;DP=27;ExcessHet=1.0474;FS=0.000;MLEAC=5;MLEAF=0.833;MQ=60.00;QD=29.27;SOR=0.941;ANN=C|missense_variant|MODERATE|C18orf54|ENSMPUG00000016454|transcript|ENSMPUT00000016596.1|protein_coding|2/2|c.910A>C|p.Met304Leu|910/1287|910/1119|304/372||	GT:AD:DP:GQ:PGT:PID:PL	0/0:11,0:11:0:.:.:0,0,376	1/1:0,10:10:30:1|1:10524_G_A:450,30,0	1/1:0,6:6:21:1|1:10524_G_A:312,21,0
GL896913.1	2443574	.	G	C,T	916.97	.	AC=5,1;AF=0.833,0.167;AN=6;DP=21;ExcessHet=3.0103;FS=0.000;MLEAC=5,1;MLEAF=0.833,0.167;MQ=60.00;QD=26.05;SOR=1.230;ANN=C|missense_variant|MODERATE|ENSMPUG00000016466|ENSMPUG00000016466|transcript|ENSMPUT00000016608.1|protein_coding|2/2|c.161C>G|p.Pro54Arg|194/432|161/204|54/67||WARNING_TRANSCRIPT_NO_START_CODON	GT:AD:DP:GQ:PGT:PID:PL	1/2:0,6,4:10:99:.:.:462,163,137,242,0,219	1/1:0,6,0:6:18:1|1:2443574_G_C:270,18,0,270,18,270	1/1:0,5,0:5:15:1|1:2443574_G_C:211,15,0,211,15,211
GL896913.1	2443574	.	G	C,T	916.97	.	AC=5,1;AF=0.833,0.167;AN=6;DP=21;ExcessHet=3.0103;FS=0.000;MLEAC=5,1;MLEAF=0.833,0.167;MQ=60.00;QD=26.05;SOR=1.230;ANN=T|missense_variant|MODERATE|ENSMPUG00000016466|ENSMPUG00000016466|transcript|ENSMPUT00000016608.1|protein_coding|2/2|c.161C>A|p.Pro54His|194/432|161/204|54/67||WARNING_TRANSCRIPT_NO_START_CODON	GT:AD:DP:GQ:PGT:PID:PL	1/2:0,6,4:10:99:.:.:462,163,137,242,0,219	1/1:0,6,0:6:18:1|1:2443574_G_C:270,18,0,270,18,270	1/1:0,5,0:5:15:1|1:2443574_G_C:211,15,0,211,15,211
GL896913.1	3582026	.	TGTG	T,CGTG	702.97	.	AC=1,5;AF=0.167,0.833;AN=6;DP=19;ExcessHet=3.0103;FS=0.000;MLEAC=1,5;MLEAF=0.167,0.833;MQ=60.00;QD=31.36;SOR=1.022;ANN=T|disruptive_inframe_deletion|MODERATE|ALPK2|ENSMPUG00000016474|transcript|ENSMPUT00000016616.1|protein_coding|5/13|c.4620_4622delCAC|p.Thr1541del|5240/6912|4620/6294|1540/2097||	GT:AD:DP:GQ:PL	1/2:0,4,4:8:99:321,157,150,168,0,156	2/2:0,0,5:5:15:191,191,191,15,15,0	2/2:0,0,6:6:18:217,217,217,18,18,0
GL896913.1	3583336	.	C	T	592.25	.	AC=5;AF=0.833;AN=6;BaseQRankSum=0.720;ClippingRankSum=0.00;DP=27;ExcessHet=3.0103;FS=0.000;MLEAC=5;MLEAF=0.833;MQ=60.00;MQRankSum=0.00;QD=21.94;ReadPosRankSum=-3.400e-01;SOR=0.569;ANN=T|missense_variant|MODERATE|ALPK2|ENSMPUG00000016474|transcript|ENSMPUT00000016616.1|protein_coding|5/13|c.3313G>A|p.Glu1105Lys|3931/6912|3313/6294|1105/2097||	GT:AD:DP:GQ:PGT:PID:PL	0/1:13,2:15:38:.:.:38,0,464	1/1:0,4:4:15:1|1:3583310_G_A:225,15,0	1/1:0,8:8:24:1|1:3583310_G_A:360,24,0
GL896913.1	3584460	.	G	A	703.19	.	AC=5;AF=0.833;AN=6;BaseQRankSum=0.566;ClippingRankSum=0.00;DP=21;ExcessHet=3.0103;FS=5.972;MLEAC=5;MLEAF=0.833;MQ=60.00;MQRankSum=0.00;QD=33.49;ReadPosRankSum=-1.068e+00;SOR=1.598;ANN=A|missense_variant|MODERATE|ALPK2|ENSMPUG00000016474|transcript|ENSMPUT00000016616.1|protein_coding|5/13|c.2189C>T|p.Pro730Leu|2807/6912|2189/6294|730/2097||	GT:AD:DP:GQ:PGT:PID:PL	0/1:4,3:7:99:0|1:3584460_G_A:104,0,146	1/1:0,7:7:21:1|1:3584460_G_A:315,21,0	1/1:0,7:7:21:1|1:3584460_G_A:315,21,0
GL896913.1	3584462	.	T	G	703.19	.	AC=5;AF=0.833;AN=6;BaseQRankSum=0.566;ClippingRankSum=0.00;DP=21;ExcessHet=3.0103;FS=5.972;MLEAC=5;MLEAF=0.833;MQ=60.00;MQRankSum=0.00;QD=33.49;ReadPosRankSum=-1.006e+00;SOR=1.598;ANN=G|missense_variant|MODERATE|ALPK2|ENSMPUG00000016474|transcript|ENSMPUT00000016616.1|protein_coding|5/13|c.2187A>C|p.Glu729Asp|2805/6912|2187/6294|729/2097||	GT:AD:DP:GQ:PGT:PID:PL	0/1:4,3:7:99:0|1:3584460_G_A:104,0,146	1/1:0,7:7:21:1|1:3584460_G_A:315,21,0	1/1:0,7:7:21:1|1:3584460_G_A:315,21,0
GL896913.1	3616523	.	T	C	614.21	.	AC=5;AF=0.833;AN=6;BaseQRankSum=0.00;ClippingRankSum=0.00;DP=19;ExcessHet=3.0103;FS=5.161;MLEAC=5;MLEAF=0.833;MQ=60.00;MQRankSum=0.00;QD=32.33;ReadPosRankSum=-3.660e-01;SOR=1.687;ANN=C|missense_variant|MODERATE|ALPK2|ENSMPUG00000016474|transcript|ENSMPUT00000016616.1|protein_coding|4/13|c.434A>G|p.His145Arg|1052/6912|434/6294|145/2097||	GT:AD:DP:GQ:PGT:PID:PL	0/1:5,2:7:69:.:.:69,0,204	1/1:0,6:6:21:1|1:3616523_T_C:306,21,0	1/1:0,6:6:18:1|1:3616523_T_C:270,18,0
GL896913.1	3810151	.	C	G	833.37	.	AC=5;AF=0.833;AN=6;BaseQRankSum=0.00;ClippingRankSum=0.00;DP=21;ExcessHet=3.0103;FS=2.702;MLEAC=5;MLEAF=0.833;MQ=58.51;MQRankSum=0.00;QD=33.21;ReadPosRankSum=-6.110e-01;SOR=1.219;ANN=G|splice_donor_variant&intron_variant|HIGH|ENSMPUG00000030409|ENSMPUG00000030409|transcript|ENSMPUT00000024066.1|lincRNA|1/1|n.846+1G>C||||||	GT:AD:DP:GQ:PGT:PID:PL	0/1:3,9:12:99:0|1:3810088_C_A:369,0,99	1/1:0,3:3:12:1|1:3810088_C_A:180,12,0	1/1:0,5:5:21:1|1:3810088_C_A:315,21,0
GL896913.1	4303068	.	A	G,AG	887.06	.	AC=5,1;AF=0.833,0.167;AN=6;DP=20;ExcessHet=3.0103;FS=0.000;MLEAC=5,1;MLEAF=0.833,0.167;MQ=60.00;QD=27.25;SOR=1.721;LOF=(ENSMPUG00000016487|ENSMPUG00000016487|1|1.00);ANN=AG|frameshift_variant|HIGH|ENSMPUG00000016487|ENSMPUG00000016487|transcript|ENSMPUT00000016629.1|protein_coding|3/7|c.389dupG|p.Ser130fs|390/936|390/936|130/311||WARNING_TRANSCRIPT_NO_START_CODON&INFO_REALIGN_3_PRIME	GT:AD:DP:GQ:PGT:PID:PL	1/2:0,6,4:10:99:.:.:462,205,184,252,0,237	1/1:0,7,0:7:21:1|1:4303058_G_C:315,21,0,315,21,315	1/1:0,3,0:3:9:1|1:4303053_T_G:135,9,0,135,9,135
GL896913.1	4303068	.	A	G,AG	887.06	.	AC=5,1;AF=0.833,0.167;AN=6;DP=20;ExcessHet=3.0103;FS=0.000;MLEAC=5,1;MLEAF=0.833,0.167;MQ=60.00;QD=27.25;SOR=1.721;LOF=(ENSMPUG00000016487|ENSMPUG00000016487|1|1.00);ANN=G|missense_variant|MODERATE|ENSMPUG00000016487|ENSMPUG00000016487|transcript|ENSMPUT00000016629.1|protein_coding|3/7|c.388A>G|p.Ser130Gly|388/936|388/936|130/311||WARNING_TRANSCRIPT_NO_START_CODON	GT:AD:DP:GQ:PGT:PID:PL	1/2:0,6,4:10:99:.:.:462,205,184,252,0,237	1/1:0,7,0:7:21:1|1:4303058_G_C:315,21,0,315,21,315	1/1:0,3,0:3:9:1|1:4303053_T_G:135,9,0,135,9,135
GL896913.1	6353821	.	C	T	846.17	.	AC=5;AF=0.833;AN=6;BaseQRankSum=0.00;ClippingRankSum=0.00;DP=30;ExcessHet=3.0103;FS=1.725;MLEAC=5;MLEAF=0.833;MQ=60.00;MQRankSum=0.00;QD=28.21;ReadPosRankSum=0.318;SOR=0.307;ANN=T|missense_variant|MODERATE|PIGN|ENSMPUG00000016498|transcript|ENSMPUT00000016640.1|protein_coding|15/29|c.1534G>A|p.Val512Ile|1706/5010|1534/2802|512/933||	GT:AD:DP:GQ:PL	0/1:8,6:14:99:208,0,291	1/1:0,7:7:21:297,21,0	1/1:0,9:9:27:372,27,0
GL896913.1	6562810	.	C	T	1259.16	.	AC=5;AF=0.833;AN=6;BaseQRankSum=0.00;ClippingRankSum=0.00;DP=35;ExcessHet=3.0103;FS=2.083;MLEAC=5;MLEAF=0.833;MQ=60.00;MQRankSum=0.00;QD=28.95;ReadPosRankSum=-1.990e-01;SOR=0.307;ANN=T|missense_variant|MODERATE|TNFRSF11A|ENSMPUG00000016507|transcript|ENSMPUT00000016649.1|protein_coding|5/9|c.529C>T|p.Pro177Ser|529/1809|529/1809|177/602||WARNING_TRANSCRIPT_NO_START_CODON	GT:AD:DP:GQ:PGT:PID:PL	0/1:4,13:17:99:0|1:6562721_A_C:489,0,116	1/1:0,7:7:21:1|1:6562721_A_C:309,21,0	1/1:0,11:11:33:1|1:6562721_A_C:492,33,0
GL896913.1	7792258	.	G	T	946.15	.	AC=5;AF=0.833;AN=6;BaseQRankSum=-9.980e-01;ClippingRankSum=0.00;DP=28;ExcessHet=3.0103;FS=4.494;MLEAC=5;MLEAF=0.833;MQ=60.00;MQRankSum=0.00;QD=33.79;ReadPosRankSum=-9.980e-01;SOR=0.172;ANN=T|missense_variant|MODERATE|SERPINB2|ENSMPUG00000016588|transcript|ENSMPUT00000016730.1|protein_coding|4/9|c.190G>T|p.Val64Phe|291/1346|190/1245|64/414||WARNING_TRANSCRIPT_NO_STOP_CODON	GT:AD:DP:GQ:PGT:PID:PL	0/1:5,7:12:99:.:.:212,0,173	1/1:0,8:8:27:1|1:7792258_G_T:405,27,0	1/1:0,8:8:24:1|1:7792258_G_T:360,24,0
GL896913.1	7797897	.	C	G	779.2	.	AC=5;AF=0.833;AN=6;BaseQRankSum=0.00;ClippingRankSum=0.00;DP=25;ExcessHet=3.0103;FS=0.000;MLEAC=5;MLEAF=0.833;MQ=60.00;MQRankSum=0.00;QD=32.47;ReadPosRankSum=-1.180e+00;SOR=0.892;ANN=G|missense_variant|MODERATE|SERPINB2|ENSMPUG00000016588|transcript|ENSMPUT00000016730.1|protein_coding|7/9|c.549C>G|p.Asp183Glu|650/1346|549/1245|183/414||WARNING_TRANSCRIPT_NO_STOP_CODON	GT:AD:DP:GQ:PL	0/1:4,6:10:99:221,0,137	1/1:0,8:8:24:336,24,0	1/1:0,6:6:18:253,18,0
GL896913.1	7799179	.	A	C,T	1142.97	.	AC=5,1;AF=0.833,0.167;AN=6;DP=28;ExcessHet=3.0103;FS=0.000;MLEAC=5,1;MLEAF=0.833,0.167;MQ=60.00;QD=26.46;SOR=0.693;ANN=C|missense_variant|MODERATE|SERPINB2|ENSMPUG00000016588|transcript|ENSMPUT00000016730.1|protein_coding|9/9|c.896A>C|p.Lys299Thr|997/1346|896/1245|299/414||WARNING_TRANSCRIPT_NO_STOP_CODON	GT:AD:DP:GQ:PGT:PID:PL	1/2:0,7,10:17:99:.:.:709,371,335,280,0,241	1/1:0,6,0:6:18:1|1:7799179_A_C:270,18,0,270,18,270	1/1:0,5,0:5:15:1|1:7799179_A_C:190,15,0,190,15,190
GL896913.1	7799179	.	A	C,T	1142.97	.	AC=5,1;AF=0.833,0.167;AN=6;DP=28;ExcessHet=3.0103;FS=0.000;MLEAC=5,1;MLEAF=0.833,0.167;MQ=60.00;QD=26.46;SOR=0.693;ANN=T|missense_variant|MODERATE|SERPINB2|ENSMPUG00000016588|transcript|ENSMPUT00000016730.1|protein_coding|9/9|c.896A>T|p.Lys299Met|997/1346|896/1245|299/414||WARNING_TRANSCRIPT_NO_STOP_CODON	GT:AD:DP:GQ:PGT:PID:PL	1/2:0,7,10:17:99:.:.:709,371,335,280,0,241	1/1:0,6,0:6:18:1|1:7799179_A_C:270,18,0,270,18,270	1/1:0,5,0:5:15:1|1:7799179_A_C:190,15,0,190,15,190
GL896913.1	11584344	.	T	C	945.15	.	AC=5;AF=0.833;AN=6;BaseQRankSum=0.00;ClippingRankSum=0.00;DP=29;ExcessHet=3.0103;FS=1.744;MLEAC=5;MLEAF=0.833;MQ=60.00;MQRankSum=0.00;QD=32.59;ReadPosRankSum=-1.515e+00;SOR=1.179;ANN=C|missense_variant|MODERATE|TMX3|ENSMPUG00000016599|transcript|ENSMPUT00000016741.1|protein_coding|14/16|c.1001A>G|p.Gln334Arg|1001/1362|1001/1362|334/453||	GT:AD:DP:GQ:PGT:PID:PL	0/1:6,6:12:99:.:.:214,0,214	1/1:0,9:9:27:1|1:11584344_T_C:402,27,0	1/1:0,8:8:24:1|1:11584344_T_C:360,24,0
GL896913.1	15876832	.	G	C	1224.15	.	AC=5;AF=0.833;AN=6;BaseQRankSum=0.00;ClippingRankSum=0.00;DP=32;ExcessHet=3.0103;FS=3.081;MLEAC=5;MLEAF=0.833;MQ=60.00;MQRankSum=0.00;QD=30.58;ReadPosRankSum=-4.490e-01;SOR=0.133;ANN=C|missense_variant|MODERATE|TIMM21|ENSMPUG00000016626|transcript|ENSMPUT00000016769.1|protein_coding|1/6|c.165G>C|p.Lys55Asn|168/735|165/732|55/243||	GT:AD:DP:GQ:PGT:PID:PL	0/1:2,12:14:41:.:.:459,0,41	1/1:0,8:8:24:1|1:15876822_G_T:360,24,0	1/1:0,10:10:30:1|1:15876822_G_T:436,30,0
GL896913.1	15997263	.	G	A	567.27	.	AC=5;AF=0.833;AN=6;BaseQRankSum=0.00;ClippingRankSum=0.00;DP=15;ExcessHet=3.0103;FS=2.808;MLEAC=5;MLEAF=0.833;MQ=60.00;MQRankSum=0.00;QD=26.97;ReadPosRankSum=-1.383e+00;SOR=0.223;ANN=A|missense_variant|MODERATE|C18orf63|ENSMPUG00000016631|transcript|ENSMPUT00000016774.1|protein_coding|3/14|c.248G>A|p.Ser83Asn|569/5658|248/2151|83/716||	GT:AD:DP:GQ:PGT:PID:PL	0/1:2,2:4:71:.:.:71,0,71	1/1:0,6:6:21:1|1:15997246_T_C:305,21,0	1/1:0,5:5:15:1|1:15997246_T_C:222,15,0
GL896913.1	16011420	.	A	G,T	837.34	.	AC=5,1;AF=0.833,0.167;AN=6;DP=24;ExcessHet=3.0103;FS=0.000;MLEAC=5,1;MLEAF=0.833,0.167;MQ=60.00;QD=33.56;SOR=0.693;ANN=G|missense_variant|MODERATE|C18orf63|ENSMPUG00000016631|transcript|ENSMPUT00000016774.1|protein_coding|10/14|c.842A>G|p.Lys281Arg|1163/5658|842/2151|281/716||	GT:AD:DP:GQ:PL	1/2:0,11,6:17:99:640,230,197,409,0,391	1/1:0,2,0:2:6:87,6,0,87,6,87	1/1:0,3,0:3:9:134,9,0,134,9,134
GL896913.1	16011420	.	A	G,T	837.34	.	AC=5,1;AF=0.833,0.167;AN=6;DP=24;ExcessHet=3.0103;FS=0.000;MLEAC=5,1;MLEAF=0.833,0.167;MQ=60.00;QD=33.56;SOR=0.693;ANN=T|missense_variant|MODERATE|C18orf63|ENSMPUG00000016631|transcript|ENSMPUT00000016774.1|protein_coding|10/14|c.842A>T|p.Lys281Met|1163/5658|842/2151|281/716||	GT:AD:DP:GQ:PL	1/2:0,11,6:17:99:640,230,197,409,0,391	1/1:0,2,0:2:6:87,6,0,87,6,87	1/1:0,3,0:3:9:134,9,0,134,9,134
GL896913.1	16013186	.	A	G	924.17	.	AC=5;AF=0.833;AN=6;BaseQRankSum=-2.120e-01;ClippingRankSum=0.00;DP=26;ExcessHet=3.0103;FS=0.000;MLEAC=6;MLEAF=1.00;MQ=60.00;MQRankSum=0.00;QD=21.58;ReadPosRankSum=1.21;SOR=0.343;ANN=G|missense_variant|MODERATE|C18orf63|ENSMPUG00000016631|transcript|ENSMPUT00000016774.1|protein_coding|11/14|c.959A>G|p.His320Arg|1280/5658|959/2151|320/716||	GT:AD:DP:GQ:PL	0/1:1,12:13:3:418,0,3	1/1:0,6:6:18:245,18,0	1/1:0,7:7:21:288,21,0
GL896913.1	16020133	.	T	C	430.46	.	AC=5;AF=0.833;AN=6;BaseQRankSum=-8.320e-01;ClippingRankSum=0.00;DP=21;ExcessHet=3.0103;FS=4.359;MLEAC=5;MLEAF=0.833;MQ=60.00;MQRankSum=0.00;QD=20.50;ReadPosRankSum=-5.980e-01;SOR=0.132;ANN=C|missense_variant|MODERATE|C18orf63|ENSMPUG00000016631|transcript|ENSMPUT00000016774.1|protein_coding|12/14|c.1076T>C|p.Met359Thr|1397/5658|1076/2151|359/716||	GT:AD:DP:GQ:PGT:PID:PL	0/1:9,4:13:94:.:.:94,0,293	1/1:0,4:4:12:1|1:16020133_T_C:180,12,0	1/1:0,4:4:15:1|1:16020133_T_C:187,15,0
GL896913.1	16601812	.	T	C,TTCCCCGCC	1758.91	.	AC=5,1;AF=0.833,0.167;AN=6;DP=38;ExcessHet=3.0103;FS=0.000;MLEAC=5,1;MLEAF=0.833,0.167;MQ=60.00;QD=24.49;SOR=0.859;LOF=(ENSMPUG00000016636|ENSMPUG00000016636|1|1.00);ANN=TTCCCCGCC|frameshift_variant|HIGH|ENSMPUG00000016636|ENSMPUG00000016636|transcript|ENSMPUT00000016779.1|protein_coding|8/8|c.2955_2956insTCCCCGCC|p.Gly986fs|5805/8665|2956/3222|986/1073||	GT:AD:DP:GQ:PGT:PID:PL	1/2:0,17,3:20:75:.:.:930,132,75,715,0,698	1/1:0,10,0:10:36:1|1:16601720_A_G:540,36,0,540,36,540	1/1:0,7,0:7:21:1|1:16601800_A_G:315,21,0,315,21,315
GL896913.1	17080719	.	C	T	822.35	.	AC=5;AF=0.833;AN=6;BaseQRankSum=1.36;ClippingRankSum=0.00;DP=25;ExcessHet=3.0103;FS=12.270;MLEAC=5;MLEAF=0.833;MQ=58.19;MQRankSum=-6.150e-01;QD=32.89;ReadPosRankSum=-2.760e-01;SOR=2.361;ANN=T|missense_variant|MODERATE|ENSMPUG00000016637|ENSMPUG00000016637|transcript|ENSMPUT00000016780.1|protein_coding|1/2|c.137G>A|p.Gly46Glu|138/268|137/267|46/88||WARNING_TRANSCRIPT_NO_START_CODON	GT:AD:DP:GQ:PGT:PID:PL	0/1:6,7:13:99:0|1:17080681_T_C:271,0,231	1/1:0,9:9:27:1|1:17080712_G_C:405,27,0	1/1:0,3:3:12:1|1:17080712_G_C:177,12,0
GL896913.1	17080720	.	C	CGG,CTGGGT	1092.96	.	AC=5,1;AF=0.833,0.167;AN=6;DP=26;ExcessHet=3.0103;FS=0.000;MLEAC=5,1;MLEAF=0.833,0.167;MQ=57.59;QD=31.74;SOR=1.445;LOF=(ENSMPUG00000016637|ENSMPUG00000016637|1|1.00);ANN=CGG|frameshift_variant|HIGH|ENSMPUG00000016637|ENSMPUG00000016637|transcript|ENSMPUT00000016780.1|protein_coding|1/2|c.134_135dupCC|p.Gly46fs|136/268|135/267|45/88||WARNING_TRANSCRIPT_NO_START_CODON	GT:AD:DP:GQ:PGT:PID:PL	1/2:0,7,6:13:99:.:.:546,252,231,291,0,271	1/1:0,9,0:9:27:1|1:17080712_G_C:405,27,0,405,27,405	1/1:0,4,0:4:12:1|1:17080712_G_C:177,12,0,177,12,177
GL896913.1	17080720	.	C	CGG,CTGGGT	1092.96	.	AC=5,1;AF=0.833,0.167;AN=6;DP=26;ExcessHet=3.0103;FS=0.000;MLEAC=5,1;MLEAF=0.833,0.167;MQ=57.59;QD=31.74;SOR=1.445;LOF=(ENSMPUG00000016637|ENSMPUG00000016637|1|1.00);ANN=CTGGGT|frameshift_variant|HIGH|ENSMPUG00000016637|ENSMPUG00000016637|transcript|ENSMPUT00000016780.1|protein_coding|1/2|c.135_136insACCCA|p.Gly46fs|136/268|135/267|45/88||WARNING_TRANSCRIPT_NO_START_CODON	GT:AD:DP:GQ:PGT:PID:PL	1/2:0,7,6:13:99:.:.:546,252,231,291,0,271	1/1:0,9,0:9:27:1|1:17080712_G_C:405,27,0,405,27,405	1/1:0,4,0:4:12:1|1:17080712_G_C:177,12,0,177,12,177
GL896913.1	17624153	.	T	C	919.14	.	AC=5;AF=0.833;AN=6;BaseQRankSum=0.210;ClippingRankSum=0.00;DP=27;ExcessHet=3.0103;FS=2.079;MLEAC=5;MLEAF=0.833;MQ=60.00;MQRankSum=0.00;QD=31.68;ReadPosRankSum=0.210;SOR=1.093;ANN=C|missense_variant|MODERATE|ZNF516|ENSMPUG00000016638|transcript|ENSMPUT00000016781.1|protein_coding|13/13|c.3019A>G|p.Ser1007Gly|3019/3198|3019/3198|1007/1065||WARNING_TRANSCRIPT_NO_STOP_CODON	GT:AD:DP:GQ:PGT:PID:PL	0/1:5,1:6:24:.:.:24,0,179	1/1:0,8:8:27:1|1:17624153_T_C:386,27,0	1/1:0,12:12:36:1|1:17624153_T_C:540,36,0
GL896913.1	17625338	.	G	C,T	1581.91	.	AC=5,1;AF=0.833,0.167;AN=6;DP=35;ExcessHet=3.0103;FS=0.000;MLEAC=5,1;MLEAF=0.833,0.167;MQ=60.00;QD=25.19;SOR=1.002;ANN=C|missense_variant|MODERATE|ZNF516|ENSMPUG00000016638|transcript|ENSMPUT00000016781.1|protein_coding|12/13|c.1852C>G|p.Arg618Gly|1852/3198|1852/3198|618/1065||WARNING_TRANSCRIPT_NO_STOP_CODON	GT:AD:DP:GQ:PGT:PID:PL	1/2:0,11,6:17:99:.:.:714,230,187,441,0,408	1/1:0,10,0:10:33:1|1:17625324_T_C:492,33,0,492,33,492	1/1:0,8,0:8:27:1|1:17625324_T_C:402,27,0,402,27,402
GL896913.1	17673139	.	G	A	1305.14	.	AC=5;AF=0.833;AN=6;BaseQRankSum=-1.066e+00;ClippingRankSum=0.00;DP=41;ExcessHet=3.0103;FS=3.647;MLEAC=5;MLEAF=0.833;MQ=60.00;MQRankSum=0.00;QD=33.47;ReadPosRankSum=-1.090e-01;SOR=0.235;ANN=A|missense_variant|MODERATE|ZNF516|ENSMPUG00000016638|transcript|ENSMPUT00000016781.1|protein_coding|1/13|c.305C>T|p.Ala102Val|305/3198|305/3198|102/1065||WARNING_TRANSCRIPT_NO_STOP_CODON	GT:AD:DP:GQ:PGT:PID:PL	0/1:8,13:21:99:0|1:17673139_G_A:481,0,207	1/1:0,10:10:30:1|1:17673139_G_A:450,30,0	1/1:0,8:8:27:1|1:17673139_G_A:405,27,0
GL896913.1	19655232	.	A	ACACC	493.91	.	AC=4;AF=0.667;AN=6;DP=20;ExcessHet=0.4576;FS=0.000;MLEAC=4;MLEAF=0.667;MQ=56.40;QD=31.64;SOR=0.693;ANN=ACACC|frameshift_variant|HIGH|ATP9B|ENSMPUG00000016647|transcript|ENSMPUT00000016790.1|protein_coding|14/28|c.1391_1392insCACC|p.Gln464fs|1429/4643|1392/3144|464/1047||;LOF=(ATP9B|ENSMPUG00000016647|1|1.00)	GT:AD:DP:GQ:PGT:PID:PL	0/0:10,0:10:27:.:.:0,27,405	1/1:0,7:7:27:1|1:19655224_T_C:405,27,0	1/1:0,3:3:9:1|1:19655224_T_C:135,9,0
GL896913.1	20200221	.	T	C	711.45	.	AC=5;AF=0.833;AN=6;BaseQRankSum=0.00;ClippingRankSum=0.00;DP=24;ExcessHet=3.0103;FS=3.522;MLEAC=5;MLEAF=0.833;MQ=59.52;MQRankSum=0.00;QD=33.90;ReadPosRankSum=0.157;SOR=0.761;ANN=C|missense_variant|MODERATE|ADNP2|ENSMPUG00000016665|transcript|ENSMPUT00000016808.1|protein_coding|4/4|c.2468T>C|p.Val823Ala|2614/3848|2468/3702|823/1233||	GT:AD:DP:GQ:PGT:PID:PL	0/1:1,7:8:21:0|1:20200221_T_C:291,0,21	1/1:0,5:5:15:1|1:20200221_T_C:226,15,0	1/1:0,5:5:15:1|1:20200221_T_C:225,15,0
GL896913.1	20200227	.	A	G	711.45	.	AC=5;AF=0.833;AN=6;BaseQRankSum=0.00;ClippingRankSum=0.00;DP=24;ExcessHet=3.0103;FS=3.522;MLEAC=5;MLEAF=0.833;MQ=59.52;MQRankSum=0.00;QD=28.66;SOR=0.761;ANN=G|missense_variant|MODERATE|ADNP2|ENSMPUG00000016665|transcript|ENSMPUT00000016808.1|protein_coding|4/4|c.2474A>G|p.Lys825Arg|2620/3848|2474/3702|825/1233||	GT:AD:DP:GQ:PGT:PID:PL	0/1:1,7:8:21:0|1:20200221_T_C:291,0,21	1/1:0,5:5:15:1|1:20200221_T_C:226,15,0	1/1:0,5:5:15:1|1:20200221_T_C:225,15,0
GL896913.1	20200230	.	T	C	756.4	.	AC=5;AF=0.833;AN=6;BaseQRankSum=0.00;ClippingRankSum=0.00;DP=23;ExcessHet=3.0103;FS=3.522;MLEAC=5;MLEAF=0.833;MQ=59.49;MQRankSum=0.00;QD=32.79;ReadPosRankSum=0.489;SOR=0.761;ANN=C|missense_variant|MODERATE|ADNP2|ENSMPUG00000016665|transcript|ENSMPUT00000016808.1|protein_coding|4/4|c.2477T>C|p.Leu826Pro|2623/3848|2477/3702|826/1233||	GT:AD:DP:GQ:PGT:PID:PL	0/1:1,7:8:21:0|1:20200221_T_C:291,0,21	1/1:0,5:5:15:1|1:20200221_T_C:226,15,0	1/1:0,5:5:18:1|1:20200221_T_C:270,18,0
GL896913.1	20200286	.	G	A	671.35	.	AC=5;AF=0.833;AN=6;BaseQRankSum=-5.240e-01;ClippingRankSum=0.00;DP=18;ExcessHet=3.0103;FS=3.214;MLEAC=5;MLEAF=0.833;MQ=58.44;MQRankSum=1.65;QD=29.44;ReadPosRankSum=1.65;SOR=0.105;ANN=A|missense_variant|MODERATE|ADNP2|ENSMPUG00000016665|transcript|ENSMPUT00000016808.1|protein_coding|4/4|c.2533G>A|p.Ala845Thr|2679/3848|2533/3702|845/1233||	GT:AD:DP:GQ:PGT:PID:PL	0/1:2,3:5:99:0|1:20200286_G_A:117,0,117	1/1:0,4:4:12:1|1:20200286_G_A:180,12,0	1/1:0,9:9:27:1|1:20200286_G_A:405,27,0
GL896914.1	45868	.	G	A	685.25	.	AC=5;AF=0.833;AN=6;BaseQRankSum=1.07;ClippingRankSum=0.00;DP=21;ExcessHet=3.0103;FS=0.000;MLEAC=5;MLEAF=0.833;MQ=54.75;MQRankSum=0.00;QD=32.63;ReadPosRankSum=-1.006e+00;SOR=1.061;ANN=A|missense_variant|MODERATE|FAM110C|ENSMPUG00000019475|transcript|ENSMPUT00000019627.1|protein_coding|1/1|c.467C>T|p.Ala156Val|467/966|467/966|156/321||	GT:AD:DP:GQ:PGT:PID:PL	0/1:4,4:8:99:.:.:131,0,109	1/1:0,8:8:24:1|1:45849_A_G:360,24,0	1/1:0,5:5:15:1|1:45849_A_G:225,15,0
GL896914.1	480938	.	A	C,T	626.14	.	AC=5,1;AF=0.833,0.167;AN=6;DP=15;ExcessHet=3.0103;FS=0.000;MLEAC=5,1;MLEAF=0.833,0.167;MQ=51.28;QD=29.66;SOR=0.818;ANN=C|missense_variant|MODERATE|ENSMPUG00000012825|ENSMPUG00000012825|transcript|ENSMPUT00000012934.1|protein_coding|3/15|c.312A>C|p.Arg104Ser|312/2790|312/2790|104/929||WARNING_TRANSCRIPT_NO_START_CODON	GT:AD:DP:GQ:PGT:PID:PL	1/2:0,2,6:8:49:.:.:336,230,215,72,0,49	1/1:0,3,0:3:9:1|1:480931_A_G:135,9,0,135,9,135	1/1:0,4,0:4:12:1|1:480931_A_G:180,12,0,180,12,180
GL896914.1	480938	.	A	C,T	626.14	.	AC=5,1;AF=0.833,0.167;AN=6;DP=15;ExcessHet=3.0103;FS=0.000;MLEAC=5,1;MLEAF=0.833,0.167;MQ=51.28;QD=29.66;SOR=0.818;ANN=T|missense_variant|MODERATE|ENSMPUG00000012825|ENSMPUG00000012825|transcript|ENSMPUT00000012934.1|protein_coding|3/15|c.312A>T|p.Arg104Ser|312/2790|312/2790|104/929||WARNING_TRANSCRIPT_NO_START_CODON	GT:AD:DP:GQ:PGT:PID:PL	1/2:0,2,6:8:49:.:.:336,230,215,72,0,49	1/1:0,3,0:3:9:1|1:480931_A_G:135,9,0,135,9,135	1/1:0,4,0:4:12:1|1:480931_A_G:180,12,0,180,12,180
GL896914.1	735821	.	C	T	750.21	.	AC=5;AF=0.833;AN=6;BaseQRankSum=-6.740e-01;ClippingRankSum=0.00;DP=24;ExcessHet=3.0103;FS=8.235;MLEAC=5;MLEAF=0.833;MQ=58.43;MQRankSum=0.674;QD=31.26;ReadPosRankSum=0.00;SOR=1.759;ANN=T|missense_variant|MODERATE|ENSMPUG00000019476|ENSMPUG00000019476|transcript|ENSMPUT00000019628.1|protein_coding|1/1|c.559C>T|p.Pro187Ser|559/1302|559/996|187/331||WARNING_TRANSCRIPT_NO_START_CODON	GT:AD:DP:GQ:PGT:PID:PL	0/1:6,6:12:99:.:.:199,0,215	1/1:0,7:7:21:1|1:735820_G_A:315,21,0	1/1:0,5:5:18:1|1:735820_G_A:267,18,0
GL896914.1	1317443	.	G	A	451.2	.	AC=4;AF=0.667;AN=6;DP=21;ExcessHet=0.4576;FS=0.000;MLEAC=4;MLEAF=0.667;MQ=57.67;QD=25.54;SOR=0.892;ANN=A|missense_variant|MODERATE|ENSMPUG00000012958|ENSMPUG00000012958|transcript|ENSMPUT00000013067.1|protein_coding|2/3|c.1148C>T|p.Pro383Leu|1148/3716|1148/1347|383/448||WARNING_TRANSCRIPT_NO_START_CODON	GT:AD:DP:GQ:PGT:PID:PL	0/0:12,0:12:15:.:.:0,15,225	1/1:0,3:3:12:1|1:1317439_C_A:180,12,0	1/1:0,6:6:21:1|1:1317439_C_A:308,21,0
GL896914.1	1563827	.	G	A	896.27	.	AC=5;AF=0.833;AN=6;BaseQRankSum=-9.900e-01;ClippingRankSum=0.00;DP=32;ExcessHet=3.0103;FS=0.000;MLEAC=5;MLEAF=0.833;MQ=60.00;MQRankSum=0.00;QD=28.01;ReadPosRankSum=1.23;SOR=0.693;ANN=A|missense_variant|MODERATE|EIPR1|ENSMPUG00000012961|transcript|ENSMPUT00000013070.1|protein_coding|7/9|c.800C>T|p.Thr267Ile|800/1164|800/1164|267/387||	GT:AD:DP:GQ:PL	0/1:7,13:20:99:419,0,233	1/1:0,7:7:21:290,21,0	1/1:0,5:5:15:218,15,0
GL896914.1	1823278	.	A	G	1215.14	.	AC=5;AF=0.833;AN=6;BaseQRankSum=0.00;ClippingRankSum=0.00;DP=32;ExcessHet=3.0103;FS=0.000;MLEAC=5;MLEAF=0.833;MQ=60.00;MQRankSum=0.00;QD=31.95;ReadPosRankSum=0.301;SOR=0.616;ANN=G|splice_acceptor_variant&intron_variant|HIGH|ENSMPUG00000013003|ENSMPUG00000013003|transcript|ENSMPUT00000013113.1|protein_coding|2/2|c.457-2A>G||||||WARNING_TRANSCRIPT_NO_START_CODON;LOF=(ENSMPUG00000013003|ENSMPUG00000013003|1|1.00)	GT:AD:DP:GQ:PGT:PID:PL	0/1:3,8:11:92:0|1:1823278_A_G:301,0,92	1/1:0,11:11:33:1|1:1823278_A_G:495,33,0	1/1:0,10:10:30:1|1:1823278_A_G:450,30,0
GL896914.1	1902795	.	A	G	1063.15	.	AC=5;AF=0.833;AN=6;BaseQRankSum=0.00;ClippingRankSum=0.00;DP=26;ExcessHet=3.0103;FS=0.000;MLEAC=5;MLEAF=0.833;MQ=60.00;MQRankSum=0.00;QD=28.91;ReadPosRankSum=-1.068e+00;SOR=1.051;ANN=G|missense_variant|MODERATE|ALLC|ENSMPUG00000013055|transcript|ENSMPUT00000013167.1|protein_coding|11/11|c.1042A>G|p.Asn348Asp|1042/1239|1042/1239|348/412||	GT:AD:DP:GQ:PGT:PID:PL	0/1:2,6:8:66:0|1:1902771_C_T:239,0,66	1/1:0,11:11:33:1|1:1902795_A_G:495,33,0	1/1:0,7:7:24:1|1:1902795_A_G:360,24,0
GL896914.1	5518257	.	CTCTGTGGTTAACTG	C	562.36	.	AC=5;AF=0.833;AN=6;BaseQRankSum=0.00;ClippingRankSum=0.00;DP=17;ExcessHet=3.0103;FS=0.000;MLEAC=5;MLEAF=0.833;MQ=54.32;MQRankSum=-1.800e-01;QD=33.08;ReadPosRankSum=1.20;SOR=0.804;ANN=C|frameshift_variant|HIGH|ENSMPUG00000013173|ENSMPUG00000013173|transcript|ENSMPUT00000013286.1|protein_coding|2/2|c.191_204delTGTGGTTAACTGTC|p.Leu64fs|914/1086|191/363|64/120||WARNING_TRANSCRIPT_NO_START_CODON&INFO_REALIGN_3_PRIME;LOF=(ENSMPUG00000013173|ENSMPUG00000013173|1|1.00)	GT:AD:DP:GQ:PGT:PID:PL	0/1:3,4:7:99:.:.:152,0,104	1/1:0,4:4:12:1|1:5518203_A_G:180,12,0	1/1:0,6:6:18:1|1:5518245_C_G:270,18,0
GL896914.1	5518260	.	TGTGGTTAACTGTCC	T,*	514.36	.	AC=1,4;AF=0.167,0.667;AN=6;BaseQRankSum=0.00;ClippingRankSum=0.00;DP=17;ExcessHet=3.0103;FS=0.000;MLEAC=1,4;MLEAF=0.167,0.667;MQ=35.27;MQRankSum=0.180;QD=30.26;ReadPosRankSum=-2.189e+00;SOR=0.446;ANN=T|frameshift_variant|HIGH|ENSMPUG00000013173|ENSMPUG00000013173|transcript|ENSMPUT00000013286.1|protein_coding|2/2|c.193_206delTGGTTAACTGTCCG|p.Trp65fs|916/1086|193/363|65/120||WARNING_TRANSCRIPT_NO_START_CODON&INFO_REALIGN_3_PRIME;LOF=(ENSMPUG00000013173|ENSMPUG00000013173|1|1.00)	GT:AD:DP:GQ:PGT:PID:PL	0/1:4,3,0:7:99:.:.:104,0,153,116,162,278	2/2:0,0,4:4:12:1|1:5518203_A_G:180,180,180,12,12,0	2/2:0,0,6:6:18:1|1:5518245_C_G:270,270,270,18,18,0
GL896914.1	6240657	.	C	CAG	398.67	.	AC=4;AF=0.667;AN=6;DP=19;ExcessHet=0.4576;FS=0.000;MLEAC=4;MLEAF=0.667;MQ=59.32;QD=33.28;SOR=2.303;ANN=CAG|frameshift_variant|HIGH|IAH1|ENSMPUG00000013218|transcript|ENSMPUT00000013331.1|protein_coding|1/6|c.18_19insAG|p.Gly7fs|338/1087|19/768|7/255||	GT:AD:DP:GQ:PGT:PID:PL	0/0:8,0:8:21:.:.:0,21,315	1/1:0,5:5:15:1|1:6240657_C_CAG:225,15,0	1/1:0,5:5:15:1|1:6240657_C_CAG:220,15,0
GL896914.1	6253036	.	GA	G	583.23	.	AC=4;AF=0.667;AN=6;DP=27;ExcessHet=0.4576;FS=0.000;MLEAC=4;MLEAF=0.667;MQ=59.79;QD=33.21;SOR=2.303;LOF=(ADAM17|ENSMPUG00000013236|1|1.00);ANN=G|frameshift_variant|HIGH|ADAM17|ENSMPUG00000013236|transcript|ENSMPUT00000013349.1|protein_coding|19/19|c.2224delT|p.Ser742fs|2224/2469|2224/2469|742/822||	GT:AD:DP:GQ:PGT:PID:PL	0/0:13,0:13:39:.:.:0,39,483	1/1:0,6:6:18:1|1:6253023_G_GGGC:270,18,0	1/1:0,8:8:24:1|1:6253023_G_GGGGGGC:360,24,0
GL896914.1	6253037	.	A	G,*	1098.93	.	AC=2,4;AF=0.333,0.667;AN=6;DP=25;ExcessHet=3.0103;FS=0.000;MLEAC=2,4;MLEAF=0.333,0.667;MQ=39.80;QD=27.74;SOR=0.941;ANN=G|missense_variant|MODERATE|ADAM17|ENSMPUG00000013236|transcript|ENSMPUT00000013349.1|protein_coding|19/19|c.2224T>C|p.Ser742Pro|2224/2469|2224/2469|742/822||	GT:AD:DP:GQ:PGT:PID:PL	1/1:0,11,0:11:33:1|1:6253023_GGGC_G:495,33,0,495,33,495	2/2:0,0,6:6:18:1|1:6253023_G_GGGC:270,270,270,18,18,0	2/2:0,0,8:8:24:1|1:6253023_G_GGGGGGC:360,360,360,24,24,0
GL896914.1	6253040	.	C	CCGGGCTGCAG	583.4	.	AC=4;AF=0.667;AN=6;DP=25;ExcessHet=0.4576;FS=0.000;MLEAC=4;MLEAF=0.667;MQ=59.77;QD=30.49;SOR=2.833;LOF=(ADAM17|ENSMPUG00000013236|1|1.00);ANN=CCGGGCTGCAG|frameshift_variant|HIGH|ADAM17|ENSMPUG00000013236|transcript|ENSMPUT00000013349.1|protein_coding|19/19|c.2220_2221insCTGCAGCCCG|p.Ala741fs|2220/2469|2220/2469|740/822||	GT:AD:DP:GQ:PGT:PID:PL	0/0:12,0:12:21:.:.:0,21,432	1/1:0,6:6:18:1|1:6253023_G_GGGC:270,18,0	1/1:0,7:7:24:1|1:6253023_G_GGGGGGC:360,24,0
GL896914.1	6674219	.	C	G	610.66	.	AC=5;AF=0.833;AN=6;BaseQRankSum=0.00;ClippingRankSum=0.00;DP=15;ExcessHet=3.0103;FS=7.160;MLEAC=5;MLEAF=0.833;MQ=60.00;MQRankSum=0.00;QD=26.99;ReadPosRankSum=0.508;SOR=0.859;ANN=G|missense_variant|MODERATE|ENSMPUG00000013281|ENSMPUG00000013281|transcript|ENSMPUT00000013394.1|protein_coding|2/2|c.824G>C|p.Arg275Pro|1165/2510|824/1077|275/358||	GT:AD:DP:GQ:PGT:PID:PL	0/1:2,7:9:63:0|1:6674219_C_G:288,0,63	1/1:0,2:2:9:1|1:6674215_A_G:135,9,0	1/1:0,4:4:15:1|1:6674215_A_G:218,15,0
GL896914.1	6674226	.	C	CCA	685.26	.	AC=5;AF=0.833;AN=6;BaseQRankSum=0.00;ClippingRankSum=0.00;DP=19;ExcessHet=3.0103;FS=3.214;MLEAC=5;MLEAF=0.833;MQ=60.00;MQRankSum=0.00;QD=26.02;ReadPosRankSum=0.508;SOR=0.105;ANN=CCA|frameshift_variant|HIGH|ENSMPUG00000013281|ENSMPUG00000013281|transcript|ENSMPUT00000013394.1|protein_coding|2/2|c.816_817insTG|p.Ala273fs|1157/2510|816/1077|272/358||;LOF=(ENSMPUG00000013281|ENSMPUG00000013281|1|1.00)	GT:AD:DP:GQ:PGT:PID:PL	0/1:2,7:9:63:0|1:6674219_C_G:288,0,63	1/1:0,4:4:15:1|1:6674215_A_G:189,15,0	1/1:0,5:5:18:1|1:6674215_A_G:248,18,0
GL896914.1	6675377	.	T	C	956.2	.	AC=5;AF=0.833;AN=6;BaseQRankSum=0.842;ClippingRankSum=0.00;DP=29;ExcessHet=3.0103;FS=4.505;MLEAC=5;MLEAF=0.833;MQ=60.00;MQRankSum=0.00;QD=32.97;ReadPosRankSum=0.411;SOR=0.123;ANN=C|missense_variant|MODERATE|ENSMPUG00000013281|ENSMPUG00000013281|transcript|ENSMPUT00000013394.1|protein_coding|1/2|c.175A>G|p.Lys59Glu|516/2510|175/1077|59/358||	GT:AD:DP:GQ:PGT:PID:PL	0/1:6,9:15:99:0|1:6675377_T_C:357,0,225	1/1:0,8:8:24:1|1:6675363_C_T:360,24,0	1/1:0,6:6:18:1|1:6675363_C_T:270,18,0
GL896914.1	7266142	.	T	G,TG	963.95	.	AC=4,2;AF=0.667,0.333;AN=6;DP=18;ExcessHet=3.0103;FS=0.000;MLEAC=4,2;MLEAF=0.667,0.333;MQ=60.00;QD=28.32;SOR=1.493;LOF=(ENSMPUG00000019480|ENSMPUG00000019480|1|1.00);ANN=TG|frameshift_variant|HIGH|ENSMPUG00000019480|ENSMPUG00000019480|transcript|ENSMPUT00000019632.1|protein_coding|1/1|c.80_81insC|p.Arg27fs|80/1128|80/1128|27/375||	GT:AD:DP:GQ:PGT:PID:PL	2/2:0,0,9:9:30:1|1:7266109_G_C:450,450,450,30,30,0	1/1:0,5,0:5:18:1|1:7266111_G_A:270,18,0,270,18,270	1/1:0,4,0:4:18:1|1:7266115_C_T:270,18,0,270,18,270
GL896914.1	7266142	.	T	G,TG	963.95	.	AC=4,2;AF=0.667,0.333;AN=6;DP=18;ExcessHet=3.0103;FS=0.000;MLEAC=4,2;MLEAF=0.667,0.333;MQ=60.00;QD=28.32;SOR=1.493;LOF=(ENSMPUG00000019480|ENSMPUG00000019480|1|1.00);ANN=G|missense_variant|MODERATE|ENSMPUG00000019480|ENSMPUG00000019480|transcript|ENSMPUT00000019632.1|protein_coding|1/1|c.81A>C|p.Arg27Ser|81/1128|81/1128|27/375||	GT:AD:DP:GQ:PGT:PID:PL	2/2:0,0,9:9:30:1|1:7266109_G_C:450,450,450,30,30,0	1/1:0,5,0:5:18:1|1:7266111_G_A:270,18,0,270,18,270	1/1:0,4,0:4:18:1|1:7266115_C_T:270,18,0,270,18,270
GL896914.1	7266173	.	C	A	429.49	.	AC=5;AF=0.833;AN=6;BaseQRankSum=-1.282e+00;ClippingRankSum=0.00;DP=20;ExcessHet=3.0103;FS=1.871;MLEAC=5;MLEAF=0.833;MQ=60.00;MQRankSum=0.00;QD=21.47;ReadPosRankSum=-1.834e+00;SOR=0.799;ANN=A|missense_variant|MODERATE|ENSMPUG00000019480|ENSMPUG00000019480|transcript|ENSMPUT00000019632.1|protein_coding|1/1|c.50G>T|p.Trp17Leu|50/1128|50/1128|17/375||	GT:AD:DP:GQ:PGT:PID:PL	0/1:8,2:10:10:0|1:7266173_C_A:10,0,292	1/1:0,6:6:18:1|1:7266111_G_A:270,18,0	1/1:0,4:4:12:1|1:7266115_C_T:180,12,0
GL896914.1	7266174	.	A	C	429.49	.	AC=5;AF=0.833;AN=6;BaseQRankSum=-1.282e+00;ClippingRankSum=0.00;DP=20;ExcessHet=3.0103;FS=1.871;MLEAC=5;MLEAF=0.833;MQ=60.00;MQRankSum=0.00;QD=21.47;ReadPosRankSum=-1.834e+00;SOR=0.799;ANN=C|missense_variant|MODERATE|ENSMPUG00000019480|ENSMPUG00000019480|transcript|ENSMPUT00000019632.1|protein_coding|1/1|c.49T>G|p.Trp17Gly|49/1128|49/1128|17/375||	GT:AD:DP:GQ:PGT:PID:PL	0/1:8,2:10:10:0|1:7266173_C_A:10,0,292	1/1:0,6:6:18:1|1:7266111_G_A:270,18,0	1/1:0,4:4:12:1|1:7266115_C_T:180,12,0
GL896914.1	7266179	.	T	A	757.41	.	AC=5;AF=0.833;AN=6;BaseQRankSum=2.29;ClippingRankSum=0.00;DP=20;ExcessHet=3.0103;FS=0.000;MLEAC=5;MLEAF=0.833;MQ=60.00;MQRankSum=0.00;QD=26.99;ReadPosRankSum=2.29;SOR=0.693;ANN=A|missense_variant|MODERATE|ENSMPUG00000019480|ENSMPUG00000019480|transcript|ENSMPUT00000019632.1|protein_coding|1/1|c.44A>T|p.Glu15Val|44/1128|44/1128|15/375||	GT:AD:DP:GQ:PGT:PID:PL	0/1:2,8:10:10:0|1:7266171_CCCA_C:292,0,10	1/1:0,5:5:18:1|1:7266111_G_A:270,18,0	1/1:0,5:5:15:1|1:7266115_C_T:225,15,0
GL896914.1	7266184	.	CT	C	456.07	.	AC=4;AF=0.667;AN=6;DP=22;ExcessHet=1.0474;FS=0.000;MLEAC=5;MLEAF=0.833;MQ=60.00;QD=32.02;SOR=0.892;ANN=C|frameshift_variant|HIGH|ENSMPUG00000019480|ENSMPUG00000019480|transcript|ENSMPUT00000019632.1|protein_coding|1/1|c.38delA|p.Gln13fs|38/1128|38/1128|13/375||	GT:AD:DP:GQ:PGT:PID:PL	0/0:13,0:13:0:.:.:0,0,395	1/1:0,5:5:18:1|1:7266111_G_A:270,18,0	1/1:0,4:4:15:1|1:7266115_C_T:225,15,0
GL896914.1	7495977	.	C	G	592.25	.	AC=4;AF=0.667;AN=6;DP=27;ExcessHet=0.4576;FS=3.473;MLEAC=4;MLEAF=0.667;MQ=84.09;QD=27.87;SOR=1.049;ANN=G|missense_variant|MODERATE|ENSMPUG00000013537|ENSMPUG00000013537|transcript|ENSMPUT00000013650.1|protein_coding|1/2|c.51C>G|p.Cys17Trp|117/258|51/192|17/63||WARNING_TRANSCRIPT_NO_STOP_CODON	GT:AD:DP:GQ:PGT:PID:PL	0/0:14,0:14:42:0|1:7495886_C_T:0,42,630	1/1:0,6:6:21:1|1:7495913_C_T:315,21,0	1/1:0,7:7:21:1|1:7495913_C_T:315,21,0
GL896914.1	7496049	.	C	A	460.99	.	AC=5;AF=0.833;AN=6;BaseQRankSum=-1.335e+00;ClippingRankSum=0.00;DP=20;ExcessHet=3.0103;FS=0.000;MLEAC=5;MLEAF=0.833;MQ=53.20;MQRankSum=1.14;QD=24.26;ReadPosRankSum=0.163;SOR=0.385;ANN=A|missense_variant|MODERATE|ENSMPUG00000013537|ENSMPUG00000013537|transcript|ENSMPUT00000013650.1|protein_coding|1/2|c.123C>A|p.His41Gln|189/258|123/192|41/63||WARNING_TRANSCRIPT_NO_STOP_CODON	GT:AD:DP:GQ:PGT:PID:PL	0/1:8,4:12:99:0|1:7495886_C_T:131,0,290	1/1:0,2:2:6:1|1:7496046_T_G:90,6,0	1/1:0,5:5:18:1|1:7496026_G_T:270,18,0
GL896914.1	7496050	.	C	T	505.96	.	AC=5;AF=0.833;AN=6;BaseQRankSum=-4.310e-01;ClippingRankSum=0.00;DP=21;ExcessHet=3.0103;FS=0.000;MLEAC=5;MLEAF=0.833;MQ=52.65;MQRankSum=1.14;QD=25.30;ReadPosRankSum=0.084;SOR=0.467;ANN=T|missense_variant|MODERATE|ENSMPUG00000013537|ENSMPUG00000013537|transcript|ENSMPUT00000013650.1|protein_coding|1/2|c.124C>T|p.Arg42Cys|190/258|124/192|42/63||WARNING_TRANSCRIPT_NO_STOP_CODON	GT:AD:DP:GQ:PGT:PID:PL	0/1:8,4:12:99:0|1:7495886_C_T:131,0,290	1/1:0,2:2:6:1|1:7496046_T_G:90,6,0	1/1:0,6:6:21:1|1:7496026_G_T:315,21,0
GL896914.1	7496052	.	T	G,TAATGG	1064.19	.	AC=5,1;AF=0.833,0.167;AN=6;DP=22;ExcessHet=3.0103;FS=0.000;MLEAC=5,1;MLEAF=0.833,0.167;MQ=52.14;QD=28.54;SOR=1.828;LOF=(ENSMPUG00000013537|ENSMPUG00000013537|1|1.00);ANN=TAATGG|frameshift_variant|HIGH|ENSMPUG00000013537|ENSMPUG00000013537|transcript|ENSMPUT00000013650.1|protein_coding|1/2|c.126_127insAATGG|p.Val43fs|193/258|127/192|43/63||WARNING_TRANSCRIPT_NO_STOP_CODON	GT:AD:DP:GQ:PGT:PID:PL	1/2:0,4,8:12:99:.:.:684,327,290,172,0,131	1/1:0,2,0:2:6:1|1:7496046_T_G:90,6,0,90,6,90	1/1:0,7,0:7:21:1|1:7496026_G_T:315,21,0,315,21,315
GL896914.1	7496071	.	G	A	545.96	.	AC=5;AF=0.833;AN=6;BaseQRankSum=0.00;ClippingRankSum=0.00;DP=23;ExcessHet=3.0103;FS=4.801;MLEAC=5;MLEAF=0.833;MQ=48.38;MQRankSum=-3.719e+00;QD=23.74;ReadPosRankSum=0.513;SOR=1.981;ANN=A|missense_variant|MODERATE|ENSMPUG00000013537|ENSMPUG00000013537|transcript|ENSMPUT00000013650.1|protein_coding|1/2|c.145G>A|p.Gly49Arg|211/258|145/192|49/63||WARNING_TRANSCRIPT_NO_STOP_CODON	GT:AD:DP:GQ:PGT:PID:PL	0/1:9,6:15:99:0|1:7495886_C_T:178,0,333	1/1:0,2:2:6:1|1:7496046_T_G:90,6,0	1/1:0,6:6:21:1|1:7496026_G_T:308,21,0
GL896914.1	7898059	.	C	T	457.61	.	AC=4;AF=0.667;AN=6;DP=20;ExcessHet=0.4576;FS=0.000;MLEAC=4;MLEAF=0.667;MQ=60.00;QD=35.06;SOR=1.270;ANN=T|missense_variant|MODERATE|GREB1|ENSMPUG00000013561|transcript|ENSMPUT00000013674.1|protein_coding|21/32|c.3568C>T|p.Arg1190Trp|3592/7599|3568/5868|1190/1955||	GT:AD:DP:GQ:PGT:PID:PL	0/0:8,0:8:21:.:.:0,21,315	1/1:0,5:5:15:1|1:7898059_C_T:225,15,0	1/1:0,6:6:18:1|1:7898059_C_T:270,18,0
GL896914.1	7904748	.	G	A	762.54	.	AC=4;AF=0.667;AN=6;DP=30;ExcessHet=0.4576;FS=0.000;MLEAC=4;MLEAF=0.667;MQ=60.00;QD=34.02;SOR=0.693;ANN=A|missense_variant|MODERATE|GREB1|ENSMPUG00000013561|transcript|ENSMPUT00000013674.1|protein_coding|24/32|c.4333G>A|p.Val1445Met|4357/7599|4333/5868|1445/1955||	GT:AD:DP:GQ:PGT:PID:PL	0/0:12,0:12:36:.:.:0,36,463	1/1:0,4:4:12:1|1:7904665_A_G:180,12,0	1/1:0,14:14:42:1|1:7904720_C_G:620,42,0
GL896914.1	10555537	.	ATG	CTG,A	1097.19	.	AC=5,1;AF=0.833,0.167;AN=6;DP=26;ExcessHet=3.0103;FS=0.000;MLEAC=5,1;MLEAF=0.833,0.167;MQ=60.00;QD=29.06;SOR=1.697;LOF=(ENSMPUG00000013584|ENSMPUG00000013584|1|1.00);ANN=A|frameshift_variant|HIGH|ENSMPUG00000013584|ENSMPUG00000013584|transcript|ENSMPUT00000013697.1|protein_coding|1/2|c.154_155delTG|p.Trp52fs|155/382|154/285|52/94||WARNING_TRANSCRIPT_NO_START_CODON	GT:AD:DP:GQ:PGT:PID:PL	1/2:0,12,4:16:99:.:.:672,168,132,504,0,492	1/1:0,8,0:8:24:1|1:10555537_A_C:360,24,0,360,24,360	1/1:0,2,0:2:6:1|1:10555537_A_C:90,6,0,90,6,90
GL896914.1	10555538	.	T	C	911.94	.	AC=5;AF=0.833;AN=6;BaseQRankSum=-7.380e-01;ClippingRankSum=0.00;DP=26;ExcessHet=3.0103;FS=12.270;MLEAC=5;MLEAF=0.833;MQ=60.00;MQRankSum=0.00;QD=28.45;ReadPosRankSum=1.88;SOR=2.225;ANN=C|missense_variant|MODERATE|ENSMPUG00000013584|ENSMPUG00000013584|transcript|ENSMPUT00000013697.1|protein_coding|1/2|c.154T>C|p.Trp52Arg|155/382|154/285|52/94||WARNING_TRANSCRIPT_NO_START_CODON	GT:AD:DP:GQ:PGT:PID:PL	0/1:4,12:16:99:.:.:492,0,132	1/1:0,8:8:24:1|1:10555537_A_C:360,24,0	1/1:0,2:2:6:1|1:10555537_A_C:90,6,0
GL896914.1	10792911	.	C	T	589.45	.	AC=4;AF=0.667;AN=6;DP=24;ExcessHet=0.4576;FS=0.000;MLEAC=4;MLEAF=0.667;MQ=60.00;QD=28.86;SOR=1.329;ANN=T|missense_variant|MODERATE|NBAS|ENSMPUG00000013588|transcript|ENSMPUT00000013701.1|protein_coding|37/52|c.4363G>A|p.Ala1455Thr|4363/8604|4363/7116|1455/2371||	GT:AD:DP:GQ:PGT:PID:PL	0/0:10,0:10:12:.:.:0,12,180	1/1:0,6:6:18:1|1:10792911_C_T:270,18,0	1/1:0,8:8:24:1|1:10792911_C_T:356,24,0
GL896914.1	10812068	.	T	C	552.37	.	AC=5;AF=0.833;AN=6;BaseQRankSum=0.00;ClippingRankSum=0.00;DP=21;ExcessHet=3.0103;FS=1.833;MLEAC=5;MLEAF=0.833;MQ=60.00;MQRankSum=0.00;QD=26.30;ReadPosRankSum=-9.030e-01;SOR=0.346;ANN=C|missense_variant&splice_region_variant|MODERATE|NBAS|ENSMPUG00000013588|transcript|ENSMPUT00000013701.1|protein_coding|35/52|c.4090A>G|p.Ile1364Val|4090/8604|4090/7116|1364/2371||	GT:AD:DP:GQ:PGT:PID:PL	0/1:7,3:10:95:.:.:95,0,262	1/1:0,4:4:12:1|1:10812068_T_C:180,12,0	1/1:0,7:7:21:1|1:10812068_T_C:308,21,0
GL896914.1	10815293	.	C	T	805.14	.	AC=5;AF=0.833;AN=6;BaseQRankSum=0.00;ClippingRankSum=0.00;DP=32;ExcessHet=3.0103;FS=1.944;MLEAC=5;MLEAF=0.833;MQ=60.00;MQRankSum=0.00;QD=28.76;ReadPosRankSum=-8.120e-01;SOR=0.355;ANN=T|missense_variant|MODERATE|NBAS|ENSMPUG00000013588|transcript|ENSMPUT00000013701.1|protein_coding|33/52|c.3914G>A|p.Arg1305Gln|3914/8604|3914/7116|1305/2371||	GT:AD:DP:GQ:PL	0/1:7,2:9:56:56,0,265	1/1:0,10:10:30:411,30,0	1/1:0,9:9:27:369,27,0
GL896914.1	14579697	.	G	A	869.24	.	AC=5;AF=0.833;AN=6;BaseQRankSum=-4.930e-01;ClippingRankSum=0.00;DP=27;ExcessHet=3.0103;FS=0.000;MLEAC=5;MLEAF=0.833;MQ=60.00;MQRankSum=0.00;QD=32.19;ReadPosRankSum=-7.280e-01;SOR=1.136;ANN=A|missense_variant|MODERATE|MATN3|ENSMPUG00000013713|transcript|ENSMPUT00000013827.1|protein_coding|1/7|c.74C>T|p.Ala25Val|123/4927|74/1410|25/469||	GT:AD:DP:GQ:PL	0/1:2,8:10:54:256,0,54	1/1:0,12:12:36:455,36,0	1/1:0,5:5:15:189,15,0
GL896914.1	15232429	.	T	C	592.9	.	AC=4;AF=0.667;AN=6;DP=28;ExcessHet=0.4576;FS=0.000;MLEAC=4;MLEAF=0.667;MQ=60.00;QD=32.30;SOR=0.976;ANN=C|missense_variant|MODERATE|LDAH|ENSMPUG00000013748|transcript|ENSMPUT00000013862.1|protein_coding|3/6|c.373A>G|p.Thr125Ala|375/980|373/978|125/325||	GT:AD:DP:GQ:PGT:PID:PL	0/0:14,0:14:39:.:.:0,39,585	1/1:0,11:11:33:1|1:15232429_T_C:495,33,0	1/1:0,3:3:9:1|1:15232429_T_C:135,9,0
GL896914.1	15413283	.	C	T	650.21	.	AC=5;AF=0.833;AN=6;BaseQRankSum=-9.670e-01;ClippingRankSum=0.00;DP=20;ExcessHet=3.0103;FS=0.000;MLEAC=5;MLEAF=0.833;MQ=60.00;MQRankSum=0.00;QD=32.51;ReadPosRankSum=-9.520e-01;SOR=0.430;ANN=T|missense_variant|MODERATE|APOB|ENSMPUG00000013749|transcript|ENSMPUT00000013863.1|protein_coding|24/29|c.3898G>A|p.Glu1300Lys|3898/15514|3898/13443|1300/4480||	GT:AD:DP:GQ:PGT:PID:PL	0/1:5,4:9:96:.:.:96,0,170	1/1:0,7:7:21:1|1:15413283_C_T:315,21,0	1/1:0,4:4:18:1|1:15413283_C_T:270,18,0
GL896914.1	15417115	.	G	C	706.27	.	AC=5;AF=0.833;AN=6;BaseQRankSum=0.00;ClippingRankSum=0.00;DP=22;ExcessHet=3.0103;FS=2.430;MLEAC=5;MLEAF=0.833;MQ=60.00;MQRankSum=0.00;QD=32.10;ReadPosRankSum=-3.080e-01;SOR=0.799;ANN=C|missense_variant|MODERATE|APOB|ENSMPUG00000013749|transcript|ENSMPUT00000013863.1|protein_coding|20/29|c.3205C>G|p.Pro1069Ala|3205/15514|3205/13443|1069/4480||	GT:AD:DP:GQ:PGT:PID:PL	0/1:3,7:10:95:.:.:262,0,95	1/1:0,5:5:15:1|1:15417107_A_G:186,15,0	1/1:0,7:7:21:1|1:15417107_A_G:289,21,0
GL896914.1	15418184	.	A	G	274.0	.	AC=5;AF=0.833;AN=6;BaseQRankSum=-2.640e-01;ClippingRankSum=0.00;DP=17;ExcessHet=3.0103;FS=0.000;MLEAC=5;MLEAF=0.833;MQ=60.00;MQRankSum=0.00;QD=17.12;ReadPosRankSum=0.549;SOR=1.085;ANN=G|missense_variant|MODERATE|APOB|ENSMPUG00000013749|transcript|ENSMPUT00000013863.1|protein_coding|19/29|c.2978T>C|p.Val993Ala|2978/15514|2978/13443|993/4480||	GT:AD:DP:GQ:PGT:PID:PL	0/1:7,3:10:63:.:.:63,0,227	1/1:0,3:3:9:1|1:15418180_T_A:106,9,0	1/1:0,3:3:9:1|1:15418180_T_A:135,9,0
GL896914.1	15432157	.	A	C	1149.58	.	AC=5;AF=0.833;AN=6;BaseQRankSum=0.00;ClippingRankSum=0.00;DP=31;ExcessHet=3.0103;FS=0.000;MLEAC=5;MLEAF=0.833;MQ=60.00;MQRankSum=0.00;QD=30.43;ReadPosRankSum=-1.304e+00;SOR=0.648;ANN=C|missense_variant&splice_region_variant|MODERATE|APOB|ENSMPUG00000013749|transcript|ENSMPUT00000013863.1|protein_coding|6/29|c.812T>G|p.Met271Arg|812/15514|812/13443|271/4480||	GT:AD:DP:GQ:PL	0/1:1,11:12:6:420,0,6	1/1:0,11:11:33:439,33,0	1/1:0,8:8:24:319,24,0
GL896914.1	15511095	.	A	G	419.6	.	AC=4;AF=0.667;AN=6;DP=22;ExcessHet=0.4576;FS=0.000;MLEAC=4;MLEAF=0.667;MQ=60.00;QD=34.97;SOR=1.022;ANN=G|missense_variant|MODERATE|TDRD15|ENSMPUG00000013753|transcript|ENSMPUT00000013867.1|protein_coding|1/2|c.260A>G|p.Glu87Gly|320/6826|260/6261|87/2086||	GT:AD:DP:GQ:PL	0/0:9,0:9:27:0,27,350	1/1:0,8:8:24:291,24,0	1/1:0,4:4:12:166,12,0
GL896914.1	15514764	.	A	G	854.21	.	AC=5;AF=0.833;AN=6;BaseQRankSum=0.674;ClippingRankSum=0.00;DP=25;ExcessHet=3.0103;FS=5.528;MLEAC=5;MLEAF=0.833;MQ=60.00;MQRankSum=0.00;QD=34.17;ReadPosRankSum=1.80;SOR=0.116;ANN=G|missense_variant|MODERATE|TDRD15|ENSMPUG00000013753|transcript|ENSMPUT00000013867.1|protein_coding|1/2|c.3929A>G|p.Asn1310Ser|3989/6826|3929/6261|1310/2086||	GT:AD:DP:GQ:PL	0/1:3,9:12:75:328,0,75	1/1:0,7:7:21:304,21,0	1/1:0,6:6:18:253,18,0
GL896914.1	15516497	.	C	T	487.61	.	AC=5;AF=0.833;AN=6;BaseQRankSum=0.099;ClippingRankSum=0.00;DP=23;ExcessHet=3.0103;FS=3.796;MLEAC=5;MLEAF=0.833;MQ=60.00;MQRankSum=0.00;QD=21.20;ReadPosRankSum=-8.200e-02;SOR=1.609;ANN=T|missense_variant|MODERATE|TDRD15|ENSMPUG00000013753|transcript|ENSMPUT00000013867.1|protein_coding|1/2|c.5662C>T|p.His1888Tyr|5722/6826|5662/6261|1888/2086||	GT:AD:DP:GQ:PGT:PID:PL	0/1:10,4:14:99:.:.:113,0,341	1/1:0,3:3:9:1|1:15516483_A_C:135,9,0	1/1:0,6:6:18:1|1:15516483_A_C:270,18,0
GL896914.1	15516951	.	C	T	824.35	.	AC=5;AF=0.833;AN=6;BaseQRankSum=-1.235e+00;ClippingRankSum=0.00;DP=25;ExcessHet=3.0103;FS=4.925;MLEAC=5;MLEAF=0.833;MQ=60.00;MQRankSum=0.00;QD=32.97;ReadPosRankSum=2.15;SOR=0.470;ANN=T|missense_variant|MODERATE|TDRD15|ENSMPUG00000013753|transcript|ENSMPUT00000013867.1|protein_coding|1/2|c.6116C>T|p.Thr2039Ile|6176/6826|6116/6261|2039/2086||	GT:AD:DP:GQ:PGT:PID:PL	0/1:5,10:15:99:0|1:15516951_C_T:405,0,180	1/1:0,5:5:15:1|1:15516951_C_T:225,15,0	1/1:0,5:5:15:1|1:15516951_C_T:225,15,0
GL896914.1	15516953	.	C	G	824.35	.	AC=5;AF=0.833;AN=6;BaseQRankSum=-1.092e+00;ClippingRankSum=0.00;DP=24;ExcessHet=3.0103;FS=2.291;MLEAC=5;MLEAF=0.833;MQ=60.00;MQRankSum=0.00;QD=34.35;ReadPosRankSum=1.84;SOR=0.525;ANN=G|missense_variant|MODERATE|TDRD15|ENSMPUG00000013753|transcript|ENSMPUT00000013867.1|protein_coding|1/2|c.6118C>G|p.Gln2040Glu|6178/6826|6118/6261|2040/2086||	GT:AD:DP:GQ:PGT:PID:PL	0/1:4,10:14:99:0|1:15516951_C_T:405,0,180	1/1:0,5:5:15:1|1:15516951_C_T:225,15,0	1/1:0,5:5:15:1|1:15516951_C_T:225,15,0
GL896914.1	15516960	.	A	G	830.3	.	AC=5;AF=0.833;AN=6;BaseQRankSum=-1.050e+00;ClippingRankSum=0.00;DP=25;ExcessHet=3.0103;FS=2.291;MLEAC=5;MLEAF=0.833;MQ=60.00;MQRankSum=0.00;QD=34.60;SOR=0.525;ANN=G|missense_variant|MODERATE|TDRD15|ENSMPUG00000013753|transcript|ENSMPUT00000013867.1|protein_coding|1/2|c.6125A>G|p.Lys2042Arg|6185/6826|6125/6261|2042/2086||	GT:AD:DP:GQ:PGT:PID:PL	0/1:4,9:13:99:0|1:15516951_C_T:366,0,141	1/1:0,5:5:15:1|1:15516951_C_T:225,15,0	1/1:0,6:6:18:1|1:15516951_C_T:270,18,0
GL896914.1	15516961	.	G	T,GT	1059.97	.	AC=5,1;AF=0.833,0.167;AN=6;DP=25;ExcessHet=3.0103;FS=0.000;MLEAC=5,1;MLEAF=0.833,0.167;MQ=60.00;QD=25.23;SOR=0.693;LOF=(TDRD15|ENSMPUG00000013753|1|1.00);NMD=(TDRD15|ENSMPUG00000013753|1|1.00);ANN=GT|frameshift_variant&stop_gained|HIGH|TDRD15|ENSMPUG00000013753|transcript|ENSMPUT00000013867.1|protein_coding|1/2|c.6126_6127insT|p.Asn2043fs|6187/6826|6127/6261|2043/2086||	GT:AD:DP:GQ:PGT:PID:PL	1/2:0,9,4:13:99:.:.:591,171,141,381,0,366	1/1:0,5,0:5:15:1|1:15516951_C_T:225,15,0,225,15,225	1/1:0,6,0:6:18:1|1:15516951_C_T:270,18,0,270,18,270
GL896914.1	15516961	.	G	T,GT	1059.97	.	AC=5,1;AF=0.833,0.167;AN=6;DP=25;ExcessHet=3.0103;FS=0.000;MLEAC=5,1;MLEAF=0.833,0.167;MQ=60.00;QD=25.23;SOR=0.693;LOF=(TDRD15|ENSMPUG00000013753|1|1.00);NMD=(TDRD15|ENSMPUG00000013753|1|1.00);ANN=T|missense_variant|MODERATE|TDRD15|ENSMPUG00000013753|transcript|ENSMPUT00000013867.1|protein_coding|1/2|c.6126G>T|p.Lys2042Asn|6186/6826|6126/6261|2042/2086||	GT:AD:DP:GQ:PGT:PID:PL	1/2:0,9,4:13:99:.:.:591,171,141,381,0,366	1/1:0,5,0:5:15:1|1:15516951_C_T:225,15,0,225,15,225	1/1:0,6,0:6:18:1|1:15516951_C_T:270,18,0,270,18,270
GL896914.1	18077671	.	ACCCCAG	A	940.31	.	AC=5;AF=0.833;AN=6;BaseQRankSum=0.301;ClippingRankSum=0.00;DP=27;ExcessHet=3.0103;FS=0.000;MLEAC=5;MLEAF=0.833;MQ=60.00;MQRankSum=0.00;QD=34.83;ReadPosRankSum=0.598;SOR=0.473;ANN=A|splice_acceptor_variant&splice_region_variant&intron_variant|HIGH|MFSD2B|ENSMPUG00000013875|transcript|ENSMPUT00000013989.1|protein_coding|5/14|c.531-6_531-1delCCCCAG||||||WARNING_TRANSCRIPT_NO_START_CODON;LOF=(MFSD2B|ENSMPUG00000013875|1|1.00)	GT:AD:DP:GQ:PGT:PID:PL	0/1:3,8:11:81:0|1:18077665_CCGGT_C:269,0,81	1/1:0,4:4:12:1|1:18077658_G_A:180,12,0	1/1:0,12:12:36:1|1:18077658_G_A:531,36,0
GL896914.1	18096935	.	T	C	1052.16	.	AC=5;AF=0.833;AN=6;BaseQRankSum=0.464;ClippingRankSum=0.00;DP=35;ExcessHet=3.0103;FS=6.932;MLEAC=5;MLEAF=0.833;MQ=60.00;MQRankSum=0.00;QD=30.06;ReadPosRankSum=0.00;SOR=0.101;ANN=C|missense_variant|MODERATE|WDCP|ENSMPUG00000013937|transcript|ENSMPUT00000014052.1|protein_coding|2/4|c.881A>G|p.Asn294Ser|987/4743|881/2118|294/705||	GT:AD:DP:GQ:PL	0/1:7,10:17:99:343,0,261	1/1:0,11:11:33:458,33,0	1/1:0,7:7:21:282,21,0
GL896914.1	18096966	.	C	T	1118.19	.	AC=5;AF=0.833;AN=6;BaseQRankSum=-5.790e-01;ClippingRankSum=0.00;DP=35;ExcessHet=3.0103;FS=9.834;MLEAC=5;MLEAF=0.833;MQ=60.00;MQRankSum=0.00;QD=32.89;ReadPosRankSum=-1.654e+00;SOR=0.207;ANN=T|missense_variant|MODERATE|WDCP|ENSMPUG00000013937|transcript|ENSMPUT00000014052.1|protein_coding|2/4|c.850G>A|p.Asp284Asn|956/4743|850/2118|284/705||	GT:AD:DP:GQ:PGT:PID:PL	0/1:7,9:16:99:.:.:316,0,244	1/1:0,13:13:39:1|1:18096966_C_T:571,39,0	1/1:0,5:5:18:1|1:18096966_C_T:262,18,0
GL896914.1	18097380	.	T	C	1080.14	.	AC=5;AF=0.833;AN=6;BaseQRankSum=0.00;ClippingRankSum=0.00;DP=33;ExcessHet=3.0103;FS=1.703;MLEAC=5;MLEAF=0.833;MQ=60.00;MQRankSum=0.00;QD=32.73;ReadPosRankSum=2.03;SOR=0.368;ANN=C|missense_variant|MODERATE|WDCP|ENSMPUG00000013937|transcript|ENSMPUT00000014052.1|protein_coding|2/4|c.436A>G|p.Ile146Val|542/4743|436/2118|146/705||	GT:AD:DP:GQ:PGT:PID:PL	0/1:7,6:13:99:.:.:211,0,253	1/1:0,11:11:33:1|1:18097363_T_C:495,33,0	1/1:0,9:9:27:1|1:18097363_T_C:405,27,0
GL896914.1	18656355	.	G	A	1240.14	.	AC=5;AF=0.833;AN=6;BaseQRankSum=1.21;ClippingRankSum=0.00;DP=38;ExcessHet=3.0103;FS=0.000;MLEAC=5;MLEAF=0.833;MQ=60.00;MQRankSum=0.00;QD=32.64;ReadPosRankSum=-2.690e-01;SOR=1.244;ANN=A|missense_variant|MODERATE|NCOA1|ENSMPUG00000014013|transcript|ENSMPUT00000014128.1|protein_coding|10/21|c.1229G>A|p.Ser410Asn|1928/7961|1229/4200|410/1399||	GT:AD:DP:GQ:PGT:PID:PL	0/1:4,14:18:69:0|1:18656355_G_A:485,0,69	1/1:0,11:11:33:.:.:450,33,0	1/1:0,9:9:27:.:.:336,27,0
GL896914.1	19466988	.	A	ACTG,ACTGCGGCGGCAGCGGCGGCGGCAGCGG,ACTGCGG	1216.89	.	AC=4,1,1;AF=0.667,0.167,0.167;AN=6;DP=24;ExcessHet=3.0103;FS=0.000;MLEAC=4,1,1;MLEAF=0.667,0.167,0.167;MQ=58.28;QD=30.44;SOR=0.693;ANN=ACTG|conservative_inframe_insertion|MODERATE|ASXL2|ENSMPUG00000014077|transcript|ENSMPUT00000014192.1|protein_coding|12/12|c.2044_2045insCAG|p.Ala681dup|2044/4323|2044/4323|682/1440||	GT:AD:DP:GQ:PGT:PID:PL	2/3:0,0,3,7:10:99:.:.:623,609,599,313,309,281,169,167,0,131	1/1:0,6,0,0:6:24:1|1:19466988_A_ACTG:359,24,0,360,24,360,360,24,360,360	1/1:0,6,0,0:6:18:1|1:19466988_A_ACTG:270,18,0,270,18,270,270,18,270,270
GL896914.1	19466988	.	A	ACTG,ACTGCGGCGGCAGCGGCGGCGGCAGCGG,ACTGCGG	1216.89	.	AC=4,1,1;AF=0.667,0.167,0.167;AN=6;DP=24;ExcessHet=3.0103;FS=0.000;MLEAC=4,1,1;MLEAF=0.667,0.167,0.167;MQ=58.28;QD=30.44;SOR=0.693;ANN=ACTGCGG|conservative_inframe_insertion|MODERATE|ASXL2|ENSMPUG00000014077|transcript|ENSMPUT00000014192.1|protein_coding|12/12|c.2044_2045insCCGCAG|p.Ala680_Ala681dup|2044/4323|2044/4323|682/1440||	GT:AD:DP:GQ:PGT:PID:PL	2/3:0,0,3,7:10:99:.:.:623,609,599,313,309,281,169,167,0,131	1/1:0,6,0,0:6:24:1|1:19466988_A_ACTG:359,24,0,360,24,360,360,24,360,360	1/1:0,6,0,0:6:18:1|1:19466988_A_ACTG:270,18,0,270,18,270,270,18,270,270
GL896914.1	19466988	.	A	ACTG,ACTGCGGCGGCAGCGGCGGCGGCAGCGG,ACTGCGG	1216.89	.	AC=4,1,1;AF=0.667,0.167,0.167;AN=6;DP=24;ExcessHet=3.0103;FS=0.000;MLEAC=4,1,1;MLEAF=0.667,0.167,0.167;MQ=58.28;QD=30.44;SOR=0.693;ANN=ACTGCGGCGGCAGCGGCGGCGGCAGCGG|conservative_inframe_insertion|MODERATE|ASXL2|ENSMPUG00000014077|transcript|ENSMPUT00000014192.1|protein_coding|12/12|c.2044_2045insCCGCTGCCGCCGCCGCTGCCGCCGCAG|p.Ala681_Val682insAlaAlaAlaAlaAlaAlaAlaAlaAla|2044/4323|2044/4323|682/1440||	GT:AD:DP:GQ:PGT:PID:PL	2/3:0,0,3,7:10:99:.:.:623,609,599,313,309,281,169,167,0,131	1/1:0,6,0,0:6:24:1|1:19466988_A_ACTG:359,24,0,360,24,360,360,24,360,360	1/1:0,6,0,0:6:18:1|1:19466988_A_ACTG:270,18,0,270,18,270,270,18,270,270
GL896914.1	19466993	.	G	GGCA	673.48	.	AC=4;AF=0.667;AN=6;DP=27;ExcessHet=0.4576;FS=0.000;MLEAC=4;MLEAF=0.667;MQ=57.03;QD=29.58;SOR=0.693;ANN=GGCA|disruptive_inframe_insertion|MODERATE|ASXL2|ENSMPUG00000014077|transcript|ENSMPUT00000014192.1|protein_coding|12/12|c.2039_2040insTGC|p.Ala680dup|2039/4323|2039/4323|680/1440||	GT:AD:DP:GQ:PGT:PID:PL	0/0:13,0:13:18:.:.:0,18,270	1/1:0,8:8:24:1|1:19466988_A_ACTG:360,24,0	1/1:0,6:6:24:1|1:19466988_A_ACTG:360,24,0
GL896914.1	19467005	.	A	AGCGGCGGCGGCTGCGGCGGCG,AGCGGCGGCGGCGGCGGCGGCG	1205.91	.	AC=4,2;AF=0.667,0.333;AN=6;DP=23;ExcessHet=3.0103;FS=0.000;MLEAC=4,1;MLEAF=0.667,0.167;MQ=58.21;QD=28.93;SOR=0.874;ANN=AGCGGCGGCGGCGGCGGCGGCG|disruptive_inframe_insertion|MODERATE|ASXL2|ENSMPUG00000014077|transcript|ENSMPUT00000014192.1|protein_coding|12/12|c.2027_2028insCGCCGCCGCCGCCGCCGCCGC|p.Ala676_Ala677insAlaAlaAlaAlaAlaAlaAla|2027/4323|2027/4323|676/1440||	GT:AD:DP:GQ:PGT:PID:PL	2/2:0,0,6:8:23:.:.:322,310,303,24,23,0	1/1:0,9,0:9:27:1|1:19466988_A_ACTG:405,27,0,405,27,405	1/1:0,5,0:5:30:1|1:19466988_A_ACTG:446,30,0,446,30,446
GL896914.1	19467005	.	A	AGCGGCGGCGGCTGCGGCGGCG,AGCGGCGGCGGCGGCGGCGGCG	1205.91	.	AC=4,2;AF=0.667,0.333;AN=6;DP=23;ExcessHet=3.0103;FS=0.000;MLEAC=4,1;MLEAF=0.667,0.167;MQ=58.21;QD=28.93;SOR=0.874;ANN=AGCGGCGGCGGCTGCGGCGGCG|disruptive_inframe_insertion|MODERATE|ASXL2|ENSMPUG00000014077|transcript|ENSMPUT00000014192.1|protein_coding|12/12|c.2027_2028insCGCCGCCGCAGCCGCCGCCGC|p.Ala676_Ala677insAlaAlaAlaAlaAlaAlaAla|2027/4323|2027/4323|676/1440||	GT:AD:DP:GQ:PGT:PID:PL	2/2:0,0,6:8:23:.:.:322,310,303,24,23,0	1/1:0,9,0:9:27:1|1:19466988_A_ACTG:405,27,0,405,27,405	1/1:0,5,0:5:30:1|1:19466988_A_ACTG:446,30,0,446,30,446
GL896914.1	19471044	.	T	G	513.25	.	AC=5;AF=0.833;AN=6;BaseQRankSum=0.00;ClippingRankSum=0.00;DP=23;ExcessHet=3.0103;FS=1.643;MLEAC=5;MLEAF=0.833;MQ=60.00;MQRankSum=0.00;QD=22.32;ReadPosRankSum=0.00;SOR=1.112;ANN=G|missense_variant|MODERATE|ASXL2|ENSMPUG00000014077|transcript|ENSMPUT00000014192.1|protein_coding|11/12|c.1592A>C|p.Asn531Thr|1592/4323|1592/4323|531/1440||	GT:AD:DP:GQ:PL	0/1:8,2:10:53:53,0,304	1/1:0,8:8:24:294,24,0	1/1:0,5:5:15:197,15,0
GL896914.1	19489306	.	G	A	670.24	.	AC=5;AF=0.833;AN=6;BaseQRankSum=0.00;ClippingRankSum=0.00;DP=29;ExcessHet=3.0103;FS=3.862;MLEAC=5;MLEAF=0.833;MQ=60.00;MQRankSum=0.00;QD=25.78;ReadPosRankSum=0.349;SOR=0.796;ANN=A|missense_variant|MODERATE|ASXL2|ENSMPUG00000014077|transcript|ENSMPUT00000014192.1|protein_coding|6/12|c.646C>T|p.Pro216Ser|646/4323|646/4323|216/1440||	GT:AD:DP:GQ:PGT:PID:PL	0/1:9,2:11:50:.:.:50,0,343	1/1:0,10:10:30:1|1:19489306_G_A:432,30,0	1/1:0,5:5:15:1|1:19489306_G_A:219,15,0
GL896915.1	384283	.	A	G	911.19	.	AC=5;AF=0.833;AN=6;BaseQRankSum=0.00;ClippingRankSum=0.00;DP=26;ExcessHet=3.0103;FS=0.000;MLEAC=5;MLEAF=0.833;MQ=60.00;MQRankSum=0.00;QD=35.04;ReadPosRankSum=0.586;SOR=0.542;ANN=G|missense_variant|MODERATE|GAS6|ENSMPUG00000009204|transcript|ENSMPUT00000009280.1|protein_coding|11/12|c.1417A>G|p.Thr473Ala|1545/1754|1417/1626|473/541||	GT:AD:DP:GQ:PGT:PID:PL	0/1:3,8:11:92:.:.:300,0,92	1/1:0,6:6:18:1|1:384283_A_G:270,18,0	1/1:0,9:9:27:1|1:384283_A_G:372,27,0
GL896915.1	591060	.	G	A	368.01	.	AC=4;AF=0.667;AN=6;DP=22;ExcessHet=0.4576;FS=0.000;MLEAC=4;MLEAF=0.667;MQ=60.00;QD=31.93;SOR=0.693;ANN=A|missense_variant|MODERATE|ENSMPUG00000009861|ENSMPUG00000009861|transcript|ENSMPUT00000009945.1|protein_coding|1/38|c.97G>A|p.Val33Ile|97/8441|97/7437|33/2478||	GT:AD:DP:GQ:PGT:PID:PL	0/0:14,0:14:39:.:.:0,39,585	1/1:0,3:3:9:1|1:591051_A_G:135,9,0	1/1:0,5:5:18:1|1:591051_A_G:270,18,0
GL896915.1	611930	.	A	G	1262.14	.	AC=5;AF=0.833;AN=6;BaseQRankSum=-6.110e-01;ClippingRankSum=0.00;DP=36;ExcessHet=3.0103;FS=0.000;MLEAC=5;MLEAF=0.833;MQ=60.00;MQRankSum=0.00;QD=26.24;ReadPosRankSum=0.868;SOR=0.693;ANN=G|missense_variant|MODERATE|ENSMPUG00000009861|ENSMPUG00000009861|transcript|ENSMPUT00000009945.1|protein_coding|17/38|c.2390A>G|p.Lys797Arg|2390/8441|2390/7437|797/2478||	GT:AD:DP:GQ:PL	0/1:3,12:15:80:432,0,80	1/1:0,12:12:36:494,36,0	1/1:0,9:9:27:367,27,0
GL896915.1	615334	.	C	T	1236.14	.	AC=5;AF=0.833;AN=6;BaseQRankSum=-6.390e-01;ClippingRankSum=0.00;DP=34;ExcessHet=3.0103;FS=5.538;MLEAC=5;MLEAF=0.833;MQ=59.83;MQRankSum=0.00;QD=29.94;ReadPosRankSum=-8.100e-02;SOR=1.492;ANN=T|missense_variant|MODERATE|ENSMPUG00000009861|ENSMPUG00000009861|transcript|ENSMPUT00000009945.1|protein_coding|18/38|c.5119C>T|p.Pro1707Ser|5119/8441|5119/7437|1707/2478||	GT:AD:DP:GQ:PGT:PID:PL	0/1:3,11:14:84:.:.:367,0,84	1/1:0,10:10:30:1|1:615277_A_C:450,30,0	1/1:0,10:10:30:1|1:615277_A_C:450,30,0
GL896915.1	792581	.	C	T	756.21	.	AC=5;AF=0.833;AN=6;BaseQRankSum=0.00;ClippingRankSum=0.00;DP=19;ExcessHet=3.0103;FS=6.767;MLEAC=5;MLEAF=0.833;MQ=60.00;MQRankSum=0.00;QD=30.82;ReadPosRankSum=-1.800e-01;SOR=0.694;ANN=T|missense_variant|MODERATE|MCF2L|ENSMPUG00000010436|transcript|ENSMPUT00000010527.1|protein_coding|7/32|c.727G>A|p.Ala243Thr|1171/4257|727/3465|243/1154||	GT:AD:DP:GQ:PGT:PID:PL	0/1:2,6:8:59:.:.:227,0,59	1/1:0,5:5:18:1|1:792573_T_G:263,18,0	1/1:0,6:6:21:1|1:792573_T_G:297,21,0
GL896915.1	936760	.	GAT	G	620.19	.	AC=4;AF=0.667;AN=6;DP=25;ExcessHet=0.4576;FS=0.000;MLEAC=4;MLEAF=0.667;MQ=60.00;QD=30.97;SOR=1.179;ANN=G|frameshift_variant|HIGH|ATP11A|ENSMPUG00000010457|transcript|ENSMPUT00000010548.1|protein_coding|15/28|c.2119_2120delAT|p.Ile707fs|2120/3834|2119/3825|707/1274||;LOF=(ATP11A|ENSMPUG00000010457|1|1.00)	GT:AD:DP:GQ:PGT:PID:PL	0/0:12,0:12:33:.:.:0,33,495	1/1:0,7:7:21:1|1:936743_A_G:315,21,0	1/1:0,6:6:24:1|1:936743_A_G:352,24,0
GL896915.1	961487	.	G	GTCTCTAAGCAGA,GTCTCTA	1020.91	.	AC=5,1;AF=0.833,0.167;AN=6;DP=23;ExcessHet=3.0103;FS=0.000;MLEAC=5,1;MLEAF=0.833,0.167;MQ=57.86;QD=27.43;SOR=0.784;ANN=GTCTCTA|conservative_inframe_insertion|MODERATE|ATP11A|ENSMPUG00000010457|transcript|ENSMPUT00000010548.1|protein_coding|1/28|c.160_161insTAGAGA|p.Pro54delinsLeuGluThr|160/3834|160/3825|54/1274||	GT:AD:DP:GQ:PGT:PID:PL	1/2:0,1,6:7:18:.:.:381,285,272,43,0,18	1/1:0,4,0:4:15:1|1:961487_G_GTCTCTAAGCAGA:225,15,0,225,15,225	1/1:0,10,0:10:30:1|1:961487_G_GTCTCTAAGCAGA:450,30,0,450,30,450
GL896915.1	961487	.	G	GTCTCTAAGCAGA,GTCTCTA	1020.91	.	AC=5,1;AF=0.833,0.167;AN=6;DP=23;ExcessHet=3.0103;FS=0.000;MLEAC=5,1;MLEAF=0.833,0.167;MQ=57.86;QD=27.43;SOR=0.784;ANN=GTCTCTAAGCAGA|conservative_inframe_insertion|MODERATE|ATP11A|ENSMPUG00000010457|transcript|ENSMPUT00000010548.1|protein_coding|1/28|c.160_161insTCTGCTTAGAGA|p.Pro54delinsLeuCysLeuGluThr|160/3834|160/3825|54/1274||	GT:AD:DP:GQ:PGT:PID:PL	1/2:0,1,6:7:18:.:.:381,285,272,43,0,18	1/1:0,4,0:4:15:1|1:961487_G_GTCTCTAAGCAGA:225,15,0,225,15,225	1/1:0,10,0:10:30:1|1:961487_G_GTCTCTAAGCAGA:450,30,0,450,30,450
GL896915.1	961489	.	G	GCAGAGGGT,GGT	1020.91	.	AC=1,5;AF=0.167,0.833;AN=6;DP=22;ExcessHet=3.0103;FS=0.000;MLEAC=1,5;MLEAF=0.167,0.833;MQ=57.57;QD=30.76;SOR=0.784;ANN=GCAGAGGGT|frameshift_variant|HIGH|ATP11A|ENSMPUG00000010457|transcript|ENSMPUT00000010548.1|protein_coding|1/28|c.158_159insACCCTCTG|p.Phe53fs|158/3834|158/3825|53/1274||	GT:AD:DP:GQ:PGT:PID:PL	1/2:0,7,1:8:18:.:.:381,43,18,285,0,272	2/2:0,0,3:3:15:1|1:961487_G_GTCTCTAAGCAGA:225,225,225,15,15,0	2/2:0,0,10:10:30:1|1:961487_G_GTCTCTAAGCAGA:450,450,450,30,30,0
GL896915.1	961489	.	G	GCAGAGGGT,GGT	1020.91	.	AC=1,5;AF=0.167,0.833;AN=6;DP=22;ExcessHet=3.0103;FS=0.000;MLEAC=1,5;MLEAF=0.167,0.833;MQ=57.57;QD=30.76;SOR=0.784;ANN=GGT|frameshift_variant|HIGH|ATP11A|ENSMPUG00000010457|transcript|ENSMPUT00000010548.1|protein_coding|1/28|c.158_159insAC|p.Phe53fs|158/3834|158/3825|53/1274||	GT:AD:DP:GQ:PGT:PID:PL	1/2:0,7,1:8:18:.:.:381,43,18,285,0,272	2/2:0,0,3:3:15:1|1:961487_G_GTCTCTAAGCAGA:225,225,225,15,15,0	2/2:0,0,10:10:30:1|1:961487_G_GTCTCTAAGCAGA:450,450,450,30,30,0
GL896915.1	1651965	.	A	G	834.58	.	AC=5;AF=0.833;AN=6;BaseQRankSum=-4.490e-01;ClippingRankSum=0.00;DP=24;ExcessHet=3.0103;FS=0.000;MLEAC=5;MLEAF=0.833;MQ=59.25;MQRankSum=0.00;QD=34.77;ReadPosRankSum=-1.100e+00;SOR=1.329;ANN=G|missense_variant&splice_region_variant|MODERATE|ENSMPUG00000010594|ENSMPUG00000010594|transcript|ENSMPUT00000010685.1|protein_coding|2/2|c.110A>G|p.Asp37Gly|111/562|110/282|37/93||	GT:AD:DP:GQ:PGT:PID:PL	0/1:2,12:14:42:.:.:415,0,42	1/1:0,7:7:21:1|1:1651955_C_T:315,21,0	1/1:0,3:3:9:1|1:1651955_C_T:135,9,0
GL896915.1	1920514	.	A	G	594.76	.	AC=4;AF=0.667;AN=6;BaseQRankSum=-1.383e+00;ClippingRankSum=0.00;DP=21;ExcessHet=0.4576;FS=0.000;MLEAC=4;MLEAF=0.667;MQ=70.99;MQRankSum=0.00;QD=30.62;ReadPosRankSum=-6.740e-01;SOR=0.603;ANN=G|missense_variant|MODERATE|TEX29|ENSMPUG00000010598|transcript|ENSMPUT00000010689.1|protein_coding|4/5|c.284T>C|p.Val95Ala|284/462|284/462|95/153||	GT:AD:DP:GQ:PGT:PID:PL	0/0:5,1:6:8:.:.:0,8,199	1/1:0,7:7:21:1|1:1920483_T_C:315,21,0	1/1:0,7:7:21:1|1:1920483_T_C:315,21,0
GL896915.1	2922703	.	A	G	839.35	.	AC=5;AF=0.833;AN=6;BaseQRankSum=0.908;ClippingRankSum=0.00;DP=26;ExcessHet=3.0103;FS=2.231;MLEAC=5;MLEAF=0.833;MQ=60.00;MQRankSum=0.00;QD=32.28;ReadPosRankSum=1.60;SOR=0.223;ANN=G|missense_variant|MODERATE|ENSMPUG00000011154|ENSMPUG00000011154|transcript|ENSMPUT00000011248.1|protein_coding|1/2|c.478A>G|p.Met160Val|647/2800|478/999|160/332||WARNING_TRANSCRIPT_NO_START_CODON	GT:AD:DP:GQ:PGT:PID:PL	0/1:4,7:11:99:.:.:259,0,122	1/1:0,4:4:12:1|1:2922703_A_G:167,12,0	1/1:0,11:11:33:1|1:2922703_A_G:444,33,0
GL896915.1	5447169	.	CAGGCTGGCGAG	CCTGGCGAG,C	1053.92	.	AC=5,1;AF=0.833,0.167;AN=6;DP=25;ExcessHet=3.0103;FS=0.000;MLEAC=5,1;MLEAF=0.833,0.167;MQ=60.00;QD=31.57;SOR=0.859;LOF=(ENSMPUG00000011190|ENSMPUG00000011190|1|1.00);ANN=C|frameshift_variant|HIGH|ENSMPUG00000011190|ENSMPUG00000011190|transcript|ENSMPUT00000011285.1|protein_coding|2/3|c.564_574delCTCGCCAGCCT|p.Ser189fs|1362/1451|564/663|188/220||	GT:AD:DP:GQ:PGT:PID:PL	1/2:0,4,8:12:99:.:.:549,339,324,171,0,144	1/1:0,7,0:7:21:1|1:5447127_C_A:315,21,0,315,21,315	1/1:0,5,0:5:15:1|1:5447122_G_C:225,15,0,225,15,225
GL896915.1	5447169	.	CAGGCTGGCGAG	CCTGGCGAG,C	1053.92	.	AC=5,1;AF=0.833,0.167;AN=6;DP=25;ExcessHet=3.0103;FS=0.000;MLEAC=5,1;MLEAF=0.833,0.167;MQ=60.00;QD=31.57;SOR=0.859;LOF=(ENSMPUG00000011190|ENSMPUG00000011190|1|1.00);ANN=CCTGGCGAG|disruptive_inframe_deletion|MODERATE|ENSMPUG00000011190|ENSMPUG00000011190|transcript|ENSMPUT00000011285.1|protein_coding|2/3|c.572_574delCCT|p.Ala191_Trp192delinsGly|1362/1451|572/663|191/220||	GT:AD:DP:GQ:PGT:PID:PL	1/2:0,4,8:12:99:.:.:549,339,324,171,0,144	1/1:0,7,0:7:21:1|1:5447127_C_A:315,21,0,315,21,315	1/1:0,5,0:5:15:1|1:5447122_G_C:225,15,0,225,15,225
GL896915.1	5447173	.	CTGGCGAG	C	644.23	.	AC=5;AF=0.833;AN=6;BaseQRankSum=0.849;ClippingRankSum=0.00;DP=25;ExcessHet=3.0103;FS=10.837;MLEAC=5;MLEAF=0.833;MQ=60.00;MQRankSum=0.00;QD=26.84;ReadPosRankSum=-6.510e-01;SOR=1.431;ANN=C|frameshift_variant|HIGH|ENSMPUG00000011190|ENSMPUG00000011190|transcript|ENSMPUT00000011285.1|protein_coding|2/3|c.564_570delCTCGCCA|p.Ser189fs|1358/1451|564/663|188/220||;LOF=(ENSMPUG00000011190|ENSMPUG00000011190|1|1.00)	GT:AD:DP:GQ:PGT:PID:PL	0/1:8,4:12:99:.:.:144,0,324	1/1:0,7:7:21:1|1:5447127_C_A:315,21,0	1/1:0,5:5:15:1|1:5447122_G_C:225,15,0
GL896915.1	8769622	.	T	C	343.88	.	AC=5;AF=0.833;AN=6;BaseQRankSum=-9.080e-01;ClippingRankSum=0.00;DP=17;ExcessHet=3.0103;FS=6.021;MLEAC=5;MLEAF=0.833;MQ=60.00;MQRankSum=0.00;QD=20.23;ReadPosRankSum=0.464;SOR=2.833;ANN=C|missense_variant|MODERATE|ENSMPUG00000018677|ENSMPUG00000018677|transcript|ENSMPUT00000018829.1|protein_coding|1/1|c.1135A>G|p.Thr379Ala|1135/1560|1135/1560|379/519||WARNING_TRANSCRIPT_NO_START_CODON	GT:AD:DP:GQ:PGT:PID:PL	0/1:7,4:11:99:.:.:122,0,266	1/1:0,3:3:12:1|1:8769613_T_C:167,12,0	1/1:0,3:3:8:1|1:8769613_T_C:85,8,0
GL896915.1	10473469	.	T	G,C	694.04	.	AC=4,2;AF=0.667,0.333;AN=6;DP=16;ExcessHet=3.0103;FS=0.000;MLEAC=4,2;MLEAF=0.667,0.333;MQ=60.00;QD=28.27;SOR=2.049;ANN=C|missense_variant|MODERATE|ENSMPUG00000011328|ENSMPUG00000011328|transcript|ENSMPUT00000011424.1|protein_coding|2/2|c.343A>G|p.Ser115Gly|343/363|343/363|115/120||WARNING_TRANSCRIPT_NO_START_CODON	GT:AD:DP:GQ:PGT:PID:PL	2/2:0,0,6:6:18:1|1:10473441_A_G:270,270,270,18,18,0	1/1:0,4,0:4:12:1|1:10473441_A_G:180,12,0,180,12,180	1/1:0,6,0:6:18:1|1:10473441_A_G:270,18,0,270,18,270
GL896915.1	10473469	.	T	G,C	694.04	.	AC=4,2;AF=0.667,0.333;AN=6;DP=16;ExcessHet=3.0103;FS=0.000;MLEAC=4,2;MLEAF=0.667,0.333;MQ=60.00;QD=28.27;SOR=2.049;ANN=G|missense_variant|MODERATE|ENSMPUG00000011328|ENSMPUG00000011328|transcript|ENSMPUT00000011424.1|protein_coding|2/2|c.343A>C|p.Ser115Arg|343/363|343/363|115/120||WARNING_TRANSCRIPT_NO_START_CODON	GT:AD:DP:GQ:PGT:PID:PL	2/2:0,0,6:6:18:1|1:10473441_A_G:270,270,270,18,18,0	1/1:0,4,0:4:12:1|1:10473441_A_G:180,12,0,180,12,180	1/1:0,6,0:6:18:1|1:10473441_A_G:270,18,0,270,18,270
GL896915.1	10491813	.	G	C	804.4	.	AC=5;AF=0.833;AN=6;BaseQRankSum=-4.510e-01;ClippingRankSum=0.00;DP=24;ExcessHet=3.0103;FS=0.000;MLEAC=5;MLEAF=0.833;MQ=60.00;MQRankSum=0.00;QD=33.52;ReadPosRankSum=-1.010e+00;SOR=0.874;ANN=C|missense_variant|MODERATE|TMTC4|ENSMPUG00000011315|transcript|ENSMPUT00000011411.1|protein_coding|8/18|c.856G>C|p.Val286Leu|1670/5850|856/2226|286/741||	GT:AD:DP:GQ:PGT:PID:PL	0/1:2,12:14:41:.:.:425,0,41	1/1:0,6:6:18:1|1:10491803_A_G:242,18,0	1/1:0,4:4:12:1|1:10491803_A_G:168,12,0
GL896915.1	10503127	.	A	G	645.56	.	AC=5;AF=0.833;AN=6;BaseQRankSum=0.00;ClippingRankSum=0.00;DP=18;ExcessHet=3.0103;FS=3.214;MLEAC=5;MLEAF=0.833;MQ=60.00;MQRankSum=0.00;QD=30.80;ReadPosRankSum=1.47;SOR=0.105;ANN=G|missense_variant|MODERATE|TMTC4|ENSMPUG00000011315|transcript|ENSMPUT00000011411.1|protein_coding|13/18|c.1631A>G|p.Gln544Arg|2445/5850|1631/2226|544/741||	GT:AD:DP:GQ:PGT:PID:PL	0/1:2,5:7:62:.:.:188,0,62	1/1:0,3:3:9:1|1:10503117_T_C:135,9,0	1/1:0,8:8:24:1|1:10503117_T_C:353,24,0
GL896915.1	11067083	.	G	GGGA	926.13	.	AC=5;AF=0.833;AN=6;BaseQRankSum=1.15;ClippingRankSum=0.00;DP=26;ExcessHet=3.0103;FS=0.000;MLEAC=5;MLEAF=0.833;MQ=58.48;MQRankSum=0.00;QD=35.30;SOR=0.874;ANN=GGGA|disruptive_inframe_insertion|MODERATE|ENSMPUG00000011382|ENSMPUG00000011382|transcript|ENSMPUT00000011478.1|protein_coding|3/8|c.994_995insGAG|p.Ala331_Ala332insGly|995/5147|995/1782|332/593||INFO_REALIGN_3_PRIME	GT:AD:DP:GQ:PGT:PID:PL	0/1:2,6:8:66:0|1:11067083_G_GGGA:246,0,66	1/1:0,7:7:21:1|1:11067083_G_GGGA:315,21,0	1/1:0,9:9:27:1|1:11067083_G_GGGA:405,27,0
GL896915.1	11067086	.	CGG	C	1016.11	.	AC=5;AF=0.833;AN=6;BaseQRankSum=1.15;ClippingRankSum=0.00;DP=24;ExcessHet=3.0103;FS=0.000;MLEAC=5;MLEAF=0.833;MQ=58.35;MQRankSum=0.00;QD=27.90;SOR=0.874;ANN=C|frameshift_variant|HIGH|ENSMPUG00000011382|ENSMPUG00000011382|transcript|ENSMPUT00000011478.1|protein_coding|3/8|c.997_998delGG|p.Gly333fs|997/5147|997/1782|333/593||;LOF=(ENSMPUG00000011382|ENSMPUG00000011382|1|1.00)	GT:AD:DP:GQ:PGT:PID:PL	0/1:2,6:8:66:0|1:11067083_G_GGGA:246,0,66	1/1:0,7:7:24:1|1:11067083_G_GGGA:360,24,0	1/1:0,9:9:30:1|1:11067083_G_GGGA:450,30,0
GL896915.1	11067090	.	G	T	1070.15	.	AC=5;AF=0.833;AN=6;BaseQRankSum=1.15;ClippingRankSum=0.00;DP=26;ExcessHet=3.0103;FS=0.000;MLEAC=5;MLEAF=0.833;MQ=58.48;MQRankSum=0.00;QD=28.48;SOR=0.859;ANN=T|missense_variant|MODERATE|ENSMPUG00000011382|ENSMPUG00000011382|transcript|ENSMPUT00000011478.1|protein_coding|3/8|c.1000G>T|p.Gly334Cys|1000/5147|1000/1782|334/593||	GT:AD:DP:GQ:PGT:PID:PL	0/1:2,6:8:66:0|1:11067083_G_GGGA:246,0,66	1/1:0,8:8:24:1|1:11067083_G_GGGA:360,24,0	1/1:0,10:10:33:1|1:11067083_G_GGGA:495,33,0
GL896915.1	11067092	.	C	CG	1106.1	.	AC=5;AF=0.833;AN=6;BaseQRankSum=1.15;ClippingRankSum=0.00;DP=27;ExcessHet=3.0103;FS=0.000;MLEAC=5;MLEAF=0.833;MQ=58.54;MQRankSum=0.00;QD=29.48;SOR=0.770;ANN=CG|frameshift_variant|HIGH|ENSMPUG00000011382|ENSMPUG00000011382|transcript|ENSMPUT00000011478.1|protein_coding|3/8|c.1003dupG|p.Glu335fs|1004/5147|1004/1782|335/593||INFO_REALIGN_3_PRIME;LOF=(ENSMPUG00000011382|ENSMPUG00000011382|1|1.00)	GT:AD:DP:GQ:PGT:PID:PL	0/1:2,6:8:66:0|1:11067083_G_GGGA:246,0,66	1/1:0,8:8:27:1|1:11067083_G_GGGA:405,27,0	1/1:0,11:11:33:1|1:11067083_G_GGGA:495,33,0
GL896915.1	11067157	.	C	G	726.25	.	AC=5;AF=0.833;AN=6;BaseQRankSum=0.00;ClippingRankSum=0.00;DP=24;ExcessHet=3.0103;FS=4.465;MLEAC=5;MLEAF=0.833;MQ=60.00;MQRankSum=0.00;QD=30.26;ReadPosRankSum=-1.690e-01;SOR=0.177;ANN=G|missense_variant|MODERATE|ENSMPUG00000011382|ENSMPUG00000011382|transcript|ENSMPUT00000011478.1|protein_coding|3/8|c.1067C>G|p.Thr356Arg|1067/5147|1067/1782|356/593||	GT:AD:DP:GQ:PL	0/1:5,6:11:99:218,0,176	1/1:0,8:8:24:324,24,0	1/1:0,5:5:15:215,15,0
GL896915.1	11980783	.	G	T	698.24	.	AC=5;AF=0.833;AN=6;BaseQRankSum=0.431;ClippingRankSum=0.00;DP=22;ExcessHet=3.0103;FS=2.262;MLEAC=5;MLEAF=0.833;MQ=60.00;MQRankSum=0.00;QD=31.74;ReadPosRankSum=0.431;SOR=0.223;ANN=T|missense_variant|MODERATE|DOCK9|ENSMPUG00000011418|transcript|ENSMPUT00000011514.1|protein_coding|11/54|c.1054G>T|p.Ala352Ser|1605/6836|1054/6285|352/2094||	GT:AD:DP:GQ:PL	0/1:4,2:6:65:65,0,137	1/1:0,5:5:15:218,15,0	1/1:0,11:11:33:446,33,0
GL896915.1	12154275	.	C	T	512.3	.	AC=5;AF=0.833;AN=6;BaseQRankSum=0.00;ClippingRankSum=0.00;DP=26;ExcessHet=3.0103;FS=0.000;MLEAC=5;MLEAF=0.833;MQ=60.00;MQRankSum=0.00;QD=20.49;ReadPosRankSum=-6.470e-01;SOR=0.836;ANN=T|stop_gained|HIGH|SLC15A1|ENSMPUG00000011439|transcript|ENSMPUT00000011535.1|protein_coding|3/23|c.262C>T|p.Gln88*|262/3516|262/2079|88/692||WARNING_TRANSCRIPT_NO_START_CODON;LOF=(SLC15A1|ENSMPUG00000011439|1|1.00);NMD=(SLC15A1|ENSMPUG00000011439|1|1.00)	GT:AD:DP:GQ:PGT:PID:PL	0/1:12,2:14:48:0|1:12154264_T_TC:48,0,498	1/1:0,5:5:15:1|1:12154264_T_TC:225,15,0	1/1:0,6:6:18:1|1:12154275_C_T:270,18,0
GL896915.1	12395830	.	C	T	716.26	.	AC=4;AF=0.667;AN=6;DP=30;ExcessHet=0.4576;FS=0.000;MLEAC=4;MLEAF=0.667;MQ=59.49;QD=32.60;SOR=1.292;ANN=T|splice_donor_variant&intron_variant|HIGH|FARP1|ENSMPUG00000011591|transcript|ENSMPUT00000011689.1|protein_coding|19/27|c.2002+1G>A||||||;LOF=(FARP1|ENSMPUG00000011591|1|1.00)	GT:AD:DP:GQ:PL	0/0:11,0:11:33:0,33,433	1/1:0,6:6:18:233,18,0	1/1:0,13:13:39:521,39,0
GL896915.1	13564117	.	A	G	409.99	.	AC=4;AF=0.667;AN=6;DP=20;ExcessHet=0.4576;FS=0.000;MLEAC=4;MLEAF=0.667;MQ=59.35;QD=28.21;SOR=2.093;ANN=G|missense_variant|MODERATE|OXGR1|ENSMPUG00000019077|transcript|ENSMPUT00000019229.1|protein_coding|1/1|c.989A>G|p.Lys330Arg|989/1014|989/1014|330/337||	GT:AD:DP:GQ:PGT:PID:PL	0/0:11,0:11:27:.:.:0,27,405	1/1:0,7:7:21:1|1:13564112_G_C:315,21,0	1/1:0,2:2:9:1|1:13564112_G_C:132,9,0
GL896915.1	14411983	.	T	C	855.19	.	AC=5;AF=0.833;AN=6;BaseQRankSum=0.00;ClippingRankSum=0.00;DP=26;ExcessHet=3.0103;FS=0.000;MLEAC=5;MLEAF=0.833;MQ=60.00;MQRankSum=0.00;QD=32.89;ReadPosRankSum=1.05;SOR=0.693;ANN=C|missense_variant|MODERATE|UGGT2|ENSMPUG00000011759|transcript|ENSMPUT00000011857.1|protein_coding|11/39|c.1154T>C|p.Leu385Pro|1545/4927|1154/4536|385/1511||	GT:AD:DP:GQ:PGT:PID:PL	0/1:7,6:13:99:.:.:211,0,250	1/1:0,5:5:18:1|1:14411982_C_A:270,18,0	1/1:0,8:8:27:1|1:14411982_C_A:405,27,0
GL896915.1	15480926	.	A	AGCAGGGACC,AGCAGGGAAC	1140.89	.	AC=5,1;AF=0.833,0.167;AN=6;DP=18;ExcessHet=3.0103;FS=0.000;MLEAC=5,1;MLEAF=0.833,0.167;MQ=58.87;QD=28.09;SOR=0.914;ANN=AGCAGGGAAC|disruptive_inframe_insertion|MODERATE|ENSMPUG00000011845|ENSMPUG00000011845|transcript|ENSMPUT00000011945.1|protein_coding|1/2|c.34_35insGGGAACGCA|p.Ser11_Thr12insArgGluArg|35/1029|35/801|12/266||WARNING_TRANSCRIPT_NO_START_CODON&INFO_REALIGN_3_PRIME	GT:AD:DP:GQ:PGT:PID:PL	1/2:0,6,2:8:96:.:.:546,130,96,361,0,337	1/1:0,7,0:7:24:1|1:15480910_A_T:360,24,0,360,24,360	1/1:0,3,0:3:18:1|1:15480893_T_G:270,18,0,270,18,270
GL896915.1	15480926	.	A	AGCAGGGACC,AGCAGGGAAC	1140.89	.	AC=5,1;AF=0.833,0.167;AN=6;DP=18;ExcessHet=3.0103;FS=0.000;MLEAC=5,1;MLEAF=0.833,0.167;MQ=58.87;QD=28.09;SOR=0.914;ANN=AGCAGGGACC|disruptive_inframe_insertion|MODERATE|ENSMPUG00000011845|ENSMPUG00000011845|transcript|ENSMPUT00000011945.1|protein_coding|1/2|c.34_35insGGGACCGCA|p.Ser11_Thr12insArgAspArg|35/1029|35/801|12/266||WARNING_TRANSCRIPT_NO_START_CODON&INFO_REALIGN_3_PRIME	GT:AD:DP:GQ:PGT:PID:PL	1/2:0,6,2:8:96:.:.:546,130,96,361,0,337	1/1:0,7,0:7:24:1|1:15480910_A_T:360,24,0,360,24,360	1/1:0,3,0:3:18:1|1:15480893_T_G:270,18,0,270,18,270
GL896915.1	15481278	.	CG	C	920.11	.	AC=5;AF=0.833;AN=6;BaseQRankSum=0.00;ClippingRankSum=0.00;DP=29;ExcessHet=3.0103;FS=2.403;MLEAC=5;MLEAF=0.833;MQ=60.00;MQRankSum=0.00;QD=31.73;ReadPosRankSum=-9.460e-01;SOR=1.911;LOF=(ENSMPUG00000011845|ENSMPUG00000011845|1|1.00);ANN=C|frameshift_variant|HIGH|ENSMPUG00000011845|ENSMPUG00000011845|transcript|ENSMPUT00000011945.1|protein_coding|1/2|c.384delG|p.Pro129fs|384/1029|384/801|128/266||WARNING_TRANSCRIPT_NO_START_CODON	GT:AD:DP:GQ:PGT:PID:PL	0/1:6,6:12:99:0|1:15481278_CG_C:234,0,234	1/1:0,9:9:27:.:.:388,27,0	1/1:0,8:8:24:.:.:338,24,0
GL896915.1	18486011	.	C	T,CCGGGGCCGT	1319.05	.	AC=5,1;AF=0.833,0.167;AN=6;DP=32;ExcessHet=3.0103;FS=0.000;MLEAC=5,1;MLEAF=0.833,0.167;MQ=60.00;QD=31.42;SOR=0.976;ANN=T|missense_variant|MODERATE|ENSMPUG00000011876|ENSMPUG00000011876|transcript|ENSMPUT00000011979.1|protein_coding|1/3|c.182G>A|p.Ser61Asn|315/1187|182/648|61/215||	GT:AD:DP:GQ:PGT:PID:PL	1/2:0,10,7:17:99:.:.:797,300,264,424,0,399	1/1:0,10,0:10:30:1|1:18485995_A_G:434,30,0,434,30,434	1/1:0,3,0:3:9:.:.:113,9,0,113,9,113
GL896915.1	18486011	.	C	T,CCGGGGCCGT	1319.05	.	AC=5,1;AF=0.833,0.167;AN=6;DP=32;ExcessHet=3.0103;FS=0.000;MLEAC=5,1;MLEAF=0.833,0.167;MQ=60.00;QD=31.42;SOR=0.976;ANN=CCGGGGCCGT|conservative_inframe_insertion|MODERATE|ENSMPUG00000011876|ENSMPUG00000011876|transcript|ENSMPUT00000011979.1|protein_coding|1/3|c.181_182insACGGCCCCG|p.Ser61delinsAsnGlyProGly|314/1187|181/648|61/215||	GT:AD:DP:GQ:PGT:PID:PL	1/2:0,10,7:17:99:.:.:797,300,264,424,0,399	1/1:0,10,0:10:30:1|1:18485995_A_G:434,30,0,434,30,434	1/1:0,3,0:3:9:.:.:113,9,0,113,9,113
GL896916.1	719733	.	TCCG	T	1085.21	.	AC=5;AF=0.833;AN=6;BaseQRankSum=-1.960e-01;ClippingRankSum=0.00;DP=29;ExcessHet=3.0103;FS=9.243;MLEAC=5;MLEAF=0.833;MQ=59.77;MQRankSum=2.75;QD=28.37;ReadPosRankSum=2.30;SOR=1.519;ANN=T|disruptive_inframe_deletion|MODERATE|SALL4|ENSMPUG00000017543|transcript|ENSMPUT00000017689.1|protein_coding|2/4|c.1025_1027delCCG|p.Ala342del|1425/5787|1025/3294|342/1097||INFO_REALIGN_3_PRIME	GT:AD:DP:GQ:PGT:PID:PL	0/1:2,13:15:45:0|1:719733_TCCG_T:540,0,45	1/1:0,8:8:24:1|1:719733_TCCG_T:360,24,0	1/1:0,5:5:15:1|1:719721_G_A:225,15,0
GL896916.1	719745	.	G	A	1220.19	.	AC=5;AF=0.833;AN=6;BaseQRankSum=-1.960e-01;ClippingRankSum=0.00;DP=30;ExcessHet=3.0103;FS=8.981;MLEAC=5;MLEAF=0.833;MQ=59.78;MQRankSum=2.75;QD=33.22;SOR=1.414;ANN=A|missense_variant|MODERATE|SALL4|ENSMPUG00000017543|transcript|ENSMPUT00000017689.1|protein_coding|2/4|c.1030G>A|p.Ala344Thr|1430/5787|1030/3294|344/1097||	GT:AD:DP:GQ:PGT:PID:PL	0/1:2,13:15:84:0|1:719733_TCCG_T:576,0,84	1/1:0,9:9:27:1|1:719733_TCCG_T:405,27,0	1/1:0,6:6:18:1|1:719721_G_A:270,18,0
GL896916.1	719955	.	G	C,T	1456.99	.	AC=5,1;AF=0.833,0.167;AN=6;DP=34;ExcessHet=3.0103;FS=0.000;MLEAC=5,1;MLEAF=0.833,0.167;MQ=59.57;QD=29.06;SOR=1.609;ANN=C|missense_variant|MODERATE|SALL4|ENSMPUG00000017543|transcript|ENSMPUT00000017689.1|protein_coding|2/4|c.1240G>C|p.Ala414Pro|1640/5787|1240/3294|414/1097||	GT:AD:DP:GQ:PGT:PID:PL	1/2:0,14,4:18:99:.:.:791,168,123,626,0,618	1/1:0,12,0:12:36:1|1:719942_C_G:537,36,0,537,36,537	1/1:0,4,0:4:12:.:.:155,12,0,155,12,155
GL896916.1	719955	.	G	C,T	1456.99	.	AC=5,1;AF=0.833,0.167;AN=6;DP=34;ExcessHet=3.0103;FS=0.000;MLEAC=5,1;MLEAF=0.833,0.167;MQ=59.57;QD=29.06;SOR=1.609;ANN=T|missense_variant|MODERATE|SALL4|ENSMPUG00000017543|transcript|ENSMPUT00000017689.1|protein_coding|2/4|c.1240G>T|p.Ala414Ser|1640/5787|1240/3294|414/1097||	GT:AD:DP:GQ:PGT:PID:PL	1/2:0,14,4:18:99:.:.:791,168,123,626,0,618	1/1:0,12,0:12:36:1|1:719942_C_G:537,36,0,537,36,537	1/1:0,4,0:4:12:.:.:155,12,0,155,12,155
GL896916.1	1643622	.	T	C	830.93	.	AC=5;AF=0.833;AN=6;BaseQRankSum=-2.530e-01;ClippingRankSum=0.00;DP=24;ExcessHet=3.0103;FS=3.388;MLEAC=5;MLEAF=0.833;MQ=60.00;MQRankSum=0.00;QD=34.62;ReadPosRankSum=0.385;SOR=0.626;ANN=C|missense_variant&splice_region_variant|MODERATE|PTPN1|ENSMPUG00000017553|transcript|ENSMPUT00000017699.1|protein_coding|5/9|c.490A>G|p.Thr164Ala|950/1735|490/1275|164/424||	GT:AD:DP:GQ:PL	0/1:1,9:10:12:312,0,12	1/1:0,7:7:21:283,21,0	1/1:0,7:7:21:266,21,0
GL896916.1	1801599	.	G	T	880.15	.	AC=5;AF=0.833;AN=6;BaseQRankSum=0.00;ClippingRankSum=0.00;DP=28;ExcessHet=3.0103;FS=0.000;MLEAC=5;MLEAF=0.833;MQ=60.00;MQRankSum=0.00;QD=31.43;ReadPosRankSum=-9.670e-01;SOR=0.936;ANN=T|missense_variant|MODERATE|ENSMPUG00000017554|ENSMPUG00000017554|transcript|ENSMPUT00000017700.1|protein_coding|2/2|c.209C>A|p.Ser70Tyr|1050/1165|209/324|70/107||	GT:AD:DP:GQ:PGT:PID:PL	0/1:7,2:9:56:.:.:56,0,265	1/1:0,8:8:24:1|1:1801599_G_T:360,24,0	1/1:0,11:11:33:1|1:1801599_G_T:495,33,0
GL896916.1	1966800	.	T	TGC,TGCTGCTGCTGC	961.0	.	AC=5,1;AF=0.833,0.167;AN=6;DP=23;ExcessHet=3.0103;FS=0.000;MLEAC=5,1;MLEAF=0.833,0.167;MQ=60.00;QD=27.90;SOR=1.329;LOF=(ENSMPUG00000017555|ENSMPUG00000017555|1|1.00);ANN=TGC|frameshift_variant|HIGH|ENSMPUG00000017555|ENSMPUG00000017555|transcript|ENSMPUT00000017701.1|protein_coding|2/2|c.1094_1095insGC|p.Ala366fs|1095/5972|1095/1197|365/398||WARNING_TRANSCRIPT_NO_START_CODON	GT:AD:DP:GQ:PL	1/2:0,9,4:13:99:591,171,141,381,0,366	1/1:0,5,0:5:15:225,15,0,225,15,225	1/1:0,4,0:4:12:180,12,0,180,12,180
GL896916.1	1966800	.	T	TGC,TGCTGCTGCTGC	961.0	.	AC=5,1;AF=0.833,0.167;AN=6;DP=23;ExcessHet=3.0103;FS=0.000;MLEAC=5,1;MLEAF=0.833,0.167;MQ=60.00;QD=27.90;SOR=1.329;LOF=(ENSMPUG00000017555|ENSMPUG00000017555|1|1.00);ANN=TGCTGCTGCTGC|frameshift_variant|HIGH|ENSMPUG00000017555|ENSMPUG00000017555|transcript|ENSMPUT00000017701.1|protein_coding|2/2|c.1094_1095insGCTGCTGCTGC|p.Ala366fs|1095/5972|1095/1197|365/398||WARNING_TRANSCRIPT_NO_START_CODON	GT:AD:DP:GQ:PL	1/2:0,9,4:13:99:591,171,141,381,0,366	1/1:0,5,0:5:15:225,15,0,225,15,225	1/1:0,4,0:4:12:180,12,0,180,12,180
GL896916.1	2665199	.	C	A	1217.14	.	AC=5;AF=0.833;AN=6;BaseQRankSum=0.869;ClippingRankSum=0.00;DP=37;ExcessHet=3.0103;FS=0.000;MLEAC=5;MLEAF=0.833;MQ=60.00;MQRankSum=0.00;QD=33.81;ReadPosRankSum=-7.500e-02;SOR=0.711;ANN=A|missense_variant|MODERATE|ZNFX1|ENSMPUG00000017571|transcript|ENSMPUT00000017717.1|protein_coding|2/14|c.92C>A|p.Pro31Gln|146/9432|92/5406|31/1801||	GT:AD:DP:GQ:PL	0/1:5,8:13:99:295,0,158	1/1:0,13:13:39:533,39,0	1/1:0,10:10:30:420,30,0
GL896916.1	2847197	.	T	C	1148.6	.	AC=5;AF=0.833;AN=6;BaseQRankSum=0.00;ClippingRankSum=0.00;DP=33;ExcessHet=3.0103;FS=4.624;MLEAC=5;MLEAF=0.833;MQ=58.02;MQRankSum=0.00;QD=31.74;ReadPosRankSum=0.00;SOR=1.447;ANN=C|missense_variant|MODERATE|ENSMPUG00000017587|ENSMPUG00000017587|transcript|ENSMPUT00000017733.1|protein_coding|2/2|c.224T>C|p.Phe75Ser|718/1135|224/384|75/127||	GT:AD:DP:GQ:PGT:PID:PL	0/1:1,12:13:6:0|1:2847197_T_C:497,0,6	1/1:0,7:7:21:.:.:294,21,0	1/1:0,9:9:27:1|1:2847197_T_C:386,27,0
GL896916.1	2847239	.	G	A	690.47	.	AC=5;AF=0.833;AN=6;BaseQRankSum=0.00;ClippingRankSum=0.00;DP=21;ExcessHet=3.0103;FS=0.000;MLEAC=5;MLEAF=0.833;MQ=57.10;MQRankSum=0.00;QD=35.32;ReadPosRankSum=-9.490e-01;SOR=0.395;ANN=A|missense_variant|MODERATE|ENSMPUG00000017587|ENSMPUG00000017587|transcript|ENSMPUT00000017733.1|protein_coding|2/2|c.266G>A|p.Arg89His|760/1135|266/384|89/127||	GT:AD:DP:GQ:PGT:PID:PL	0/1:1,10:11:12:0|1:2847197_T_C:413,0,12	1/1:0,3:3:9:.:.:131,9,0	1/1:0,4:4:12:1|1:2847197_T_C:176,12,0
GL896916.1	2857512	.	T	C	450.86	.	AC=4;AF=0.667;AN=6;DP=28;ExcessHet=0.4576;FS=0.000;MLEAC=5;MLEAF=0.833;MQ=60.00;QD=34.68;SOR=3.767;ANN=C|missense_variant|MODERATE|ENSMPUG00000017588|ENSMPUG00000017588|transcript|ENSMPUT00000017734.1|protein_coding|1/2|c.26T>C|p.Val9Ala|26/687|26/687|9/228||WARNING_TRANSCRIPT_NO_START_CODON	GT:AD:DP:GQ:PL	0/0:15,0:15:3:0,3,505	1/1:0,4:4:12:155,12,0	1/1:0,9:9:27:328,27,0
GL896916.1	2857828	.	G	C	410.4	.	AC=5;AF=0.833;AN=6;BaseQRankSum=0.319;ClippingRankSum=0.00;DP=22;ExcessHet=3.0103;FS=3.821;MLEAC=5;MLEAF=0.833;MQ=60.00;MQRankSum=0.00;QD=18.65;ReadPosRankSum=0.091;SOR=0.490;ANN=C|missense_variant|MODERATE|ENSMPUG00000017588|ENSMPUG00000017588|transcript|ENSMPUT00000017734.1|protein_coding|1/2|c.342G>C|p.Lys114Asn|342/687|342/687|114/228||WARNING_TRANSCRIPT_NO_START_CODON	GT:AD:DP:GQ:PL	0/1:9,3:12:99:99,0,350	1/1:0,4:4:12:133,12,0	1/1:0,6:6:18:209,18,0
GL896916.1	3770570	.	A	G,ACACACGCACG	931.0	.	AC=5,1;AF=0.833,0.167;AN=6;DP=23;ExcessHet=3.0103;FS=0.000;MLEAC=5,1;MLEAF=0.833,0.167;MQ=59.46;QD=30.71;SOR=0.874;ANN=ACACACGCACG|frameshift_variant|HIGH|SULF2|ENSMPUG00000017592|transcript|ENSMPUT00000017738.1|protein_coding|1/21|c.57_58insCACACGCACG|p.Ala20fs|617/3424|58/2865|20/954||	GT:AD:DP:GQ:PGT:PID:PL	1/2:0,4,7:11:99:.:.:462,294,282,168,0,147	1/1:0,7,0:7:21:1|1:3770520_C_T:315,21,0,315,21,315	1/1:0,4,0:4:12:1|1:3770562_ACACT_A:180,12,0,180,12,180
GL896916.1	3877045	.	G	A	859.35	.	AC=5;AF=0.833;AN=6;BaseQRankSum=-6.200e-02;ClippingRankSum=0.00;DP=28;ExcessHet=3.0103;FS=1.720;MLEAC=5;MLEAF=0.833;MQ=60.00;MQRankSum=0.00;QD=30.69;ReadPosRankSum=0.579;SOR=0.407;ANN=A|missense_variant|MODERATE|SULF2|ENSMPUG00000017592|transcript|ENSMPUT00000017738.1|protein_coding|12/21|c.1846G>A|p.Ala616Thr|2405/3424|1846/2865|616/954||	GT:AD:DP:GQ:PGT:PID:PL	0/1:6,13:19:99:.:.:440,0,162	1/1:0,4:4:15:1|1:3876979_A_G:225,15,0	1/1:0,5:5:15:1|1:3876979_A_G:225,15,0
GL896916.1	3913850	.	G	A	688.37	.	AC=5;AF=0.833;AN=6;BaseQRankSum=0.00;ClippingRankSum=0.00;DP=25;ExcessHet=3.0103;FS=15.199;MLEAC=5;MLEAF=0.833;MQ=60.00;MQRankSum=0.00;QD=27.53;ReadPosRankSum=1.20;SOR=1.261;ANN=A|missense_variant|MODERATE|NCOA3|ENSMPUG00000017593|transcript|ENSMPUT00000017739.1|protein_coding|6/22|c.646C>T|p.Pro216Ser|747/4352|646/4251|216/1416||	GT:AD:DP:GQ:PGT:PID:PL	0/1:7,7:14:99:.:.:250,0,250	1/1:0,7:7:21:1|1:3913850_G_A:315,21,0	1/1:0,4:4:12:1|1:3913850_G_A:154,12,0
GL896916.1	4692640	.	G	C	600.17	.	AC=5;AF=0.833;AN=6;BaseQRankSum=0.00;ClippingRankSum=0.00;DP=23;ExcessHet=3.0103;FS=2.299;MLEAC=5;MLEAF=0.833;MQ=60.00;MQRankSum=0.00;QD=26.09;ReadPosRankSum=0.180;SOR=1.609;ANN=C|missense_variant|MODERATE|SLC2A10|ENSMPUG00000017596|transcript|ENSMPUT00000017742.1|protein_coding|2/5|c.779C>G|p.Ala260Gly|891/5285|779/1869|260/622||	GT:AD:DP:GQ:PL	0/1:4,3:7:99:104,0,146	1/1:0,7:7:21:216,21,0	1/1:0,9:9:27:311,27,0
GL896916.1	4692735	.	A	C,G	1214.91	.	AC=1,5;AF=0.167,0.833;AN=6;DP=28;ExcessHet=3.0103;FS=0.000;MLEAC=1,5;MLEAF=0.167,0.833;MQ=60.00;QD=28.37;SOR=1.863;LOF=(SLC2A10|ENSMPUG00000017596|1|1.00);NMD=(SLC2A10|ENSMPUG00000017596|1|1.00);ANN=C|stop_gained|HIGH|SLC2A10|ENSMPUG00000017596|transcript|ENSMPUT00000017742.1|protein_coding|2/5|c.684T>G|p.Tyr228*|796/5285|684/1869|228/622||	GT:AD:DP:GQ:PGT:PID:PL	1/2:0,3,7:10:99:.:.:410,288,285,126,0,105	2/2:0,0,8:8:27:1|1:4692707_A_G:398,398,398,27,27,0	2/2:0,0,10:10:30:1|1:4692707_A_G:433,433,433,30,30,0
GL896916.1	4748174	.	T	A,G	1152.93	.	AC=5,1;AF=0.833,0.167;AN=6;DP=26;ExcessHet=3.0103;FS=0.000;MLEAC=5,1;MLEAF=0.833,0.167;MQ=60.00;QD=28.56;SOR=1.022;ANN=A|missense_variant|MODERATE|SLC13A3|ENSMPUG00000017597|transcript|ENSMPUT00000017743.1|protein_coding|3/14|c.538T>A|p.Ser180Thr|538/2722|538/1767|180/588||	GT:AD:DP:GQ:PGT:PID:PL	1/2:0,5,7:12:99:.:.:504,280,255,200,0,173	1/1:0,5,0:5:18:1|1:4748172_G_A:270,18,0,270,18,270	1/1:0,9,0:9:27:1|1:4748172_G_A:405,27,0,405,27,405
GL896916.1	4748174	.	T	A,G	1152.93	.	AC=5,1;AF=0.833,0.167;AN=6;DP=26;ExcessHet=3.0103;FS=0.000;MLEAC=5,1;MLEAF=0.833,0.167;MQ=60.00;QD=28.56;SOR=1.022;ANN=G|missense_variant|MODERATE|SLC13A3|ENSMPUG00000017597|transcript|ENSMPUT00000017743.1|protein_coding|3/14|c.538T>G|p.Ser180Ala|538/2722|538/1767|180/588||	GT:AD:DP:GQ:PGT:PID:PL	1/2:0,5,7:12:99:.:.:504,280,255,200,0,173	1/1:0,5,0:5:18:1|1:4748172_G_A:270,18,0,270,18,270	1/1:0,9,0:9:27:1|1:4748172_G_A:405,27,0,405,27,405
GL896916.1	4808686	.	G	T	781.24	.	AC=5;AF=0.833;AN=6;BaseQRankSum=0.00;ClippingRankSum=0.00;DP=24;ExcessHet=3.0103;FS=2.114;MLEAC=5;MLEAF=0.833;MQ=60.00;MQRankSum=0.00;QD=32.55;ReadPosRankSum=-5.470e-01;SOR=1.164;ANN=T|missense_variant|MODERATE|ENSMPUG00000017599|ENSMPUG00000017599|transcript|ENSMPUT00000017745.1|protein_coding|1/2|c.18G>T|p.Glu6Asp|1005/2914|18/1101|6/366||	GT:AD:DP:GQ:PGT:PID:PL	0/1:5,7:12:99:0|1:4808686_G_T:272,0,189	1/1:0,6:6:18:1|1:4808683_C_G:270,18,0	1/1:0,6:6:18:1|1:4808683_C_G:270,18,0
GL896916.1	4808708	.	T	C	847.19	.	AC=5;AF=0.833;AN=6;BaseQRankSum=0.00;ClippingRankSum=0.00;DP=26;ExcessHet=3.0103;FS=2.079;MLEAC=5;MLEAF=0.833;MQ=60.00;MQRankSum=0.00;QD=32.58;ReadPosRankSum=-9.970e-01;SOR=1.093;ANN=C|missense_variant|MODERATE|ENSMPUG00000017599|ENSMPUG00000017599|transcript|ENSMPUT00000017745.1|protein_coding|1/2|c.40T>C|p.Ser14Pro|1027/2914|40/1101|14/366||	GT:AD:DP:GQ:PGT:PID:PL	0/1:5,8:13:99:0|1:4808686_G_T:311,0,186	1/1:0,7:7:21:1|1:4808697_G_A:287,21,0	1/1:0,6:6:21:1|1:4808697_G_A:280,21,0
GL896916.1	4889515	.	G	C	1016.16	.	AC=5;AF=0.833;AN=6;BaseQRankSum=1.11;ClippingRankSum=0.00;DP=34;ExcessHet=3.0103;FS=4.140;MLEAC=5;MLEAF=0.833;MQ=60.00;MQRankSum=0.00;QD=29.89;ReadPosRankSum=-1.436e+00;SOR=0.184;ANN=C|missense_variant|MODERATE|ENSMPUG00000017600|ENSMPUG00000017600|transcript|ENSMPUT00000017746.1|protein_coding|5/5|c.439G>C|p.Val147Leu|550/3428|439/2058|147/685||	GT:AD:DP:GQ:PGT:PID:PL	0/1:8,7:15:99:.:.:247,0,265	1/1:0,12:12:36:.:.:488,36,0	1/1:0,7:7:21:1|1:4889515_G_C:312,21,0
GL896916.1	4890068	.	A	C,T	1182.91	.	AC=5,1;AF=0.833,0.167;AN=6;DP=27;ExcessHet=3.0103;FS=0.000;MLEAC=5,1;MLEAF=0.833,0.167;MQ=60.00;QD=28.48;SOR=0.765;ANN=C|missense_variant|MODERATE|ENSMPUG00000017600|ENSMPUG00000017600|transcript|ENSMPUT00000017746.1|protein_coding|5/5|c.992A>C|p.Gln331Pro|1103/3428|992/2058|331/685||	GT:AD:DP:GQ:PGT:PID:PL	1/2:0,6,3:9:99:.:.:375,126,108,250,0,243	1/1:0,11,0:11:36:1|1:4890068_A_C:530,36,0,530,36,530	1/1:0,7,0:7:21:1|1:4890068_A_C:304,21,0,304,21,304
GL896916.1	4890068	.	A	C,T	1182.91	.	AC=5,1;AF=0.833,0.167;AN=6;DP=27;ExcessHet=3.0103;FS=0.000;MLEAC=5,1;MLEAF=0.833,0.167;MQ=60.00;QD=28.48;SOR=0.765;ANN=T|missense_variant|MODERATE|ENSMPUG00000017600|ENSMPUG00000017600|transcript|ENSMPUT00000017746.1|protein_coding|5/5|c.992A>T|p.Gln331Leu|1103/3428|992/2058|331/685||	GT:AD:DP:GQ:PGT:PID:PL	1/2:0,6,3:9:99:.:.:375,126,108,250,0,243	1/1:0,11,0:11:36:1|1:4890068_A_C:530,36,0,530,36,530	1/1:0,7,0:7:21:1|1:4890068_A_C:304,21,0,304,21,304
GL896916.1	4890089	.	C	A	1022.16	.	AC=5;AF=0.833;AN=6;BaseQRankSum=0.00;ClippingRankSum=0.00;DP=27;ExcessHet=3.0103;FS=0.000;MLEAC=5;MLEAF=0.833;MQ=60.00;MQRankSum=0.00;QD=27.75;ReadPosRankSum=0.480;SOR=0.473;ANN=A|missense_variant|MODERATE|ENSMPUG00000017600|ENSMPUG00000017600|transcript|ENSMPUT00000017746.1|protein_coding|5/5|c.1013C>A|p.Thr338Lys|1124/3428|1013/2058|338/685||	GT:AD:DP:GQ:PGT:PID:PL	0/1:3,6:9:99:.:.:243,0,108	1/1:0,11:11:33:1|1:4890068_A_C:495,33,0	1/1:0,7:7:21:1|1:4890068_A_C:315,21,0
GL896916.1	4890119	.	C	T	1017.14	.	AC=5;AF=0.833;AN=6;BaseQRankSum=0.00;ClippingRankSum=0.00;DP=27;ExcessHet=3.0103;FS=0.000;MLEAC=5;MLEAF=0.833;MQ=60.00;MQRankSum=0.00;QD=36.38;ReadPosRankSum=0.00;SOR=1.051;ANN=T|missense_variant|MODERATE|ENSMPUG00000017600|ENSMPUG00000017600|transcript|ENSMPUT00000017746.1|protein_coding|5/5|c.1043C>T|p.Thr348Ile|1154/3428|1043/2058|348/685||	GT:AD:DP:GQ:PGT:PID:PL	0/1:2,2:4:75:0|1:4890103_A_C:75,0,117	1/1:0,13:13:39:1|1:4890068_A_C:568,39,0	1/1:0,9:9:27:1|1:4890068_A_C:405,27,0
GL896916.1	5019528	.	C	T	609.25	.	AC=5;AF=0.833;AN=6;BaseQRankSum=0.00;ClippingRankSum=0.00;DP=24;ExcessHet=3.0103;FS=0.000;MLEAC=5;MLEAF=0.833;MQ=60.00;MQRankSum=0.00;QD=25.39;ReadPosRankSum=-1.221e+00;SOR=0.807;ANN=T|missense_variant|MODERATE|ENSMPUG00000017603|ENSMPUG00000017603|transcript|ENSMPUT00000017749.1|protein_coding|1/2|c.41C>T|p.Pro14Leu|488/811|41/363|14/120||WARNING_TRANSCRIPT_NO_START_CODON	GT:AD:DP:GQ:PL	0/1:8,2:10:53:53,0,304	1/1:0,9:9:27:376,27,0	1/1:0,5:5:15:211,15,0
GL896916.1	5181688	.	C	T	601.05	.	AC=5;AF=0.833;AN=6;BaseQRankSum=-1.085e+00;ClippingRankSum=0.00;DP=21;ExcessHet=3.0103;FS=0.000;MLEAC=5;MLEAF=0.833;MQ=60.00;MQRankSum=0.00;QD=28.62;ReadPosRankSum=-1.276e+00;SOR=0.804;ANN=T|missense_variant|MODERATE|CD40|ENSMPUG00000017606|transcript|ENSMPUT00000017752.1|protein_coding|4/9|c.337G>A|p.Glu113Lys|814/2571|337/834|113/277||	GT:AD:DP:GQ:PGT:PID:PL	0/1:4,10:14:99:.:.:319,0,125	1/1:0,2:2:6:1|1:5181688_C_T:90,6,0	1/1:0,5:5:15:1|1:5181688_C_T:222,15,0
GL896916.1	5388420	.	T	C	708.25	.	AC=4;AF=0.667;AN=6;DP=29;ExcessHet=0.4576;FS=0.000;MLEAC=4;MLEAF=0.667;MQ=60.00;QD=29.42;SOR=1.739;ANN=C|missense_variant|MODERATE|ZSWIM3|ENSMPUG00000017615|transcript|ENSMPUT00000017761.1|protein_coding|2/2|c.350A>G|p.Lys117Arg|350/2903|350/2091|117/696||	GT:AD:DP:GQ:PGT:PID:PL	0/0:12,0:12:36:.:.:0,36,489	1/1:0,11:11:33:1|1:5388405_A_G:485,33,0	1/1:0,6:6:18:1|1:5388405_A_G:261,18,0
GL896916.1	5388545	.	C	T	683.35	.	AC=5;AF=0.833;AN=6;BaseQRankSum=0.00;ClippingRankSum=0.00;DP=25;ExcessHet=3.0103;FS=3.960;MLEAC=5;MLEAF=0.833;MQ=60.00;MQRankSum=0.00;QD=27.33;ReadPosRankSum=2.29;SOR=0.204;ANN=T|missense_variant|MODERATE|ZSWIM3|ENSMPUG00000017615|transcript|ENSMPUT00000017761.1|protein_coding|2/2|c.225G>A|p.Met75Ile|225/2903|225/2091|75/696||	GT:AD:DP:GQ:PGT:PID:PL	0/1:8,2:10:53:.:.:53,0,303	1/1:0,4:4:12:1|1:5388545_C_T:180,12,0	1/1:0,11:11:33:1|1:5388545_C_T:481,33,0
GL896916.1	5714322	.	C	G	997.16	.	AC=4;AF=0.667;AN=6;DP=36;ExcessHet=0.4576;FS=0.000;MLEAC=4;MLEAF=0.667;MQ=60.00;QD=26.38;SOR=0.874;ANN=G|missense_variant|MODERATE|ENSMPUG00000017631|ENSMPUG00000017631|transcript|ENSMPUT00000017777.1|protein_coding|1/2|c.23C>G|p.Thr8Arg|23/936|23/801|8/266||	GT:AD:DP:GQ:PGT:PID:PL	0/0:13,0:13:33:.:.:0,33,495	1/1:0,11:11:36:1|1:5714316_T_C:540,36,0	1/1:0,11:11:33:1|1:5714316_T_C:495,33,0
GL896916.1	5714324	.	T	G	997.15	.	AC=4;AF=0.667;AN=6;DP=36;ExcessHet=0.4576;FS=0.000;MLEAC=4;MLEAF=0.667;MQ=60.00;QD=33.01;SOR=0.963;ANN=G|missense_variant|MODERATE|ENSMPUG00000017631|ENSMPUG00000017631|transcript|ENSMPUT00000017777.1|protein_coding|1/2|c.25T>G|p.Cys9Gly|25/936|25/801|9/266||	GT:AD:DP:GQ:PGT:PID:PL	0/0:12,0:12:36:.:.:0,36,475	1/1:0,12:12:36:1|1:5714316_T_C:540,36,0	1/1:0,11:11:33:1|1:5714316_T_C:495,33,0
GL896916.1	5714845	.	T	G	1291.31	.	AC=4;AF=0.667;AN=6;DP=41;ExcessHet=0.4576;FS=0.000;MLEAC=4;MLEAF=0.667;MQ=60.00;QD=26.98;SOR=0.693;ANN=G|missense_variant|MODERATE|ENSMPUG00000017631|ENSMPUG00000017631|transcript|ENSMPUT00000017777.1|protein_coding|2/2|c.475T>G|p.Ser159Ala|475/936|475/801|159/266||	GT:AD:DP:GQ:PGT:PID:PL	0/0:13,0:13:21:.:.:0,21,315	1/1:0,16:16:54:1|1:5714736_A_C:808,54,0	1/1:0,12:12:36:1|1:5714635_CAGGAAGAGGGGGATGGTTTTGAGTAGTAACTGACAGCATCGCCCCACCCAGGGGTGGGGGACCCCCCCCCCGCACCCCT_C:521,36,0
GL896916.1	6495305	.	AGCCT	A	527.42	.	AC=5;AF=0.833;AN=6;BaseQRankSum=0.00;ClippingRankSum=0.00;DP=17;ExcessHet=3.0103;FS=3.222;MLEAC=5;MLEAF=0.833;MQ=60.00;MQRankSum=0.00;QD=34.92;ReadPosRankSum=1.83;SOR=2.147;ANN=A|frameshift_variant|HIGH|ENSMPUG00000017666|ENSMPUG00000017666|transcript|ENSMPUT00000017813.1|protein_coding|1/2|c.227_230delAGGC|p.Gln76fs|513/961|227/678|76/225||;LOF=(ENSMPUG00000017666|ENSMPUG00000017666|1|1.00)	GT:AD:DP:GQ:PL	0/1:2,4:6:72:162,0,72	1/1:0,5:5:15:225,15,0	1/1:0,4:4:12:180,12,0
GL896916.1	6519664	.	G	C,T	987.99	.	AC=5,1;AF=0.833,0.167;AN=6;DP=26;ExcessHet=3.0103;FS=0.000;MLEAC=5,1;MLEAF=0.833,0.167;MQ=60.00;QD=33.97;SOR=0.846;ANN=C|missense_variant|MODERATE|SERINC3|ENSMPUG00000017667|transcript|ENSMPUT00000017814.1|protein_coding|9/10|c.1161G>C|p.Glu387Asp|1161/1442|1161/1422|387/473||	GT:AD:DP:GQ:PL	1/2:0,5,7:12:99:465,271,256,194,0,173	1/1:0,4,0:4:12:138,12,0,138,12,138	1/1:0,10,0:10:30:411,30,0,411,30,411
GL896916.1	6519664	.	G	C,T	987.99	.	AC=5,1;AF=0.833,0.167;AN=6;DP=26;ExcessHet=3.0103;FS=0.000;MLEAC=5,1;MLEAF=0.833,0.167;MQ=60.00;QD=33.97;SOR=0.846;ANN=T|missense_variant|MODERATE|SERINC3|ENSMPUG00000017667|transcript|ENSMPUT00000017814.1|protein_coding|9/10|c.1161G>T|p.Glu387Asp|1161/1442|1161/1422|387/473||	GT:AD:DP:GQ:PL	1/2:0,5,7:12:99:465,271,256,194,0,173	1/1:0,4,0:4:12:138,12,0,138,12,138	1/1:0,10,0:10:30:411,30,0,411,30,411
GL896916.1	6667193	.	A	G	433.78	.	AC=5;AF=0.833;AN=6;BaseQRankSum=0.088;ClippingRankSum=0.00;DP=22;ExcessHet=3.0103;FS=1.860;MLEAC=5;MLEAF=0.833;MQ=60.00;MQRankSum=0.00;QD=19.72;ReadPosRankSum=0.069;SOR=1.432;ANN=G|missense_variant|MODERATE|FITM2|ENSMPUG00000017673|transcript|ENSMPUT00000017820.1|protein_coding|1/2|c.38A>G|p.Gln13Arg|435/5062|38/885|13/294||	GT:AD:DP:GQ:PGT:PID:PL	0/1:10,5:15:99:.:.:152,0,349	1/1:0,3:3:9:1|1:6667168_A_G:135,9,0	1/1:0,4:4:12:1|1:6667168_A_G:177,12,0
GL896916.1	6819796	.	TTGTTTG	T	656.31	.	AC=5;AF=0.833;AN=6;BaseQRankSum=0.967;ClippingRankSum=0.00;DP=19;ExcessHet=3.0103;FS=0.000;MLEAC=5;MLEAF=0.833;MQ=60.00;MQRankSum=0.00;QD=34.54;ReadPosRankSum=-4.310e-01;SOR=0.804;ANN=T|frameshift_variant&splice_acceptor_variant&splice_region_variant&intron_variant|HIGH|JPH2|ENSMPUG00000017678|transcript|ENSMPUT00000017825.1|protein_coding|5/13|c.1195-2_1198delTGTTTG|p.Ala404fs||1195/1950|399/649||;LOF=(JPH2|ENSMPUG00000017678|1|1.00)	GT:AD:DP:GQ:PGT:PID:PL	0/1:2,4:6:47:0|1:6819759_A_G:111,0,47	1/1:0,9:9:27:1|1:6819759_A_G:405,27,0	1/1:0,4:4:12:1|1:6819759_A_G:180,12,0
GL896916.1	6820921	.	C	CACA	995.13	.	AC=5;AF=0.833;AN=6;BaseQRankSum=0.00;ClippingRankSum=0.00;DP=29;ExcessHet=3.0103;FS=0.000;MLEAC=5;MLEAF=0.833;MQ=60.00;MQRankSum=0.00;QD=34.31;ReadPosRankSum=-6.300e-01;SOR=0.963;ANN=CACA|splice_acceptor_variant&intron_variant|HIGH|JPH2|ENSMPUG00000017678|transcript|ENSMPUT00000017825.1|protein_coding|6/12|c.1317-3_1317-2insACA||||||;LOF=(JPH2|ENSMPUG00000017678|1|1.00)	GT:AD:DP:GQ:PGT:PID:PL	0/1:6,9:15:99:.:.:360,0,222	1/1:0,7:7:24:1|1:6820813_C_T:360,24,0	1/1:0,7:7:21:1|1:6820813_C_T:315,21,0
GL896916.1	6820923	.	CGGGGGGGGGGG	C,CGG	1224.89	.	AC=5,1;AF=0.833,0.167;AN=6;DP=29;ExcessHet=3.0103;FS=0.000;MLEAC=5,1;MLEAF=0.833,0.167;MQ=60.00;QD=30.79;SOR=0.906;LOF=(JPH2|ENSMPUG00000017678|1|1.00);ANN=C|frameshift_variant&splice_region_variant|HIGH|JPH2|ENSMPUG00000017678|transcript|ENSMPUT00000017825.1|protein_coding|7/13|c.1317_1327delGGGGGGGGGGG|p.Arg439fs|1317/1950|1317/1950|439/649||INFO_REALIGN_3_PRIME	GT:AD:DP:GQ:PGT:PID:PL	1/2:0,9,6:15:99:.:.:630,250,222,378,0,360	1/1:0,7,0:7:21:1|1:6820813_C_T:315,21,0,315,21,315	1/1:0,7,0:7:21:1|1:6820813_C_T:315,21,0,315,21,315
GL896916.1	6820923	.	CGGGGGGGGGGG	C,CGG	1224.89	.	AC=5,1;AF=0.833,0.167;AN=6;DP=29;ExcessHet=3.0103;FS=0.000;MLEAC=5,1;MLEAF=0.833,0.167;MQ=60.00;QD=30.79;SOR=0.906;LOF=(JPH2|ENSMPUG00000017678|1|1.00);ANN=CGG|disruptive_inframe_deletion&splice_region_variant|MODERATE|JPH2|ENSMPUG00000017678|transcript|ENSMPUT00000017825.1|protein_coding|7/13|c.1319_1327delGGGGGGGGG|p.Gly440_Gly442del|1319/1950|1319/1950|440/649||	GT:AD:DP:GQ:PGT:PID:PL	1/2:0,9,6:15:99:.:.:630,250,222,378,0,360	1/1:0,7,0:7:21:1|1:6820813_C_T:315,21,0,315,21,315	1/1:0,7,0:7:21:1|1:6820813_C_T:315,21,0,315,21,315
GL896916.1	6820934	.	G	GCC,GCCC	1224.89	.	AC=5,1;AF=0.833,0.167;AN=6;DP=29;ExcessHet=3.0103;FS=0.000;MLEAC=5,1;MLEAF=0.833,0.167;MQ=60.00;QD=30.57;SOR=0.906;LOF=(JPH2|ENSMPUG00000017678|1|1.00);ANN=GCC|frameshift_variant|HIGH|JPH2|ENSMPUG00000017678|transcript|ENSMPUT00000017825.1|protein_coding|7/13|c.1328_1329insCC|p.Arg444fs|1329/1950|1329/1950|443/649||INFO_REALIGN_3_PRIME	GT:AD:DP:GQ:PGT:PID:PL	1/2:0,9,6:15:99:.:.:630,250,222,378,0,360	1/1:0,7,0:7:21:1|1:6820813_C_T:315,21,0,315,21,315	1/1:0,7,0:7:21:1|1:6820813_C_T:315,21,0,315,21,315
GL896916.1	6820934	.	G	GCC,GCCC	1224.89	.	AC=5,1;AF=0.833,0.167;AN=6;DP=29;ExcessHet=3.0103;FS=0.000;MLEAC=5,1;MLEAF=0.833,0.167;MQ=60.00;QD=30.57;SOR=0.906;LOF=(JPH2|ENSMPUG00000017678|1|1.00);ANN=GCCC|disruptive_inframe_insertion|MODERATE|JPH2|ENSMPUG00000017678|transcript|ENSMPUT00000017825.1|protein_coding|7/13|c.1328_1329insCCC|p.Ala443_Arg444insPro|1329/1950|1329/1950|443/649||INFO_REALIGN_3_PRIME	GT:AD:DP:GQ:PGT:PID:PL	1/2:0,9,6:15:99:.:.:630,250,222,378,0,360	1/1:0,7,0:7:21:1|1:6820813_C_T:315,21,0,315,21,315	1/1:0,7,0:7:21:1|1:6820813_C_T:315,21,0,315,21,315
GL896916.1	6821040	.	C	T	368.01	.	AC=4;AF=0.667;AN=6;DP=24;ExcessHet=0.4576;FS=0.000;MLEAC=4;MLEAF=0.667;MQ=60.00;QD=30.44;SOR=1.179;ANN=T|missense_variant&splice_region_variant|MODERATE|JPH2|ENSMPUG00000017678|transcript|ENSMPUT00000017825.1|protein_coding|8/13|c.1373C>T|p.Ala458Val|1373/1950|1373/1950|458/649||	GT:AD:DP:GQ:PGT:PID:PL	0/0:16,0:16:36:.:.:0,36,540	1/1:0,6:6:18:1|1:6821009_T_C:270,18,0	1/1:0,2:2:9:1|1:6821009_T_C:135,9,0
GL896916.1	6821048	.	G	C	657.61	.	AC=5;AF=0.833;AN=6;BaseQRankSum=-5.020e-01;ClippingRankSum=0.00;DP=22;ExcessHet=3.0103;FS=8.686;MLEAC=5;MLEAF=0.833;MQ=60.00;MQRankSum=0.00;QD=29.89;ReadPosRankSum=-5.430e-01;SOR=1.131;ANN=C|missense_variant|MODERATE|JPH2|ENSMPUG00000017678|transcript|ENSMPUT00000017825.1|protein_coding|8/13|c.1381G>C|p.Gly461Arg|1381/1950|1381/1950|461/649||	GT:AD:DP:GQ:PGT:PID:PL	0/1:5,8:13:99:.:.:283,0,170	1/1:0,6:6:18:1|1:6821009_T_C:270,18,0	1/1:0,3:3:9:1|1:6821009_T_C:135,9,0
GL896916.1	6821181	.	CAGGTGCCGGACCG	C	903.2	.	AC=5;AF=0.833;AN=6;BaseQRankSum=0.00;ClippingRankSum=0.00;DP=31;ExcessHet=3.0103;FS=1.594;MLEAC=5;MLEAF=0.833;MQ=59.18;MQRankSum=-1.320e+00;QD=29.14;ReadPosRankSum=-4.000e-01;SOR=0.976;ANN=C|frameshift_variant|HIGH|JPH2|ENSMPUG00000017678|transcript|ENSMPUT00000017825.1|protein_coding|9/13|c.1435_1447delAGGTGCCGGACCG|p.Arg479fs|1435/1950|1435/1950|479/649||;LOF=(JPH2|ENSMPUG00000017678|1|1.00)	GT:AD:DP:GQ:PGT:PID:PL	0/1:9,6:15:99:0|1:6821175_G_A:223,0,357	1/1:0,5:5:15:1|1:6821175_G_A:225,15,0	1/1:0,11:11:33:1|1:6821175_G_A:495,33,0
GL896916.1	6821184	.	G	C,*	1049.24	.	AC=1,4;AF=0.167,0.667;AN=6;BaseQRankSum=0.00;ClippingRankSum=0.00;DP=31;ExcessHet=3.0103;FS=0.000;MLEAC=1,4;MLEAF=0.167,0.667;MQ=40.60;MQRankSum=1.32;QD=33.85;ReadPosRankSum=0.865;SOR=0.941;ANN=C|missense_variant|MODERATE|JPH2|ENSMPUG00000017678|transcript|ENSMPUT00000017825.1|protein_coding|9/13|c.1437G>C|p.Arg479Ser|1437/1950|1437/1950|479/649||	GT:AD:DP:GQ:PGT:PID:PL	0/1:6,9,0:15:99:0|1:6821184_G_C:360,0,216,378,243,621	2/2:0,0,5:5:15:1|1:6821175_G_A:225,225,225,15,15,0	2/2:0,0,11:11:33:1|1:6821175_G_A:495,495,495,33,33,0
GL896916.1	6821187	.	C	G,*	1049.24	.	AC=1,4;AF=0.167,0.667;AN=6;BaseQRankSum=-5.240e-01;ClippingRankSum=0.00;DP=31;ExcessHet=3.0103;FS=0.000;MLEAC=1,4;MLEAF=0.167,0.667;MQ=40.60;MQRankSum=1.32;QD=33.85;ReadPosRankSum=1.28;SOR=0.941;ANN=G|missense_variant|MODERATE|JPH2|ENSMPUG00000017678|transcript|ENSMPUT00000017825.1|protein_coding|9/13|c.1440C>G|p.Cys480Trp|1440/1950|1440/1950|480/649||	GT:AD:DP:GQ:PGT:PID:PL	0/1:6,9,0:15:99:0|1:6821184_G_C:360,0,216,378,243,621	2/2:0,0,5:5:15:1|1:6821175_G_A:225,225,225,15,15,0	2/2:0,0,11:11:33:1|1:6821175_G_A:495,495,495,33,33,0
GL896916.1	6821188	.	C	G,*	1049.24	.	AC=1,4;AF=0.167,0.667;AN=6;BaseQRankSum=-5.240e-01;ClippingRankSum=0.00;DP=31;ExcessHet=3.0103;FS=0.000;MLEAC=1,4;MLEAF=0.167,0.667;MQ=40.60;MQRankSum=1.32;QD=33.85;ReadPosRankSum=1.22;SOR=0.941;ANN=G|missense_variant|MODERATE|JPH2|ENSMPUG00000017678|transcript|ENSMPUT00000017825.1|protein_coding|9/13|c.1441C>G|p.Arg481Gly|1441/1950|1441/1950|481/649||	GT:AD:DP:GQ:PGT:PID:PL	0/1:6,9,0:15:99:0|1:6821184_G_C:360,0,216,378,243,621	2/2:0,0,5:5:15:1|1:6821175_G_A:225,225,225,15,15,0	2/2:0,0,11:11:33:1|1:6821175_G_A:495,495,495,33,33,0
GL896916.1	6821191	.	A	AC,*	1049.24	.	AC=1,4;AF=0.167,0.667;AN=6;BaseQRankSum=0.00;ClippingRankSum=0.00;DP=31;ExcessHet=3.0103;FS=0.000;MLEAC=1,4;MLEAF=0.167,0.667;MQ=40.60;MQRankSum=1.32;QD=33.85;ReadPosRankSum=1.10;SOR=0.941;ANN=AC|frameshift_variant|HIGH|JPH2|ENSMPUG00000017678|transcript|ENSMPUT00000017825.1|protein_coding|9/13|c.1446dupC|p.Val483fs|1447/1950|1447/1950|483/649||INFO_REALIGN_3_PRIME;LOF=(JPH2|ENSMPUG00000017678|1|1.00)	GT:AD:DP:GQ:PGT:PID:PL	0/1:6,9,0:15:99:0|1:6821184_G_C:360,0,216,378,243,621	2/2:0,0,5:5:15:1|1:6821175_G_A:225,225,225,15,15,0	2/2:0,0,11:11:33:1|1:6821175_G_A:495,495,495,33,33,0
GL896916.1	6821194	.	G	T,*	1049.24	.	AC=1,4;AF=0.167,0.667;AN=6;BaseQRankSum=-5.240e-01;ClippingRankSum=0.00;DP=31;ExcessHet=3.0103;FS=0.000;MLEAC=1,4;MLEAF=0.167,0.667;MQ=40.60;MQRankSum=1.32;QD=33.85;ReadPosRankSum=1.04;SOR=0.941;ANN=T|missense_variant|MODERATE|JPH2|ENSMPUG00000017678|transcript|ENSMPUT00000017825.1|protein_coding|9/13|c.1447G>T|p.Val483Leu|1447/1950|1447/1950|483/649||	GT:AD:DP:GQ:PGT:PID:PL	0/1:6,9,0:15:99:0|1:6821184_G_C:360,0,216,378,243,621	2/2:0,0,5:5:15:1|1:6821175_G_A:225,225,225,15,15,0	2/2:0,0,11:11:33:1|1:6821175_G_A:495,495,495,33,33,0
GL896916.1	6821306	.	T	C	877.14	.	AC=5;AF=0.833;AN=6;BaseQRankSum=0.464;ClippingRankSum=0.00;DP=34;ExcessHet=3.0103;FS=5.955;MLEAC=5;MLEAF=0.833;MQ=60.00;MQRankSum=0.00;QD=25.80;ReadPosRankSum=-4.660e-01;SOR=1.546;ANN=C|missense_variant|MODERATE|JPH2|ENSMPUG00000017678|transcript|ENSMPUT00000017825.1|protein_coding|10/13|c.1544T>C|p.Val515Ala|1544/1950|1544/1950|515/649||	GT:AD:DP:GQ:PL	0/1:9,5:14:99:164,0,398	1/1:0,10:10:29:352,29,0	1/1:0,10:10:30:392,30,0
GL896916.1	6842730	.	C	T	974.56	.	AC=5;AF=0.833;AN=6;BaseQRankSum=-7.700e-01;ClippingRankSum=0.00;DP=32;ExcessHet=3.0103;FS=0.000;MLEAC=5;MLEAF=0.833;MQ=60.00;MQRankSum=0.00;QD=30.45;ReadPosRankSum=-1.058e+00;SOR=0.754;ANN=T|missense_variant|MODERATE|TOX2|ENSMPUG00000017679|transcript|ENSMPUT00000017826.1|protein_coding|6/11|c.499G>A|p.Gly167Ser|786/2103|499/1569|167/522||	GT:AD:DP:GQ:PGT:PID:PL	0/1:9,12:21:99:0|1:6842730_C_T:477,0,630	1/1:0,2:2:9:1|1:6842730_C_T:132,9,0	1/1:0,9:9:27:1|1:6842730_C_T:396,27,0
GL896916.1	7096641	.	C	T	1028.14	.	AC=5;AF=0.833;AN=6;BaseQRankSum=-4.970e-01;ClippingRankSum=0.00;DP=33;ExcessHet=3.0103;FS=0.000;MLEAC=5;MLEAF=0.833;MQ=60.00;MQRankSum=0.00;QD=32.13;ReadPosRankSum=0.00;SOR=1.329;ANN=T|missense_variant|MODERATE|GTSF1L|ENSMPUG00000019027|transcript|ENSMPUT00000019179.1|protein_coding|1/1|c.283C>T|p.Pro95Ser|283/465|283/465|95/154||	GT:AD:DP:GQ:PL	0/1:2,10:12:54:358,0,54	1/1:0,10:10:29:334,29,0	1/1:0,10:10:30:367,30,0
GL896916.1	7096693	.	A	G	983.14	.	AC=5;AF=0.833;AN=6;BaseQRankSum=-6.190e-01;ClippingRankSum=0.00;DP=29;ExcessHet=3.0103;FS=0.000;MLEAC=5;MLEAF=0.833;MQ=60.00;MQRankSum=0.00;QD=33.35;ReadPosRankSum=0.319;SOR=1.220;ANN=G|missense_variant|MODERATE|GTSF1L|ENSMPUG00000019027|transcript|ENSMPUT00000019179.1|protein_coding|1/1|c.335A>G|p.His112Arg|335/465|335/465|112/154||	GT:AD:DP:GQ:PL	0/1:2,6:8:59:203,0,59	1/1:0,10:10:30:375,30,0	1/1:0,10:10:30:436,30,0
GL896916.1	8702996	.	A	G	869.24	.	AC=5;AF=0.833;AN=6;BaseQRankSum=0.00;ClippingRankSum=0.00;DP=26;ExcessHet=3.0103;FS=0.000;MLEAC=5;MLEAF=0.833;MQ=59.92;MQRankSum=0.00;QD=33.43;ReadPosRankSum=0.450;SOR=1.091;ANN=G|splice_acceptor_variant&intron_variant|HIGH|ENSMPUG00000028306|ENSMPUG00000028306|transcript|ENSMPUT00000031401.1|lincRNA|1/2|n.88-2A>G||||||	GT:AD:DP:GQ:PGT:PID:PL	0/1:5,9:14:99:0|1:8702995_C_T:360,0,225	1/1:0,6:6:18:1|1:8702995_C_T:270,18,0	1/1:0,6:6:18:1|1:8702995_C_T:270,18,0
GL896916.1	9113001	.	G	A	333.95	.	AC=4;AF=0.667;AN=6;DP=25;ExcessHet=0.4576;FS=0.000;MLEAC=4;MLEAF=0.667;MQ=60.00;QD=33.40;SOR=1.085;ANN=A|missense_variant|MODERATE|CHD6|ENSMPUG00000017695|transcript|ENSMPUT00000017842.1|protein_coding|30/36|c.5156G>A|p.Ser1719Asn|5181/11649|5156/8175|1719/2724||	GT:AD:DP:GQ:PL	0/0:15,0:15:45:0,45,592	1/1:0,3:3:9:124,9,0	1/1:0,7:7:21:247,21,0
GL896916.1	9113452	.	GGAA	G	1051.51	.	AC=5;AF=0.833;AN=6;BaseQRankSum=-6.450e-01;ClippingRankSum=0.00;DP=34;ExcessHet=3.0103;FS=7.994;MLEAC=5;MLEAF=0.833;MQ=59.40;MQRankSum=0.00;QD=31.86;SOR=1.667;ANN=G|disruptive_inframe_deletion|MODERATE|CHD6|ENSMPUG00000017695|transcript|ENSMPUT00000017842.1|protein_coding|30/36|c.5610_5612delAGA|p.Glu1871del|5635/11649|5610/8175|1870/2724||INFO_REALIGN_3_PRIME	GT:AD:DP:GQ:PGT:PID:PL	0/1:6,10:16:99:.:.:326,0,203	1/1:0,3:3:9:1|1:9113452_GGAA_G:135,9,0	1/1:0,14:14:42:1|1:9113452_GGAA_G:630,42,0
GL896916.1	9165484	.	G	A	868.17	.	AC=5;AF=0.833;AN=6;BaseQRankSum=0.00;ClippingRankSum=0.00;DP=29;ExcessHet=3.0103;FS=1.708;MLEAC=5;MLEAF=0.833;MQ=60.00;MQRankSum=0.00;QD=29.94;ReadPosRankSum=-3.740e-01;SOR=0.368;ANN=A|missense_variant|MODERATE|EMILIN3|ENSMPUG00000017697|transcript|ENSMPUT00000017844.1|protein_coding|5/6|c.538G>A|p.Gly180Ser|538/2181|538/2181|180/726||WARNING_TRANSCRIPT_NO_START_CODON	GT:AD:DP:GQ:PGT:PID:PL	0/1:8,6:14:99:.:.:208,0,291	1/1:0,7:7:21:1|1:9165484_G_A:315,21,0	1/1:0,8:8:27:1|1:9165484_G_A:376,27,0
GL896916.1	9169370	.	G	A	954.25	.	AC=5;AF=0.833;AN=6;BaseQRankSum=0.00;ClippingRankSum=0.00;DP=33;ExcessHet=3.0103;FS=5.418;MLEAC=5;MLEAF=0.833;MQ=60.00;MQRankSum=0.00;QD=32.91;ReadPosRankSum=1.38;SOR=2.071;ANN=A|missense_variant|MODERATE|LPIN3|ENSMPUG00000017698|transcript|ENSMPUT00000017845.1|protein_coding|20/20|c.2470C>T|p.Arg824Cys|2617/6218|2470/2565|824/854||	GT:AD:DP:GQ:PL	0/1:5,11:16:99:438,0,158	1/1:0,8:8:24:333,24,0	1/1:0,5:5:15:214,15,0
GL896916.1	10032985	.	G	A	1128.14	.	AC=5;AF=0.833;AN=6;BaseQRankSum=0.00;ClippingRankSum=0.00;DP=36;ExcessHet=3.0103;FS=1.767;MLEAC=5;MLEAF=0.833;MQ=60.00;MQRankSum=0.00;QD=32.23;ReadPosRankSum=-1.690e-01;SOR=0.343;ANN=A|splice_acceptor_variant&intron_variant|HIGH|ENSMPUG00000023976|ENSMPUG00000023976|transcript|ENSMPUT00000029674.1|lincRNA|1/1|n.300-1G>A||||||	GT:AD:DP:GQ:PL	0/1:6,9:15:99:331,0,205	1/1:0,9:9:27:368,27,0	1/1:0,11:11:33:460,33,0
GL896916.1	10088961	.	G	C	782.19	.	AC=5;AF=0.833;AN=6;BaseQRankSum=0.696;ClippingRankSum=0.00;DP=30;ExcessHet=3.0103;FS=3.312;MLEAC=5;MLEAF=0.833;MQ=60.00;MQRankSum=0.00;QD=26.07;ReadPosRankSum=0.546;SOR=0.470;ANN=C|splice_acceptor_variant&intron_variant|HIGH|ENSMPUG00000027308|ENSMPUG00000027308|transcript|ENSMPUT00000030593.1|lincRNA|3/3|n.622-1G>C||||||	GT:AD:DP:GQ:PGT:PID:PL	0/1:11,3:14:93:0|1:10088959_T_A:93,0,453	1/1:0,6:6:18:1|1:10088959_T_A:270,18,0	1/1:0,10:10:30:1|1:10088959_T_A:450,30,0
GL896916.1	11215397	.	C	T	833.77	.	AC=5;AF=0.833;AN=6;BaseQRankSum=0.00;ClippingRankSum=0.00;DP=24;ExcessHet=3.0103;FS=3.617;MLEAC=5;MLEAF=0.833;MQ=60.00;MQRankSum=0.00;QD=36.97;ReadPosRankSum=-4.910e-01;SOR=0.793;ANN=T|missense_variant|MODERATE|FAM83D|ENSMPUG00000017724|transcript|ENSMPUT00000017872.1|protein_coding|4/4|c.1156G>A|p.Ala386Thr|1245/5337|1156/1866|386/621||	GT:AD:DP:GQ:PL	0/1:1,12:13:6:450,0,6	1/1:0,6:6:18:250,18,0	1/1:0,4:4:12:162,12,0
GL896916.1	11783550	.	G	A	1318.13	.	AC=5;AF=0.833;AN=6;BaseQRankSum=-3.960e-01;ClippingRankSum=0.00;DP=35;ExcessHet=3.0103;FS=0.000;MLEAC=5;MLEAF=0.833;MQ=60.00;MQRankSum=0.00;QD=30.46;ReadPosRankSum=-8.950e-01;SOR=0.892;ANN=A|missense_variant|MODERATE|KIAA1755|ENSMPUG00000017756|transcript|ENSMPUT00000017904.1|protein_coding|3/14|c.386G>A|p.Arg129His|593/3777|386/3570|129/1189||	GT:AD:DP:GQ:PGT:PID:PL	0/1:4,9:13:99:.:.:366,0,141	1/1:0,11:11:33:1|1:11783550_G_A:488,33,0	1/1:0,11:11:33:1|1:11783550_G_A:495,33,0
GL896916.1	11783568	.	C	G	1306.14	.	AC=5;AF=0.833;AN=6;BaseQRankSum=0.00;ClippingRankSum=0.00;DP=34;ExcessHet=3.0103;FS=0.000;MLEAC=5;MLEAF=0.833;MQ=60.00;MQRankSum=0.00;QD=25.62;ReadPosRankSum=0.071;SOR=0.826;ANN=G|missense_variant|MODERATE|KIAA1755|ENSMPUG00000017756|transcript|ENSMPUT00000017904.1|protein_coding|3/14|c.404C>G|p.Pro135Arg|611/3777|404/3570|135/1189||	GT:AD:DP:GQ:PGT:PID:PL	0/1:4,10:14:99:.:.:372,0,125	1/1:0,8:8:27:1|1:11783550_G_A:405,27,0	1/1:0,12:12:39:1|1:11783550_G_A:560,39,0
GL896916.1	11783607	.	C	T	1074.15	.	AC=5;AF=0.833;AN=6;BaseQRankSum=-2.240e-01;ClippingRankSum=0.00;DP=30;ExcessHet=3.0103;FS=0.000;MLEAC=5;MLEAF=0.833;MQ=60.00;MQRankSum=0.00;QD=29.30;ReadPosRankSum=1.51;SOR=0.997;ANN=T|missense_variant|MODERATE|KIAA1755|ENSMPUG00000017756|transcript|ENSMPUT00000017904.1|protein_coding|3/14|c.443C>T|p.Thr148Met|650/3777|443/3570|148/1189||	GT:AD:DP:GQ:PL	0/1:2,10:12:47:370,0,47	1/1:0,8:8:24:315,24,0	1/1:0,10:10:30:420,30,0
GL896916.1	11784284	.	G	A	961.24	.	AC=5;AF=0.833;AN=6;BaseQRankSum=-2.820e-01;ClippingRankSum=0.00;DP=26;ExcessHet=3.0103;FS=0.000;MLEAC=5;MLEAF=0.833;MQ=60.00;MQRankSum=0.00;QD=29.64;ReadPosRankSum=-5.490e-01;SOR=1.270;ANN=A|missense_variant|MODERATE|KIAA1755|ENSMPUG00000017756|transcript|ENSMPUT00000017904.1|protein_coding|3/14|c.1120G>A|p.Val374Ile|1327/3777|1120/3570|374/1189||	GT:AD:DP:GQ:PGT:PID:PL	0/1:2,7:9:56:.:.:253,0,56	1/1:0,5:5:15:1|1:11784271_A_G:199,15,0	1/1:0,12:12:36:1|1:11784271_A_G:540,36,0
GL896916.1	11791445	.	T	C	452.58	.	AC=5;AF=0.833;AN=6;BaseQRankSum=0.00;ClippingRankSum=0.00;DP=18;ExcessHet=3.0103;FS=0.000;MLEAC=5;MLEAF=0.833;MQ=60.00;MQRankSum=0.00;QD=30.56;ReadPosRankSum=-6.740e-01;SOR=4.972;ANN=C|missense_variant|MODERATE|KIAA1755|ENSMPUG00000017756|transcript|ENSMPUT00000017904.1|protein_coding|6/14|c.1925T>C|p.Val642Ala|2132/3777|1925/3570|642/1189||	GT:AD:DP:GQ:PGT:PID:PL	0/1:1,1:2:36:.:.:36,0,36	1/1:0,7:7:21:1|1:11791445_T_C:315,21,0	1/1:0,3:3:9:1|1:11791445_T_C:132,9,0
GL896916.1	11793771	.	C	T	917.15	.	AC=5;AF=0.833;AN=6;BaseQRankSum=-1.111e+00;ClippingRankSum=0.00;DP=35;ExcessHet=3.0103;FS=1.624;MLEAC=5;MLEAF=0.833;MQ=60.00;MQRankSum=0.00;QD=27.79;ReadPosRankSum=-2.530e-01;SOR=0.679;ANN=T|missense_variant|MODERATE|KIAA1755|ENSMPUG00000017756|transcript|ENSMPUT00000017904.1|protein_coding|8/14|c.2098C>T|p.Leu700Phe|2305/3777|2098/3570|700/1189||	GT:AD:DP:GQ:PL	0/1:7,8:15:99:265,0,247	1/1:0,10:10:30:378,30,0	1/1:0,8:8:24:305,24,0
GL896916.1	11975094	.	G	A	648.21	.	AC=5;AF=0.833;AN=6;BaseQRankSum=-3.660e-01;ClippingRankSum=0.00;DP=20;ExcessHet=3.0103;FS=3.056;MLEAC=5;MLEAF=0.833;MQ=60.00;MQRankSum=0.00;QD=32.41;ReadPosRankSum=0.180;SOR=0.154;ANN=A|missense_variant|MODERATE|TTI1|ENSMPUG00000017759|transcript|ENSMPUT00000017907.1|protein_coding|2/8|c.1436G>A|p.Arg479Lys|2426/7457|1436/3255|479/1084||	GT:AD:DP:GQ:PL	0/1:2,5:7:62:176,0,62	1/1:0,6:6:18:217,18,0	1/1:0,7:7:21:286,21,0
GL896916.1	12693009	.	G	A	1054.16	.	AC=5;AF=0.833;AN=6;BaseQRankSum=0.00;ClippingRankSum=0.00;DP=30;ExcessHet=3.0103;FS=1.862;MLEAC=5;MLEAF=0.833;MQ=60.00;MQRankSum=0.00;QD=24.91;ReadPosRankSum=-1.077e+00;SOR=0.654;ANN=A|missense_variant|MODERATE|MROH8|ENSMPUG00000017767|transcript|ENSMPUT00000017915.1|protein_coding|5/24|c.742G>A|p.Val248Ile|742/4287|742/3162|248/1053||	GT:AD:DP:GQ:PGT:PID:PL	0/1:5,6:11:99:.:.:217,0,176	1/1:0,12:12:39:1|1:12693009_G_A:582,39,0	1/1:0,6:6:21:1|1:12693009_G_A:286,21,0
GL896916.1	12968920	.	GGCA	G	633.32	.	AC=5;AF=0.833;AN=6;BaseQRankSum=0.473;ClippingRankSum=0.00;DP=22;ExcessHet=3.0103;FS=5.617;MLEAC=5;MLEAF=0.833;MQ=60.00;MQRankSum=0.00;QD=28.79;ReadPosRankSum=-3.610e-01;SOR=2.704;ANN=G|conservative_inframe_deletion|MODERATE|SOGA1|ENSMPUG00000017772|transcript|ENSMPUT00000017920.1|protein_coding|5/15|c.847_849delAGC|p.Ser283del|1211/4723|847/4359|283/1452||INFO_REALIGN_3_PRIME	GT:AD:DP:GQ:PGT:PID:PL	0/1:7,4:11:99:.:.:147,0,282	1/1:0,4:4:12:1|1:12968916_G_C:180,12,0	1/1:0,7:7:24:1|1:12968916_G_C:346,24,0
GL896916.1	12968923	.	AGCGG	A,*	768.32	.	AC=1,4;AF=0.167,0.667;AN=6;BaseQRankSum=0.00;ClippingRankSum=0.00;DP=22;ExcessHet=3.0103;FS=2.715;MLEAC=1,4;MLEAF=0.167,0.667;MQ=42.43;MQRankSum=0.00;QD=34.92;ReadPosRankSum=0.542;SOR=0.197;ANN=A|frameshift_variant|HIGH|SOGA1|ENSMPUG00000017772|transcript|ENSMPUT00000017920.1|protein_coding|5/15|c.848_851delGCGG|p.Ser283fs|1212/4723|848/4359|283/1452||;LOF=(SOGA1|ENSMPUG00000017772|1|1.00)	GT:AD:DP:GQ:PGT:PID:PL	0/1:4,7,0:11:99:0|1:12968923_AGCGG_A:282,0,147,294,168,462	2/2:0,0,4:4:12:1|1:12968916_G_C:180,180,180,12,12,0	2/2:0,0,7:7:24:1|1:12968916_G_C:346,346,346,24,24,0
GL896916.1	12968962	.	G	A	756.21	.	AC=4;AF=0.667;AN=6;DP=29;ExcessHet=0.4576;FS=0.000;MLEAC=4;MLEAF=0.667;MQ=60.00;QD=34.80;SOR=1.863;ANN=A|missense_variant|MODERATE|SOGA1|ENSMPUG00000017772|transcript|ENSMPUT00000017920.1|protein_coding|5/15|c.886G>A|p.Gly296Ser|1250/4723|886/4359|296/1452||	GT:AD:DP:GQ:PGT:PID:PL	0/0:11,0:11:33:.:.:0,33,399	1/1:0,7:7:21:1|1:12968958_C_T:306,21,0	1/1:0,11:11:33:1|1:12968958_C_T:488,33,0
GL896916.1	12969437	.	C	T	665.2	.	AC=5;AF=0.833;AN=6;BaseQRankSum=0.00;ClippingRankSum=0.00;DP=25;ExcessHet=3.0103;FS=4.853;MLEAC=5;MLEAF=0.833;MQ=60.00;MQRankSum=0.00;QD=27.72;ReadPosRankSum=0.200;SOR=0.315;ANN=T|missense_variant|MODERATE|SOGA1|ENSMPUG00000017772|transcript|ENSMPUT00000017920.1|protein_coding|5/15|c.1361C>T|p.Ala454Val|1725/4723|1361/4359|454/1452||	GT:AD:DP:GQ:PL	0/1:5,5:10:99:179,0,179	1/1:0,6:6:18:216,18,0	1/1:0,8:8:24:301,24,0
GL896916.1	12985260	.	A	C	630.37	.	AC=5;AF=0.833;AN=6;BaseQRankSum=0.674;ClippingRankSum=0.00;DP=18;ExcessHet=3.0103;FS=9.756;MLEAC=5;MLEAF=0.833;MQ=60.00;MQRankSum=0.00;QD=31.12;ReadPosRankSum=0.503;SOR=2.044;ANN=C|missense_variant|MODERATE|SOGA1|ENSMPUG00000017772|transcript|ENSMPUT00000017920.1|protein_coding|14/15|c.2951A>C|p.Asn984Thr|3315/4723|2951/4359|984/1452||	GT:AD:DP:GQ:PGT:PID:PL	0/1:5,5:10:99:.:.:179,0,147	1/1:0,6:6:21:1|1:12985255_A_G:312,21,0	1/1:0,2:2:12:1|1:12985255_A_G:170,12,0
GL896916.1	13937906	.	C	A,CCCGGCGCAGGA	1323.99	.	AC=4,2;AF=0.667,0.333;AN=6;DP=28;ExcessHet=3.0103;FS=0.000;MLEAC=4,2;MLEAF=0.667,0.333;MQ=59.90;QD=28.08;SOR=0.836;LOF=(ENSMPUG00000017789|ENSMPUG00000017789|1|1.00);ANN=CCCGGCGCAGGA|frameshift_variant|HIGH|ENSMPUG00000017789|ENSMPUG00000017789|transcript|ENSMPUT00000017937.1|protein_coding|2/2|c.1983_1984insCCGGCGCAGGA|p.Val662fs|1984/2772|1984/2772|662/923||	GT:AD:DP:GQ:PGT:PID:PL	2/2:0,0,10:10:36:1|1:13937904_G_GGAAT:540,540,540,36,36,0	1/1:0,14,0:14:42:1|1:13937906_C_A:630,42,0,630,42,630	1/1:0,4,0:4:12:1|1:13937906_C_A:180,12,0,180,12,180
GL896916.1	14048414	.	G	A	505.35	.	AC=5;AF=0.833;AN=6;BaseQRankSum=-8.870e-01;ClippingRankSum=0.00;DP=17;ExcessHet=3.0103;FS=8.820;MLEAC=5;MLEAF=0.833;MQ=60.00;MQRankSum=0.00;QD=29.73;ReadPosRankSum=0.414;SOR=1.224;ANN=A|missense_variant|MODERATE|CEP250|ENSMPUG00000017798|transcript|ENSMPUT00000017947.1|protein_coding|28/33|c.6379C>T|p.His2127Tyr|6562/10694|6379/7308|2127/2435||	GT:AD:DP:GQ:PGT:PID:PL	0/1:5,3:8:89:.:.:89,0,185	1/1:0,5:5:15:1|1:14048387_A_G:225,15,0	1/1:0,4:4:15:1|1:14048387_A_G:222,15,0
GL896916.1	14071701	.	C	G	1094.55	.	AC=5;AF=0.833;AN=6;BaseQRankSum=0.00;ClippingRankSum=0.00;DP=32;ExcessHet=3.0103;FS=1.890;MLEAC=5;MLEAF=0.833;MQ=60.00;MQRankSum=0.00;QD=34.20;ReadPosRankSum=0.689;SOR=1.445;ANN=G|missense_variant|MODERATE|CEP250|ENSMPUG00000017798|transcript|ENSMPUT00000017947.1|protein_coding|12/33|c.1533G>C|p.Gln511His|1716/10694|1533/7308|511/2435||	GT:AD:DP:GQ:PGT:PID:PL	0/1:6,9:15:99:.:.:326,0,205	1/1:0,3:3:9:1|1:14071701_C_G:131,9,0	1/1:0,14:14:45:1|1:14071701_C_G:668,45,0
GL896916.1	15533190	.	C	T	1004.14	.	AC=5;AF=0.833;AN=6;BaseQRankSum=0.764;ClippingRankSum=0.00;DP=39;ExcessHet=3.0103;FS=13.691;MLEAC=5;MLEAF=0.833;MQ=60.00;MQRankSum=0.00;QD=25.75;ReadPosRankSum=-1.025e+00;SOR=0.801;ANN=T|missense_variant|MODERATE|ZNF341|ENSMPUG00000017822|transcript|ENSMPUT00000017971.1|protein_coding|15/15|c.2503G>A|p.Ala835Thr|3353/6969|2503/2565|835/854||	GT:AD:DP:GQ:PGT:PID:PL	0/1:14,6:20:99:0|1:15533190_C_T:190,0,513	1/1:0,9:9:27:1|1:15533190_C_T:398,27,0	1/1:0,10:10:30:1|1:15533190_C_T:447,30,0
GL896916.1	16005249	.	C	G	606.56	.	AC=5;AF=0.833;AN=6;BaseQRankSum=0.00;ClippingRankSum=0.00;DP=22;ExcessHet=3.0103;FS=2.884;MLEAC=5;MLEAF=0.833;MQ=60.00;MQRankSum=0.00;QD=29.80;ReadPosRankSum=-3.410e-01;SOR=1.911;ANN=G|missense_variant|MODERATE|ENSMPUG00000017839|ENSMPUG00000017839|transcript|ENSMPUT00000017988.1|protein_coding|1/3|c.243G>C|p.Glu81Asp|316/445|243/372|81/123||	GT:AD:DP:GQ:PGT:PID:PL	0/1:2,4:6:65:.:.:145,0,65	1/1:0,8:8:24:1|1:16005249_C_G:360,24,0	1/1:0,3:3:9:1|1:16005249_C_G:132,9,0
GL896916.1	16021205	.	G	GA	1272.11	.	AC=5;AF=0.833;AN=6;BaseQRankSum=1.23;ClippingRankSum=0.00;DP=37;ExcessHet=3.0103;FS=0.000;MLEAC=5;MLEAF=0.833;MQ=60.00;MQRankSum=0.00;QD=36.49;ReadPosRankSum=0.898;SOR=1.044;ANN=GA|frameshift_variant|HIGH|BPIFB1|ENSMPUG00000017841|transcript|ENSMPUT00000017990.1|protein_coding|7/17|c.570_571insT|p.Pro191fs|570/1745|570/1431|190/476||;LOF=(BPIFB1|ENSMPUG00000017841|1|1.00)	GT:AD:DP:GQ:PGT:PID:PL	0/1:4,16:20:45:.:.:502,0,45	1/1:0,7:7:27:1|1:16021205_G_GA:405,27,0	1/1:0,8:8:27:1|1:16021205_G_GA:405,27,0
GL896916.1	17062609	.	T	C,TCACACACC	830.14	.	AC=4,2;AF=0.667,0.333;AN=6;DP=18;ExcessHet=3.0103;FS=0.000;MLEAC=4,2;MLEAF=0.667,0.333;MQ=59.54;QD=32.79;SOR=1.863;LOF=(CCM2L|ENSMPUG00000017887|1|1.00);ANN=TCACACACC|frameshift_variant|HIGH|CCM2L|ENSMPUG00000017887|transcript|ENSMPUT00000018037.1|protein_coding|5/12|c.566_567insGGTGTGTG|p.Ile189fs|566/1587|566/1587|189/528||	GT:AD:DP:GQ:PGT:PID:PL	2/2:0,0,11:11:36:1|1:17062608_C_CCA:540,540,540,36,36,0	1/1:0,4,0:4:12:1|1:17062609_T_C:180,12,0,180,12,180	1/1:0,3,0:3:9:1|1:17062609_T_C:135,9,0,135,9,135
GL896916.1	17062609	.	T	C,TCACACACC	830.14	.	AC=4,2;AF=0.667,0.333;AN=6;DP=18;ExcessHet=3.0103;FS=0.000;MLEAC=4,2;MLEAF=0.667,0.333;MQ=59.54;QD=32.79;SOR=1.863;LOF=(CCM2L|ENSMPUG00000017887|1|1.00);ANN=C|missense_variant&splice_region_variant|MODERATE|CCM2L|ENSMPUG00000017887|transcript|ENSMPUT00000018037.1|protein_coding|5/12|c.567A>G|p.Ile189Met|567/1587|567/1587|189/528||	GT:AD:DP:GQ:PGT:PID:PL	2/2:0,0,11:11:36:1|1:17062608_C_CCA:540,540,540,36,36,0	1/1:0,4,0:4:12:1|1:17062609_T_C:180,12,0,180,12,180	1/1:0,3,0:3:9:1|1:17062609_T_C:135,9,0,135,9,135
GL896916.1	17192939	.	A	G,C	1053.93	.	AC=4,2;AF=0.667,0.333;AN=6;DP=24;ExcessHet=3.0103;FS=0.000;MLEAC=4,2;MLEAF=0.667,0.333;MQ=57.60;QD=34.37;SOR=0.874;ANN=C|missense_variant|MODERATE|ENSMPUG00000017895|ENSMPUG00000017895|transcript|ENSMPUT00000018045.1|protein_coding|6/8|c.728A>C|p.Gln243Pro|728/5329|728/1218|243/405||	GT:AD:DP:GQ:PGT:PID:PL	2/2:0,0,9:9:30:1|1:17192939_A_C:450,450,450,30,30,0	1/1:0,7,0:7:24:1|1:17192939_A_G:360,24,0,360,24,360	1/1:0,6,0:6:18:1|1:17192939_A_G:270,18,0,270,18,270
GL896916.1	17192939	.	A	G,C	1053.93	.	AC=4,2;AF=0.667,0.333;AN=6;DP=24;ExcessHet=3.0103;FS=0.000;MLEAC=4,2;MLEAF=0.667,0.333;MQ=57.60;QD=34.37;SOR=0.874;ANN=G|missense_variant|MODERATE|ENSMPUG00000017895|ENSMPUG00000017895|transcript|ENSMPUT00000018045.1|protein_coding|6/8|c.728A>G|p.Gln243Arg|728/5329|728/1218|243/405||	GT:AD:DP:GQ:PGT:PID:PL	2/2:0,0,9:9:30:1|1:17192939_A_C:450,450,450,30,30,0	1/1:0,7,0:7:24:1|1:17192939_A_G:360,24,0,360,24,360	1/1:0,6,0:6:18:1|1:17192939_A_G:270,18,0,270,18,270
GL896916.1	17192972	.	C	A	679.23	.	AC=4;AF=0.667;AN=6;DP=26;ExcessHet=0.4576;FS=0.000;MLEAC=4;MLEAF=0.667;MQ=56.36;QD=31.35;SOR=1.473;ANN=A|missense_variant|MODERATE|ENSMPUG00000017895|ENSMPUG00000017895|transcript|ENSMPUT00000018045.1|protein_coding|6/8|c.761C>A|p.Pro254Gln|761/5329|761/1218|254/405||	GT:AD:DP:GQ:PGT:PID:PL	0/0:10,0:10:30:.:.:0,30,406	1/1:0,9:9:27:1|1:17192970_A_G:405,27,0	1/1:0,6:6:21:1|1:17192970_A_G:312,21,0
GL896916.1	17259418	.	T	G	663.2	.	AC=5;AF=0.833;AN=6;BaseQRankSum=-6.740e-01;ClippingRankSum=0.00;DP=27;ExcessHet=3.0103;FS=5.684;MLEAC=5;MLEAF=0.833;MQ=60.00;MQRankSum=0.00;QD=33.16;ReadPosRankSum=-1.440e+00;SOR=1.637;ANN=G|missense_variant|MODERATE|TPX2|ENSMPUG00000017898|transcript|ENSMPUT00000018048.1|protein_coding|4/15|c.76A>C|p.Asn26His|384/2138|76/1830|26/609||	GT:AD:DP:GQ:PGT:PID:PL	0/1:3,3:6:75:.:.:75,0,108	1/1:0,8:8:24:1|1:17259416_G_A:349,24,0	1/1:0,6:6:18:1|1:17259416_G_A:270,18,0
GL896916.1	18928722	.	C	T	1826.15	.	AC=5;AF=0.833;AN=6;BaseQRankSum=0.00;ClippingRankSum=0.00;DP=57;ExcessHet=3.0103;FS=3.055;MLEAC=5;MLEAF=0.833;MQ=55.54;MQRankSum=0.00;QD=28.38;ReadPosRankSum=1.39;SOR=0.134;ANN=T|missense_variant|MODERATE|ENSMPUG00000017952|ENSMPUG00000017952|transcript|ENSMPUT00000018102.1|protein_coding|2/5|c.173G>A|p.Arg58His|249/943|173/867|58/288||	GT:AD:DP:GQ:PL	0/1:2,18:20:30:743,0,30	1/1:0,12:12:36:487,36,0	1/1:0,15:15:45:627,45,0
GL896917.1	145667	.	A	C	1042.19	.	AC=5;AF=0.833;AN=6;BaseQRankSum=-2.040e-01;ClippingRankSum=0.00;DP=29;ExcessHet=3.0103;FS=9.553;MLEAC=5;MLEAF=0.833;MQ=52.92;MQRankSum=2.04;QD=33.40;ReadPosRankSum=1.10;SOR=1.619;ANN=C|missense_variant|MODERATE|ENSMPUG00000019500|ENSMPUG00000019500|transcript|ENSMPUT00000019652.1|protein_coding|1/1|c.103A>C|p.Ile35Leu|103/996|103/996|35/331||	GT:AD:DP:GQ:PGT:PID:PL	0/1:2,12:14:48:.:.:427,0,48	1/1:0,9:9:27:1|1:145667_A_C:386,27,0	1/1:0,6:6:18:1|1:145667_A_C:260,18,0
GL896917.1	145687	.	G	C	965.27	.	AC=5;AF=0.833;AN=6;BaseQRankSum=0.00;ClippingRankSum=0.00;DP=27;ExcessHet=3.0103;FS=13.869;MLEAC=5;MLEAF=0.833;MQ=49.05;MQRankSum=1.54;QD=30.29;ReadPosRankSum=1.30;SOR=1.634;ANN=C|missense_variant|MODERATE|ENSMPUG00000019500|ENSMPUG00000019500|transcript|ENSMPUT00000019652.1|protein_coding|1/1|c.123G>C|p.Gln41His|123/996|123/996|41/331||	GT:AD:DP:GQ:PGT:PID:PL	0/1:3,12:15:87:.:.:456,0,87	1/1:0,7:7:21:1|1:145667_A_C:315,21,0	1/1:0,5:5:15:1|1:145667_A_C:225,15,0
[truncated: 1,841,830 more chars]
