# Supplementary material for: Genome Analysis of Sable Fur Color Links a Lightened Pigmentation Phenotype to a Frameshift Variant in the Tyrosinase-Related Protein 1 Gene
Source: Genes (Basel). 2021 Jan 25;12(2):157. doi: 10.3390/genes12020157 (PMC7911072; doi:10.3390/genes12020157)
Supplement: Supplementary file 1 [file genes-12-00157-s001.zip › TableS6.vcf]

##fileformat=VCFv4.2
##SnpEffVersion="5.0c (build 2020-11-25 14:23), by Pablo Cingolani"
##SnpEffCmd="SnpEff  MusPutFur1.0.99 ../Sables_3_b.vcf "
##INFO=<ID=ANN,Number=.,Type=String,Description="Functional annotations: 'Allele | Annotation | Annotation_Impact | Gene_Name | Gene_ID | Feature_Type | Feature_ID | Transcript_BioType | Rank | HGVS.c | HGVS.p | cDNA.pos / cDNA.length | CDS.pos / CDS.length | AA.pos / AA.length | Distance | ERRORS / WARNINGS / INFO' ">
##INFO=<ID=LOF,Number=.,Type=String,Description="Predicted loss of function effects for this variant. Format: 'Gene_Name | Gene_ID | Number_of_transcripts_in_gene | Percent_of_transcripts_affected'">
##INFO=<ID=NMD,Number=.,Type=String,Description="Predicted nonsense mediated decay effects for this variant. Format: 'Gene_Name | Gene_ID | Number_of_transcripts_in_gene | Percent_of_transcripts_affected'">
#CHROM	POS	ID	REF	ALT	QUAL	FILTER	INFO	FORMAT	sable_2506	sable_8056	sable_8078
GL896914.1	6253036	.	GA	G	583.23	.	AC=4;AF=0.667;AN=6;DP=27;ExcessHet=0.4576;FS=0.000;MLEAC=4;MLEAF=0.667;MQ=59.79;QD=33.21;SOR=2.303;LOF=(ADAM17|ENSMPUG00000013236|1|1.00);ANN=G|frameshift_variant|HIGH|ADAM17|ENSMPUG00000013236|transcript|ENSMPUT00000013349.1|protein_coding|19/19|c.2224delT|p.Ser742fs|2224/2469|2224/2469|742/822||	GT:AD:DP:GQ:PGT:PID:PL	0/0:13,0:13:39:.:.:0,39,483	1/1:0,6:6:18:1|1:6253023_G_GGGC:270,18,0	1/1:0,8:8:24:1|1:6253023_G_GGGGGGC:360,24,0
GL896914.1	6253037	.	A	G,*	1098.93	.	AC=2,4;AF=0.333,0.667;AN=6;DP=25;ExcessHet=3.0103;FS=0.000;MLEAC=2,4;MLEAF=0.333,0.667;MQ=39.80;QD=27.74;SOR=0.941;ANN=G|missense_variant|MODERATE|ADAM17|ENSMPUG00000013236|transcript|ENSMPUT00000013349.1|protein_coding|19/19|c.2224T>C|p.Ser742Pro|2224/2469|2224/2469|742/822||	GT:AD:DP:GQ:PGT:PID:PL	1/1:0,11,0:11:33:1|1:6253023_GGGC_G:495,33,0,495,33,495	2/2:0,0,6:6:18:1|1:6253023_G_GGGC:270,270,270,18,18,0	2/2:0,0,8:8:24:1|1:6253023_G_GGGGGGC:360,360,360,24,24,0
GL896914.1	6253040	.	C	CCGGGCTGCAG	583.4	.	AC=4;AF=0.667;AN=6;DP=25;ExcessHet=0.4576;FS=0.000;MLEAC=4;MLEAF=0.667;MQ=59.77;QD=30.49;SOR=2.833;LOF=(ADAM17|ENSMPUG00000013236|1|1.00);ANN=CCGGGCTGCAG|frameshift_variant|HIGH|ADAM17|ENSMPUG00000013236|transcript|ENSMPUT00000013349.1|protein_coding|19/19|c.2220_2221insCTGCAGCCCG|p.Ala741fs|2220/2469|2220/2469|740/822||	GT:AD:DP:GQ:PGT:PID:PL	0/0:12,0:12:21:.:.:0,21,432	1/1:0,6:6:18:1|1:6253023_G_GGGC:270,18,0	1/1:0,7:7:24:1|1:6253023_G_GGGGGGC:360,24,0
GL897071.1	2628416	.	G	A	686.26	.	AC=4;AF=0.667;AN=6;DP=26;ExcessHet=0.4576;FS=0.000;MLEAC=4;MLEAF=0.667;MQ=60.00;QD=26.63;SOR=0.804;ANN=A|missense_variant|MODERATE|DST|ENSMPUG00000002711|transcript|ENSMPUT00000002738.1|protein_coding|40/95|c.5498G>A|p.Arg1833Gln|6076/17276|5498/16698|1833/5565||	GT:AD:DP:GQ:PGT:PID:PL	0/0:9,0:9:27:.:.:0,27,350	1/1:0,7:7:20:1|1:2628416_G_A:274,20,0	1/1:0,10:10:30:1|1:2628416_G_A:450,30,0
GL896976.1	8131907	.	C	T	1633.14	.	AC=5;AF=0.833;AN=6;BaseQRankSum=1.82;ClippingRankSum=0.00;DP=56;ExcessHet=3.0103;FS=2.684;MLEAC=5;MLEAF=0.833;MQ=60.00;MQRankSum=0.00;QD=33.23;ReadPosRankSum=2.02;SOR=0.195;ANN=T|missense_variant|MODERATE|DTNBP1|ENSMPUG00000005421|transcript|ENSMPUT00000005471.1|protein_coding|3/11|c.50C>T|p.Ala17Val|838/1838|50/1050|17/349||	GT:AD:DP:GQ:PGT:PID:PL	0/1:2,15:17:32:0|1:8131907_C_T:617,0,32	1/1:1,13:14:35:1|1:8131907_C_T:569,35,0	1/1:0,10:10:33:1|1:8131907_C_T:478,33,0
GL896970.1	1694597	.	G	GGCC	484.36	.	AC=5;AF=0.833;AN=6;BaseQRankSum=0.524;ClippingRankSum=0.00;DP=23;ExcessHet=3.0103;FS=2.796;MLEAC=5;MLEAF=0.833;MQ=59.31;MQRankSum=0.00;QD=32.29;ReadPosRankSum=-1.036e+00;SOR=1.304;ANN=GGCC|disruptive_inframe_insertion|MODERATE|EN1|ENSMPUG00000000896|transcript|ENSMPUT00000000908.1|protein_coding|2/3|c.318_320dupGGC|p.Ala107dup|320/1645|320/843|107/280||WARNING_TRANSCRIPT_NO_START_CODON	GT:AD:DP:GQ:PL	0/1:3,2:5:75:75,0,120	1/1:0,6:6:18:269,18,0	1/1:0,4:4:12:180,12,0
GL897204.1	331542	.	C	A	506.37	.	AC=5;AF=0.833;AN=6;BaseQRankSum=0.00;ClippingRankSum=0.00;DP=18;ExcessHet=3.0103;FS=2.392;MLEAC=5;MLEAF=0.833;MQ=60.00;MQRankSum=0.00;QD=28.13;ReadPosRankSum=1.07;SOR=0.643;ANN=A|missense_variant|MODERATE|FREM2|ENSMPUG00000015027|transcript|ENSMPUT00000015153.1|protein_coding|1/24|c.4149G>T|p.Gln1383His|4149/9525|4149/9525|1383/3174||	GT:AD:DP:GQ:PL	0/1:4,3:7:99:104,0,146	1/1:0,4:4:12:167,12,0	1/1:0,7:7:21:266,21,0
GL897204.1	332878	.	G	A	675.22	.	AC=4;AF=0.667;AN=6;DP=24;ExcessHet=0.4576;FS=0.000;MLEAC=4;MLEAF=0.667;MQ=60.00;QD=28.56;SOR=0.836;ANN=A|missense_variant|MODERATE|FREM2|ENSMPUG00000015027|transcript|ENSMPUT00000015153.1|protein_coding|1/24|c.2813C>T|p.Ala938Val|2813/9525|2813/9525|938/3174||	GT:AD:DP:GQ:PGT:PID:PL	0/0:11,0:11:33:.:.:0,33,409	1/1:0,8:8:27:1|1:332878_G_A:402,27,0	1/1:0,5:5:21:1|1:332878_G_A:311,21,0
GL897204.1	333270	.	C	A	765.26	.	AC=4;AF=0.667;AN=6;DP=28;ExcessHet=0.4576;FS=0.000;MLEAC=4;MLEAF=0.667;MQ=60.00;QD=26.67;SOR=0.804;ANN=A|missense_variant|MODERATE|FREM2|ENSMPUG00000015027|transcript|ENSMPUT00000015153.1|protein_coding|1/24|c.2421G>T|p.Gln807His|2421/9525|2421/9525|807/3174||	GT:AD:DP:GQ:PGT:PID:PL	0/0:11,0:11:33:.:.:0,33,387	1/1:0,5:5:18:1|1:333240_T_C:263,18,0	1/1:0,12:12:36:1|1:333240_T_C:540,36,0
GL897204.1	334297	.	C	T	457.49	.	AC=4;AF=0.667;AN=6;DP=20;ExcessHet=0.4576;FS=0.000;MLEAC=4;MLEAF=0.667;MQ=60.00;QD=31.64;SOR=1.270;ANN=T|missense_variant|MODERATE|FREM2|ENSMPUG00000015027|transcript|ENSMPUT00000015153.1|protein_coding|1/24|c.1394G>A|p.Ser465Asn|1394/9525|1394/9525|465/3174||	GT:AD:DP:GQ:PGT:PID:PL	0/0:9,0:9:27:.:.:0,27,326	1/1:0,5:5:15:1|1:334275_A_G:225,15,0	1/1:0,6:6:18:1|1:334275_A_G:270,18,0
GL897204.1	335090	.	C	T	512.25	.	AC=4;AF=0.667;AN=6;DP=27;ExcessHet=0.4576;FS=0.000;MLEAC=4;MLEAF=0.667;MQ=60.00;QD=32.02;SOR=1.244;ANN=T|missense_variant|MODERATE|FREM2|ENSMPUG00000015027|transcript|ENSMPUT00000015153.1|protein_coding|1/24|c.601G>A|p.Ala201Thr|601/9525|601/9525|201/3174||	GT:AD:DP:GQ:PL	0/0:11,0:11:27:0,27,405	1/1:0,7:7:21:203,21,0	1/1:0,9:9:27:347,27,0
GL896901.1	3479115	.	C	T	1246.14	.	AC=5;AF=0.833;AN=6;BaseQRankSum=-4.490e-01;ClippingRankSum=0.00;DP=33;ExcessHet=3.0103;FS=3.110;MLEAC=5;MLEAF=0.833;MQ=60.00;MQRankSum=0.00;QD=27.29;ReadPosRankSum=0.730;SOR=0.118;ANN=T|missense_variant|MODERATE|GLI3|ENSMPUG00000018143|transcript|ENSMPUT00000018295.1|protein_coding|14/14|c.3160G>A|p.Gly1054Ser|3201/8394|3160/4758|1054/1585||	GT:AD:DP:GQ:PGT:PID:PL	0/1:2,12:14:42:.:.:415,0,42	1/1:0,8:8:27:1|1:3479115_C_T:402,27,0	1/1:0,11:11:33:1|1:3479115_C_T:460,33,0
GL896907.1	15745651	.	G	A	375.46	.	AC=5;AF=0.833;AN=6;BaseQRankSum=-1.331e+00;ClippingRankSum=0.00;DP=21;ExcessHet=3.0103;FS=0.000;MLEAC=5;MLEAF=0.833;MQ=60.00;MQRankSum=0.00;QD=19.76;ReadPosRankSum=0.385;SOR=0.495;ANN=A|missense_variant|MODERATE|GPNMB|ENSMPUG00000013540|transcript|ENSMPUT00000013653.1|protein_coding|1/11|c.55C>T|p.Leu19Phe|514/2127|55/1668|19/555||	GT:AD:DP:GQ:PL	0/1:7,3:10:50:50,0,195	1/1:0,4:4:12:147,12,0	1/1:0,5:5:15:209,15,0
GL896923.1	6587942	.	G	T,C	1464.93	.	AC=5,1;AF=0.833,0.167;AN=6;DP=35;ExcessHet=3.0103;FS=0.000;MLEAC=5,1;MLEAF=0.833,0.167;MQ=60.00;QD=28.60;SOR=1.085;ANN=C|missense_variant|MODERATE|HPS1|ENSMPUG00000017000|transcript|ENSMPUT00000017145.1|protein_coding|13/20|c.1194G>C|p.Glu398Asp|1371/2274|1194/2097|398/698||	GT:AD:DP:GQ:PGT:PID:PL	1/2:0,6,11:17:99:.:.:736,441,408,242,0,199	1/1:0,11,0:11:33:1|1:6587917_CT_C:488,33,0,488,33,488	1/1:0,6,0:6:18:1|1:6587917_CT_C:267,18,0,267,18,267
GL896923.1	6587942	.	G	T,C	1464.93	.	AC=5,1;AF=0.833,0.167;AN=6;DP=35;ExcessHet=3.0103;FS=0.000;MLEAC=5,1;MLEAF=0.833,0.167;MQ=60.00;QD=28.60;SOR=1.085;ANN=T|missense_variant|MODERATE|HPS1|ENSMPUG00000017000|transcript|ENSMPUT00000017145.1|protein_coding|13/20|c.1194G>T|p.Glu398Asp|1371/2274|1194/2097|398/698||	GT:AD:DP:GQ:PGT:PID:PL	1/2:0,6,11:17:99:.:.:736,441,408,242,0,199	1/1:0,11,0:11:33:1|1:6587917_CT_C:488,33,0,488,33,488	1/1:0,6,0:6:18:1|1:6587917_CT_C:267,18,0,267,18,267
GL897153.1	1912120	.	A	G,AGG	1582.9	.	AC=5,1;AF=0.833,0.167;AN=6;DP=36;ExcessHet=3.0103;FS=0.000;MLEAC=5,1;MLEAF=0.833,0.167;MQ=60.00;QD=27.19;SOR=0.927;LOF=(LYST|ENSMPUG00000002982|1|1.00);ANN=AGG|frameshift_variant|HIGH|LYST|ENSMPUG00000002982|transcript|ENSMPUT00000003013.1|protein_coding|4/52|c.1954_1955insCC|p.Met652fs|2051/13888|1954/11400|652/3799||	GT:AD:DP:GQ:PGT:PID:PL	1/2:0,11,3:14:80:.:.:622,120,80,464,0,438	1/1:0,10,0:10:30:1|1:1912120_A_G:447,30,0,447,30,447	1/1:0,12,0:12:36:1|1:1912120_A_G:540,36,0,540,36,540
GL897153.1	1912120	.	A	G,AGG	1582.9	.	AC=5,1;AF=0.833,0.167;AN=6;DP=36;ExcessHet=3.0103;FS=0.000;MLEAC=5,1;MLEAF=0.833,0.167;MQ=60.00;QD=27.19;SOR=0.927;LOF=(LYST|ENSMPUG00000002982|1|1.00);ANN=G|missense_variant|MODERATE|LYST|ENSMPUG00000002982|transcript|ENSMPUT00000003013.1|protein_coding|4/52|c.1955T>C|p.Met652Thr|2052/13888|1955/11400|652/3799||	GT:AD:DP:GQ:PGT:PID:PL	1/2:0,11,3:14:80:.:.:622,120,80,464,0,438	1/1:0,10,0:10:30:1|1:1912120_A_G:447,30,0,447,30,447	1/1:0,12,0:12:36:1|1:1912120_A_G:540,36,0,540,36,540
GL896909.1	664973	.	G	A	715.58	.	AC=5;AF=0.833;AN=6;BaseQRankSum=-3.650e-01;ClippingRankSum=0.00;DP=23;ExcessHet=3.0103;FS=0.000;MLEAC=5;MLEAF=0.833;MQ=60.00;MQRankSum=0.00;QD=31.11;ReadPosRankSum=0.169;SOR=0.368;ANN=A|missense_variant|MODERATE|MLPH|ENSMPUG00000000075|transcript|ENSMPUT00000000075.1|protein_coding|8/15|c.976G>A|p.Glu326Lys|996/6046|976/1740|326/579||	GT:AD:DP:GQ:PL	0/1:3,10:13:96:347,0,96	1/1:0,3:3:9:121,9,0	1/1:0,7:7:21:278,21,0
GL896965.1	154906	.	A	C	1170.44	.	AC=5;AF=0.833;AN=6;BaseQRankSum=3.61;ClippingRankSum=0.00;DP=30;ExcessHet=3.0103;FS=0.000;MLEAC=6;MLEAF=1.00;MQ=60.00;MQRankSum=0.00;QD=32.14;ReadPosRankSum=0.395;SOR=0.693;ANN=C|missense_variant|MODERATE|SHROOM2|ENSMPUG00000002478|transcript|ENSMPUT00000002501.1|protein_coding|6/10|c.3065A>C|p.Asn1022Thr|3065/4743|3065/4743|1022/1580||	GT:AD:DP:GQ:PGT:PID:PL	0/1:2,11:13:1:.:.:419,0,1	1/1:0,7:7:21:1|1:154897_G_A:315,21,0	1/1:0,10:10:33:1|1:154897_G_A:462,33,0
GL897013.1	5636116	.	G	GA	345.89	.	AC=4;AF=0.667;AN=6;DP=22;ExcessHet=0.4576;FS=0.000;MLEAC=4;MLEAF=0.667;MQ=60.00;QD=31.44;SOR=1.270;ANN=GA|frameshift_variant|HIGH|TYRP1|ENSMPUG00000004224|transcript|ENSMPUT00000004265.1|protein_coding|8/8|c.1656dupT|p.Arg553fs|2056/4117|1656/1767|552/588||;LOF=(TYRP1|ENSMPUG00000004224|1|1.00)	GT:AD:DP:GQ:PL	0/0:11,0:11:33:0,33,447	1/1:0,3:3:9:107,9,0	1/1:0,8:8:24:285,24,0
GL897017.1	4407371	.	C	A	792.18	.	AC=5;AF=0.833;AN=6;DP=19;ExcessHet=3.0103;FS=0.000;MLEAC=5;MLEAF=0.833;MQ=60.00;QD=33.63;SOR=0.693;ANN=A|missense_variant|MODERATE|VLDLR|ENSMPUG00000005155|transcript|ENSMPUT00000005204.1|protein_coding|4/17|c.296G>T|p.Arg99Leu|541/2515|296/2211|99/736||	GT:AD:DP:GQ:PGT:PID:PL	0/1:0,10:10:12:0|1:4407363_G_C:417,0,12	1/1:0,4:4:12:1|1:4407363_G_C:180,12,0	1/1:0,4:4:15:1|1:4407363_G_C:225,15,0
